# Supplementary material for: The Essential Role of H19 Contributing to Cisplatin Resistance by Regulating Glutathione Metabolism in High-Grade Serous Ovarian Cancer
Source: Sci Rep. 2016 May 19;6:26093. doi: 10.1038/srep26093 (PMC4872133; doi:10.1038/srep26093)
Supplement: Supplementary Dataset 1 [file srep26093-s2.xls]

## Sheet: Sheet1
Sample	Read length (nt)	Total reads	Reads mapped to genome	Reads uniquely mapped to genome
A2780-DR	200	44421269	23012358	21750340
A2780	200	45564141	36781712	34401987
