# Supplementary material for: The Essential Role of H19 Contributing to Cisplatin Resistance by Regulating Glutathione Metabolism in High-Grade Serous Ovarian Cancer
Source: Sci Rep. 2016 May 19;6:26093. doi: 10.1038/srep26093 (PMC4872133; doi:10.1038/srep26093)
Supplement: Supplementary Dataset 2 [file srep26093-s3.xls]

## Sheet: Sheet1
test_id	gene	locus	A2780-DR value_1	A2780 value_2	A2780-DR/A2780（fold change）	p_value
XLOC_000301	linc-ABCD3-1	chr1:94792783-94808287	100.445	0	#DIV/0!	0
XLOC_000403	linc-ADAMTSL4	chr1:150504636-150509813	0	3.22918	0	0
XLOC_000133	linc-ADC	chr1:33394668-33399878	8.25175	0	#DIV/0!	0
XLOC_011866	linc-ADCY9	chr16:4230068-4233668	0	10.4152	0	0
XLOC_009060	linc-ADM-1	chr11:10315851-10324233	4.18745	0	#DIV/0!	0
XLOC_004195	linc-AGA-2	chr4:183795491-183798859	0	7.49333	0	0
XLOC_011763	linc-AGRP-AS	chr16:67525953-67540403	0	1.83766	0	0
XLOC_007348	linc-ALDH1B1-3	chr9:37753801-38069210	4.79391	9.82469	0.487945	0
XLOC_007808	linc-ALG2-5	chr9:102347479-102582301	0	0.999707	0	0
XLOC_012444	linc-AMAC1	chr17:33558468-33569908	0	3.22213	0	0
XLOC_007383	linc-ANKRD20A4-4	chr9:68995846-68998913	0	2.73677	0	0
XLOC_013301	linc-ANKRD27	chr19:33177953-33182862	0	7.68154	0	0
XLOC_012542	linc-APPBP2-2	chr17:59470732-59477096	28.1447	82.1429	0.342631	3.35026e-07
XLOC_006237	linc-ARF5-2	chr7:126986843-127071978	10.2219	0	#DIV/0!	0
XLOC_010500	linc-ARHGEF7-2	chr13:111474462-111491493	0	5.14581	0	0
XLOC_011313	linc-ARID3B-1	chr15:74800496-74806312	0	2.68575	0	0
XLOC_012210	linc-ARL4D-1	chr17:41448761-41466569	0	0.547017	0	0
XLOC_012209	linc-ARL4D-2	chr17:41393290-41393906	15.4578	0	#DIV/0!	0
XLOC_007098	linc-ASPH-1	chr8:62671652-62678528	12.9423	0	#DIV/0!	0
XLOC_009013	linc-ATHL1	chr11:287701-288773	0	11.2725	0	0
XLOC_002054	linc-ATL2-1	chr2:38767122-38769283	0	2.33765	0	0
XLOC_007959	linc-ATP6AP2-2	chrX:39868528-39871435	0	2.84633	0	0
XLOC_001342	linc-ATP6V1C2-4	chr2:10589125-10597755	0	9.10154	0	0
XLOC_007173	linc-AZIN1-1	chr8:103838584-103990104	0	1.54311	0	0
XLOC_013370	linc-BBC3	chr19:47742377-47747476	0	35.312	0	0
XLOC_009575	linc-BCL9L	chr11:118789487-118796280	0	14.0544	0	0
XLOC_005816	linc-BET3L	chr6:116892529-116937516	0	9.25915	0	0
XLOC_011650	linc-BFAR	chr16:14416112-14420687	7.74282	0	#DIV/0!	0
XLOC_008462	linc-BMS1-3	chr10:42970938-42990784	69.8525	22.5237	3.10129	1.32173e-07
XLOC_008461	linc-BMS1-4	chr10:38692116-38741080	0	0.512104	0	0
XLOC_008530	linc-C10orf57-3	chr10:81586458-81610632	0	0.701157	0	0
XLOC_009350	linc-C11orf35	chr11:573800-575885	0	2.16051	0	0
XLOC_011044	linc-C14orf39	chr14:61108285-61109382	0	65.5232	0	0
XLOC_011918	linc-C16orf58-1	chr16:32262072-32268534	0	0.514974	0	0
XLOC_000076	linc-C1orf151-2	chr1:19638739-19660975	2.11998	0.184576	11.4857	0
XLOC_000744	linc-C1orf201-2	chr1:24829386-24882323	57.5755	0	#DIV/0!	0
XLOC_000808	linc-C1orf210	chr1:43820354-43824390	0	9.7743	0	0
XLOC_001197	linc-C1orf227-1	chr1:213025449-213031480	19.3382	5.23305	3.6954	2.92067e-10
XLOC_012332	linc-C1QTNF1-1	chr17:76982942-76987493	25.4092	0	#DIV/0!	0
XLOC_001676	linc-C2orf27A-2	chr2:132301071-132310702	0	5.286	0	0
XLOC_004577	linc-C5orf32-1	chr5:139536903-139553608	2.26123	0	#DIV/0!	0
XLOC_006335	linc-C7orf27-3	chr7:2719155-2883958	0	1.38759	0	0
XLOC_006721	linc-C8orf79-2	chr8:12294180-12523137	131.357	52.5572	2.49932	2.49554e-09
XLOC_010723	linc-CARS2-2	chr13:111515842-111522929	15.2361	0	#DIV/0!	0
XLOC_001809	linc-CASP10-1	chr2:202038290-202043285	0	1.27647	0	0
XLOC_003807	linc-CCDC111-2	chr4:185395861-185407002	0.0227677	19.6877	0.00115644	0
XLOC_013373	linc-CCDC114	chr19:48799709-48827644	0	0.40138	0	0
XLOC_010167	linc-CDK17-4	chr12:98879321-98897676	4.21163	0	#DIV/0!	0
XLOC_013559	linc-CEBPB-1	chr20:48788627-48793180	35.4322	6.22912	5.68815	7.449e-05
XLOC_013557	linc-CEBPB-3	chr20:48779906-48782702	0	0.0120191	0	0
XLOC_014141	linc-CECR2-3	chr22:17565843-17596583	0	0.0678115	0	0
XLOC_005458	linc-CENPW-2	chr6:126380719-126400068	0	6.15928	0	0
XLOC_001500	linc-CEP68	chr2:65257848-65283317	20.0458	0	#DIV/0!	0
XLOC_011264	linc-CGNL1-2	chr15:57592038-57600717	0	2.6512	0	0
XLOC_000385	linc-CHD1L-1	chr1:146644349-146648626	1.97169	19.5226	0.100995	0
XLOC_012628	linc-CIDEA-3	chr18:12073318-12075074	16.4631	0	#DIV/0!	0
XLOC_000801	linc-CITED4	chr1:41430712-41432244	9.22893	0	#DIV/0!	0
XLOC_004197	linc-CLDN24-3	chr4:184251302-184253742	0	2.2545	0	0
XLOC_009653	linc-CLEC2D-2	chr12:9600968-9614245	0	4.75128	0	0
XLOC_000175	linc-CMPK1-3	chr1:47643840-47645982	0	9.13322	0	0
XLOC_004678	linc-CNOT6-3	chr5:179719194-179722253	43.0191	0	#DIV/0!	0
XLOC_012529	linc-COIL-4	chr17:55122437-55128557	0	0.124773	0	0
XLOC_013981	linc-COL18A1-4	chr21:46707964-46730404	97.9215	45.531	2.15066	1.65881e-05
XLOC_006350	linc-COL28A1	chr7:7589263-7606237	8.65479	0	#DIV/0!	0
XLOC_001584	linc-COX5B-2	chr2:98081682-98100408	0	4.42168	0	0
XLOC_002063	linc-COX7A2L-2	chr2:42560685-42652228	0	9.3266	0	0
XLOC_003449	linc-CPEB2-16	chr4:10069714-10074643	0	0.482755	0	0
XLOC_011865	linc-CREBBP	chr16:3980004-4002465	75.0822	0	#DIV/0!	0
XLOC_006829	linc-CSPP1	chr8:67782983-67838633	19.6794	43.5107	0.452289	7.19425e-14
XLOC_014110	linc-CSTB-1	chr21:45576306-45580684	0	3.88509	0	0
XLOC_010102	linc-CTDSP2-1	chr12:58325132-58330391	220.911	55.8832	3.95308	4.44089e-16
XLOC_013868	linc-CXADR-3	chr21:17442841-17982094	0	0.859197	0	0
XLOC_008149	linc-CXorf36-1	chrX:45629145-45629608	37.7223	0	#DIV/0!	0
XLOC_008151	linc-CXorf36-3	chrX:46182882-46187090	20.1201	0	#DIV/0!	0
XLOC_000819	linc-CYP4A11-1	chr1:47638526-47640990	0	7.36012	0	0
XLOC_001751	linc-DCAF17-1	chr2:172167775-172170351	0	2.04936	0	0
XLOC_009272	linc-DDX10-2	chr11:108370156-108372543	0	3.90912	0	0
XLOC_005634	linc-DEK-1	chr6:19802394-19804981	0	2.44722	0	0
XLOC_006942	linc-DENND3-3	chr8:141646242-141648531	0	6.49056	0	0
XLOC_009475	linc-DKFZp761E198	chr11:65574366-65585604	9.36313	0	#DIV/0!	0
XLOC_010929	linc-DLK1-3	chr14:101039828-101046700	0	1.7492	0	0
XLOC_011223	linc-DLL4	chr15:41198495-41202517	0	3.61522	0	0
XLOC_000170	linc-DMBX1	chr1:46921494-46948147	0	15.5828	0	0
XLOC_004901	linc-DMGDH-1	chr5:78654496-78663947	0	5.4075	0	0
XLOC_002956	linc-DNAJB11-5	chr3:185543988-185545049	10.3911	0	#DIV/0!	0
XLOC_000757	linc-DNAJC8-2	chr1:28562619-28573670	0	13.5338	0	0
XLOC_011240	linc-DUT-1	chr15:48619764-48635570	0	3.90598	0	0
XLOC_013439	linc-EBF4	chr20:2517252-2673011	4.66863	0	#DIV/0!	0
XLOC_001398	linc-EFR3B	chr2:25166504-25262563	0	25.021	0	0
XLOC_007930	linc-EGFL6-1	chrX:13352856-13391753	41.9619	0	#DIV/0!	0
XLOC_002872	linc-EIF2A	chr3:150180866-150184187	2.90078	0	#DIV/0!	0
XLOC_013108	linc-EMP3-1	chr19:48799709-48827644	0	1.14657	0	0
XLOC_006025	linc-EVX1-2	chr7:27221128-27233067	63.5027	9.76589	6.5025	7.86038e-14
XLOC_002408	linc-EVX2-8	chr2:177494321-177520707	27.895	0	#DIV/0!	0
XLOC_011448	linc-EXD1	chr15:41576200-41624819	2.32333	9.68016	0.240009	0
XLOC_002215	linc-FAHD2B-1	chr2:97930722-97935466	0	11.4232	0	0
XLOC_002216	linc-FAHD2B-4	chr2:97930722-97935466	0	9.89895	0	0
XLOC_001174	linc-FAIM3	chr1:207096851-207097961	11.5661	0	#DIV/0!	0
XLOC_014415	linc-FAM116B-1	chr22:50775555-50778197	13.798	0	#DIV/0!	0
XLOC_008068	linc-FAM122C-2	chrX:133683822-133694428	5.53606	0	#DIV/0!	0
XLOC_005953	linc-FAM20C-2	chr7:149596-155465	0	2.07039	0	0
XLOC_001134	linc-FAM5C-4	chr1:192904812-192924493	0	5.74226	0	0
XLOC_007690	linc-FAM75A7-3	chr9:41948515-41955076	0.425626	5.55296	0.0766485	0.000775816
XLOC_012036	linc-FAM92B-5	chr16:85433936-85434846	16.2782	0	#DIV/0!	0
XLOC_002048	linc-FAM98A-3	chr2:36581892-36582644	37.2097	0	#DIV/0!	0
XLOC_008115	linc-FAM9C-2	chrX:13284166-13321571	7.34372	0	#DIV/0!	0
XLOC_013337	linc-FBXO17	chr19:39504599-39505190	0	29.6581	0	0
XLOC_000398	linc-FCGR1A-2	chr1:149575481-149651107	70.7109	0.132773	532.57	0
XLOC_000397	linc-FCGR1A-3	chr1:149575481-149651107	0.00439569	0	#DIV/0!	0
XLOC_000992	linc-FCGR1B-7	chr1:121484056-121485434	88.5427	33.6569	2.63074	2.33293e-06
XLOC_003416	linc-FGFRL1	chr4:1000613-1002952	0	1.02419	0	0
XLOC_003834	linc-FRG1-10	chr4:189321889-189602205	37.1775	4.71813	7.87971	0.000511705
XLOC_003840	linc-FRG1-4	chr4:190470756-190498185	0	35.4571	0	0
XLOC_001748	linc-GAD1-1	chr2:171579718-171655481	0	11.4781	0	0
XLOC_013837	linc-GATA5-1	chr20:61405256-61408245	7.74431	35.7841	0.216418	0.000317798
XLOC_004890	linc-GCNT4	chr5:74343543-74348668	0	13.4145	0	0
XLOC_010470	linc-GPC5-1	chr13:91763973-91793697	0	7.02214	0	0
XLOC_010707	linc-GPR183-3	chr13:100150593-100153447	5.14264	0	#DIV/0!	0
XLOC_002702	linc-GXYLT2-2	chr3:72042683-72046036	2.12868	0	#DIV/0!	0
XLOC_007469	linc-HIATL1-1	chr9:97094757-97123230	56.0488	0	#DIV/0!	0
XLOC_005221	linc-HIST1H2AI-1	chr6:27725274-27731046	36.097	112.567	0.320671	4.57715e-07
XLOC_012505	linc-HOXB9	chr17:46684604-46724385	0	3.08711	0	0
XLOC_001763	linc-HOXD1	chr2:177037922-177055635	9.82801	0	#DIV/0!	0
XLOC_000734	linc-HTR1D	chr1:23608314-23610576	0	3.1577	0	0
XLOC_009576	linc-HYOU1	chr11:118935017-118938411	0	2.08186	0	0
XLOC_007865	linc-IER5L-3	chr9:132094578-132121817	29.1023	2.51059	11.5918	1.86156e-11
XLOC_007867	linc-IER5L-4	chr9:132192930-132213701	5.76163	0	#DIV/0!	0
XLOC_009349	linc-IFITM5	chr11:309548-311060	0	5.88587	0	0
XLOC_004707	linc-IRX4-1	chr5:1929006-1930577	6.99068	0	#DIV/0!	0
XLOC_014119	linc-ITGB2-1	chr21:46398626-46399161	46.39	17.6722	2.62503	0.000699454
XLOC_008370	linc-ITIH2-10	chr10:6622360-6658273	0.745119	6.31794	0.117937	1.57635e-05
XLOC_010877	linc-JDP2	chr14:75761216-75763354	0	6.73364	0	0
XLOC_010901	linc-KCNK13	chr14:90527210-90528063	0	20.276	0	0
XLOC_013044	linc-KCTD15	chr19:34286902-34287633	0	36.6194	0	0
XLOC_010591	linc-KCTD4	chr13:45902702-45903917	0	8.58042	0	0
XLOC_004581	linc-KIAA0141	chr5:141227142-141231803	0	1.541	0	0
XLOC_010881	linc-KIAA1737-2	chr14:77426017-77432564	16.086	0	#DIV/0!	0
XLOC_003221	linc-KIAA2018	chr3:113432277-113433137	0	11.6704	0	0
XLOC_010147	linc-KITLG-2	chr12:89404902-89413469	4.41277	0	#DIV/0!	0
XLOC_012055	linc-KLHDC4	chr16:87806996-87812948	0	15.9387	0	0
XLOC_013119	linc-KLK3-2	chr19:51311910-51322133	0	7.98474	0	0
XLOC_010012	linc-KLRB1	chr12:9799615-9801004	0	4.88836	0	0
XLOC_012754	linc-LAMA1-5	chr18:9290914-9334462	0	15.0986	0	0
XLOC_006752	linc-LEPROTL1-7	chr8:28747910-28922453	19.5426	0	#DIV/0!	0
XLOC_012131	linc-LGALS9C	chr17:18314472-18317702	0	5.36537	0	0
XLOC_013998	linc-LOC100132288-1	chr21:10582483-10599892	3.08337	0	#DIV/0!	0
XLOC_009183	linc-LRP5-3	chr11:67889046-67897983	18.9029	0	#DIV/0!	0
XLOC_001912	linc-LRRFIP1	chr2:238521619-238535168	0	2.82386	0	0
XLOC_007249	linc-LY6H	chr8:144362330-144363898	0	2.38636	0	0
XLOC_004924	linc-LYSMD3-2	chr5:90597873-90621000	186.654	0.71189	262.195	2.9055e-06
XLOC_003438	linc-MAN2B2-2	chr4:6315485-6319667	0	2.21577	0	0
XLOC_011064	linc-MAP3K9-1	chr14:71759471-71788653	15.3431	61.5736	0.249183	1.39608e-06
XLOC_004419	linc-MCCC2	chr5:70868035-70874285	0	4.15436	0	0
XLOC_001023	linc-MCL1	chr1:150565058-150602088	1.79895	8.65369	0.207882	0
XLOC_000019	linc-MIB2	chr1:1533391-1545864	13.1529	26.8292	0.490246	0.000985786
XLOC_008111	linc-MID1	chrX:10866761-11129258	0	6.273	0	0
XLOC_006252	linc-MKLN1-2	chr7:130538478-130624493	21.8689	76.157	0.287155	0
XLOC_010851	linc-MNAT1	chr14:61119170-61122614	0	27.6675	0	0
XLOC_001406	linc-MRPL33	chr2:27938768-27980489	0	5.89878	0	0
XLOC_010579	linc-MRPS31	chr13:41396431-41495910	0	16.5874	0	0
XLOC_012451	linc-MYO19-2	chr17:34897576-34900678	2.71718	0	#DIV/0!	0
XLOC_008186	linc-NAP1L2-3	chrX:73164176-73225243	41.9427	16.281	2.57617	2.3485e-11
XLOC_001001	linc-NBPF11	chr1:146473498-146475178	0	0.29067	0	0
XLOC_000389	linc-NBPF15-2	chr1:148250244-148356319	0.0231766	1.00264	0.0231156	0
XLOC_009217	linc-NEU3	chr11:74691591-74695088	0	3.95706	0	0
XLOC_000647	linc-NLRP3-2	chr1:247496211-247556961	0	13.5822	0	0
XLOC_007668	linc-NOL6-4	chr9:33503652-33511164	0	34.002	0	0
XLOC_012467	linc-NR1D1-1	chr17:38276064-38278125	0	5.04197	0	0
XLOC_004475	linc-NR2F1-1	chr5:92746994-92930321	0	7.30736	0	0
XLOC_004468	linc-NR2F1-7	chr5:90597873-90621000	18.6611	0	#DIV/0!	0
XLOC_008935	linc-OBFC1	chr10:105697903-105726769	3.79134	0	#DIV/0!	0
XLOC_008542	linc-OPN4-1	chr10:88281701-88282443	0	10.756	0	0
XLOC_000670	linc-OR4F16-2	chr1:852249-855072	0	0.541812	0	0
XLOC_010749	linc-OR4Q3-1	chr14:19858666-19974840	10.0719	4.97093	2.02616	2.13472e-05
XLOC_010967	linc-OR5AU1	chr14:21668433-21675059	3.6666	12.682	0.289118	1.79218e-08
XLOC_006554	linc-ORC5-2	chr7:104653693-105039755	0.365332	9.33053	0.0391545	0
XLOC_011696	linc-ORC6-7	chr16:33340192-33343609	8.2449	0	#DIV/0!	0
XLOC_002543	linc-OTOS-1	chr2:241320859-241327143	59.4624	0	#DIV/0!	0
XLOC_002542	linc-OTOS-2	chr2:241166976-241195452	0	25.0985	0	0
XLOC_012738	linc-PARD6G-2	chr18:106601-108335	94.1738	0	#DIV/0!	0
XLOC_002282	linc-PAX8-3	chr2:114462587-114514400	13.0473	29.4953	0.442352	3.03152e-06
XLOC_010803	linc-PAX9-1	chr14:37125438-37126057	90.9075	373.869	0.243153	0
XLOC_006661	linc-PAXIP1-4	chr7:154999559-155001321	14.9854	0	#DIV/0!	0
XLOC_013985	linc-PCBP3	chr21:47013567-47017005	13.4284	0	#DIV/0!	0
XLOC_008559	linc-PCGF5-3	chr10:92720832-92766147	0	9.52933	0	0
XLOC_008922	linc-PDZD7	chr10:102819375-102820683	0	9.21919	0	0
XLOC_000048	linc-PEX14	chr1:10516578-10690815	0.519782	0.251568	2.06617	0
XLOC_013571	linc-PFDN4-2	chr20:52553315-52687304	0	9.62188	0	0
XLOC_012664	linc-PIK3C3-2	chr18:36786887-37380282	0	4.90699	0	0
XLOC_012003	linc-PMFBP1-2	chr16:72317199-72342088	0	6.09458	0	0
XLOC_004467	linc-POLR3G-1	chr5:89705816-89712311	0	1.24988	0	0
XLOC_004457	linc-POLR3G-10	chr5:87484994-87794514	77.4075	7.10314	10.8976	0
XLOC_004456	linc-POLR3G-11	chr5:87484994-87794514	18.4337	1.42234	12.9601	0
XLOC_011397	linc-POTEB-2	chr15:22541417-22546063	0	4.02567	0	0
XLOC_013853	linc-POTED-7	chr21:10164260-10166109	6.63644	0	#DIV/0!	0
XLOC_013852	linc-POTED-8	chr21:9825743-9826389	610.7	2811.28	0.217232	0
XLOC_001009	linc-PPIAL4F-1	chr1:148928321-148951594	184.63	29.4987	6.25892	0
XLOC_002653	linc-PPM1M-1	chr3:52279001-52279536	0	24.2242	0	0
XLOC_002652	linc-PPM1M-2	chr3:52273273-52275113	0	2.42315	0	0
XLOC_006962	linc-PPP1R16A	chr8:145703378-145705868	10.3007	0	#DIV/0!	0
XLOC_005143	linc-PPP1R3G	chr6:5030205-5055048	14.5486	0	#DIV/0!	0
XLOC_014386	linc-PPPDE2	chr22:41956766-42094140	0	9.48492	0	0
XLOC_011855	linc-PRSS27	chr16:2787076-2800811	0	6.17476	0	0
XLOC_007323	linc-PRSS3-4	chr9:33583982-33585615	0	3.35859	0	0
XLOC_012169	linc-PSMD11	chr17:30728987-30738705	0	1.95584	0	0
XLOC_001728	linc-PSMD14	chr2:161952741-162111154	5.29777e-10	37.8296	1.40043e-11	0
XLOC_010870	linc-PTGR2	chr14:74268467-74270630	0	4.17568	0	0
XLOC_002891	linc-PTX3-5	chr3:156799455-156840793	3.76691	0	#DIV/0!	0
XLOC_002111	linc-PUS10	chr2:61293005-61391964	1.19797	0	#DIV/0!	0
XLOC_010219	linc-PXN	chr12:120718114-120720632	1.03477e-07	1.11804	9.25521e-08	0
XLOC_005754	linc-RAB23-2	chr6:58778111-58778756	31.7614	0	#DIV/0!	0
XLOC_004784	linc-RANBP3L-4	chr5:36864526-36876759	0	4.22009	0	0
XLOC_012079	linc-RAP1GAP2-1	chr17:2615676-2616453	13.0493	0	#DIV/0!	0
XLOC_014219	linc-RASD2	chr22:35846033-35851349	0	1.30419	0	0
XLOC_005510	linc-RBM16-1	chr6:154832084-154843051	23.8313	54.961	0.433604	0.00065684
XLOC_001095	linc-RC3H1-3	chr1:173900351-173991468	0	9.29179	0	0
XLOC_007341	linc-RECK-3	chr9:35913870-35914639	1441.46	30.0581	47.9558	0
XLOC_006495	linc-RFC2-2	chr7:73695301-73703578	8.33758	0	#DIV/0!	0
XLOC_002275	linc-RGPD8-2	chr2:113399406-113403306	9.15149	0	#DIV/0!	0
XLOC_008225	linc-RHOXF1-4	chrX:119358264-119379122	0	1.56729	0	0
XLOC_009900	linc-RNFT2-1	chr12:117147982-117150681	0	3.58054	0	0
XLOC_012187	linc-RPL19-3	chr17:37081420-37085635	0	2.11558	0	0
XLOC_001323	linc-RPS7-1	chr2:3579402-3609462	319.125	146.088	2.18447	0
XLOC_008916	linc-RRP12	chr10:99116114-99185802	13.3682	3.32152	4.02472	0
XLOC_014097	linc-RSPH1-1	chr21:44251149-44257805	0	6.85062	0	0
XLOC_000010	linc-SAMD11-2	chr1:840486-841186	11.5695	0	#DIV/0!	0
XLOC_002452	linc-SATB2-2	chr2:200527509-200715899	0.736008	0	#DIV/0!	0
XLOC_006485	linc-SBDS-4	chr7:66795256-66829655	0	1.32325	0	0
XLOC_000015	linc-SCNN1D	chr1:1210338-1215800	0	37.7503	0	0
XLOC_003641	linc-SEC24B-2	chr4:109592410-109602985	0	2.26881	0	0
XLOC_006513	linc-SEMA3A	chr7:84568661-84569561	0	3.21009	0	0
XLOC_004803	linc-SEPP1-3	chr5:42985139-42993435	0	3.49555	0	0
XLOC_014255	linc-SERHL2-3	chr22:42556018-42739622	7.26646	16.0495	0.452753	0
XLOC_004848	linc-SGTB-3	chr5:65220459-65221176	17.7052	0	#DIV/0!	0
XLOC_004122	linc-SH3D19	chr4:152326613-152330005	0	9.32504	0	0
XLOC_010868	linc-SIPA1L1	chr14:71759471-71788653	0	0.0482563	0	0
XLOC_005647	linc-SLC17A2	chr6:25992926-26006496	0	2.38768	0	0
XLOC_001627	linc-SLC20A1	chr2:113399406-113403306	15.8387	0	#DIV/0!	0
XLOC_007176	linc-SLC25A32-2	chr8:104456731-104457927	8.60033	0	#DIV/0!	0
XLOC_009474	linc-SLC25A45-5	chr11:65266413-65278498	13107.3	3517.45	3.72636	0
XLOC_010061	linc-SLC38A2	chr12:46773842-46965148	32.4478	2.01576	16.0971	0
XLOC_001788	linc-SLC39A10-10	chr2:192559714-192563971	13.5961	1.23626	10.9978	0.00023425
XLOC_010453	linc-SLITRK5-10	chr13:80930452-80937734	0	5.24451	0	0
XLOC_007942	linc-SMS	chrX:21911717-21929813	0	0.589537	0	0
XLOC_006738	linc-SORBS3	chr8:22298331-22433301	0.104582	0	#DIV/0!	0
XLOC_011837	linc-SPIRE2	chr16:89883184-89894373	0	4.1811	0	0
XLOC_002080	linc-SRBD1-1	chr2:45875881-45877964	3.94876	0	#DIV/0!	0
XLOC_003303	linc-SSR3-3	chr3:156799455-156840793	3.18129	0	#DIV/0!	0
XLOC_009498	linc-STARD10	chr11:72514716-72524260	0	5.51848	0	0
XLOC_003483	linc-STIM2-1	chr4:26846789-27027003	0.0671399	0.144334	0.46517	0
XLOC_006263	linc-STRA8-2	chr7:134855675-134857224	0	5.68828	0	0
XLOC_004431	linc-SV2C-2	chr5:74902445-74906582	8.28831	0	#DIV/0!	0
XLOC_012269	linc-TBX2	chr17:59470732-59477096	0.0525197	38.5711	0.00136163	0
XLOC_005945	linc-TCTE3-3	chr6:170470884-170475667	0	24.933	0	0
XLOC_001531	linc-TET3	chr2:74212258-74213470	34.0072	0	#DIV/0!	0
XLOC_002866	linc-TM4SF4-2	chr3:148947142-149052201	0	34.6789	0	0
XLOC_012586	linc-TMEM105-1	chr17:79348561-79359250	0	12.5608	0	0
XLOC_013788	linc-TMEM189-5	chr20:48779906-48782702	0	9.51912	0	0
XLOC_010097	linc-TMEM194A	chr12:57477094-57482632	0	5.04268	0	0
XLOC_001192	linc-TMEM206-5	chr1:212603321-212606095	13.5481	0	#DIV/0!	0
XLOC_009784	linc-TMEM5	chr12:63013146-63013730	18.1006	0	#DIV/0!	0
XLOC_000304	linc-TMEM56-3	chr1:95392853-95433017	0	1.7889	0	0
XLOC_012922	linc-TNFAIP8L1-1	chr19:4584361-4586076	0	16.282	0	0
XLOC_010311	linc-TNFRSF19-1	chr13:24079401-24099623	0	45.0982	0	0
XLOC_010309	linc-TNFRSF19-4	chr13:24040012-24061602	0	4.26692	0	0
XLOC_000695	linc-TNFRSF9	chr1:8062788-8086368	0	4.48246	0	0
XLOC_013753	linc-TOMM34	chr20:43592434-43595043	0	1.27937	0	0
XLOC_011693	linc-TP53TG3B-6	chr16:32262072-32268534	0	3.78861	0	0
XLOC_005115	linc-TRIM7-1	chr5:180634461-180644800	0	20.7718	0	0
XLOC_004229	linc-TRIML2-5	chr4:190200224-190201335	0	19.7438	0	0
XLOC_000129	linc-TSSK3-2	chr1:32813110-32814381	19.7198	0	#DIV/0!	0
XLOC_000889	linc-TTLL7-2	chr1:84542061-84543595	0	4.30285	0	0
XLOC_010734	linc-TUBGCP3-2	chr13:113341523-113344135	3.33834	0	#DIV/0!	0
XLOC_010477	linc-UBAC2-2	chr13:99102454-99231177	3.04858	0	#DIV/0!	0
XLOC_009389	linc-UEVLD	chr11:18610354-18612385	11.6691	0	#DIV/0!	0
XLOC_009065	linc-USP47-3	chr11:10879763-10932005	0.840113	24.4369	0.0343789	0
XLOC_006324	linc-VIPR2-2	chr7:19756-35479	0	1.30103	0	0
XLOC_013142	linc-VN1R2	chr19:53727161-53728137	22.5466	1.57149	14.3473	0
XLOC_011482	linc-WDR72	chr15:55464170-55470373	0	2.58332	0	0
XLOC_006031	linc-WIPF3	chr7:29638410-29782210	0	4.35679	0	0
XLOC_009615	linc-WNT5B	chr12:1609656-1616484	17.0887	0	#DIV/0!	0
XLOC_006833	linc-XKR9-3	chr8:71383346-71397922	0	2.69703	0	0
XLOC_011907	linc-XPO6	chr16:28296205-28303385	2.58472	0	#DIV/0!	0
XLOC_008001	linc-ZC3H12B-1	chrX:64586533-64618554	54.822	0	#DIV/0!	0
XLOC_001781	linc-ZC3H15	chr2:186999553-187002215	0	3.57019	0	0
XLOC_006725	linc-ZDHHC2	chr8:16988689-17007298	9.88756	0	#DIV/0!	0
XLOC_012005	linc-ZFHX3-1	chr16:73092702-73093074	34.8718	0	#DIV/0!	0
XLOC_012006	linc-ZFHX3-3	chr16:73982487-74028605	0	7.17102	0	0
XLOC_004363	linc-ZNF131-4	chr5:42994638-42997566	0	1.97933	0	0
XLOC_012997	linc-ZNF253-2	chr19:19867184-19887189	2.20521	8.89303	0.247971	0.00090924
XLOC_008786	linc-ZNF25-4	chr10:42383278-42396474	30.8062	0	#DIV/0!	0
XLOC_013060	linc-ZNF345-1	chr19:37264054-37267978	27.9591	7.17242	3.89814	1.25569e-05
XLOC_004879	linc-ZNF366-6	chr5:72408840-72413568	1.68808	0	#DIV/0!	0
XLOC_008072	linc-ZNF449-2	chrX:134169665-134174761	0	0.978849	0	0
XLOC_013167	linc-ZNF583-1	chr19:56904996-56915279	1.26307	0	#DIV/0!	0
XLOC_013018	linc-ZNF726-5	chr19:23290626-23294867	0	15.2077	0	0
