# Supplementary material for: The Essential Role of H19 Contributing to Cisplatin Resistance by Regulating Glutathione Metabolism in High-Grade Serous Ovarian Cancer
Source: Sci Rep. 2016 May 19;6:26093. doi: 10.1038/srep26093 (PMC4872133; doi:10.1038/srep26093)
Supplement: Supplementary Dataset 3 [file srep26093-s4.xls]

## Sheet: 1
test_id	gene	locus	A2780-DR value_1	A2780 value_2	A2780-DR/A2780(fold_change)	p_value
XLOC_007159	AC002511.2	chr19:35424061-35424652	6.93163	0	#DIV/0!	0.00215
XLOC_005768	AC003051.1	chr17:69577250-69903000	0.0354771	9.89785	0.00358432	0.00065
XLOC_011905	AC004947.2	chr7:26551821-26557200	4.06725	0	#DIV/0!	0.0045
XLOC_006680	AC005256.1	chr19:1748055-1748745	0	5.09392	0	0.02165
XLOC_007459	AC007392.3	chr2:66574029-66730157	0.649116	5.72712	0.113341	0.0073
XLOC_008144	AC020595.1	chr2:181422153-181425749	10.8342	0	#DIV/0!	0.0024
XLOC_006857	AC026806.2	chr19:38331633-38332076	4.92757	0	#DIV/0!	0.0352
XLOC_005057	AC137934.1	chr16:90102270-90222678	0.562951	15.1623	0.0371283	0.00625
XLOC_006166	AC145343.2	chr17:68096045-68101474	0	35.4072	0	5e-05
XLOC_008822	AF064858.6	chr21:38877290-38956467	2.88401	0	#DIV/0!	0.0102
XLOC_008646	AP000233.2	chr21:25095021-25103670	12.4671	345.501	0.0360841	0.00145
XLOC_008779	AP000233.4	chr21:25169430-25333825	0.00925523	7.63355	0.00121244	0.0282
XLOC_008688	AP000704.5	chr21:36966511-36971828	1.36518	11.418	0.119564	0.03985
TCONS_00007010	AP001258.4	chr11:59130132-59143015	0.0015936	18.3247	8.69646e-05	0.0314
XLOC_008987	CTA-989H11.1	chr22:42278187-42278846	0	6.97934	0	0.00155
XLOC_001897	CTC-1337H24.3	chr11:67353628-67354348	0	3.20179	0	0.0276
XLOC_007190	CTC-246B18.10	chr19:39341772-39341945	457.936	0	#DIV/0!	0.0352
XLOC_005904	CTC-297N7.1	chr17:10658541-10659082	0	3.07893	0	0.0347
XLOC_006935	CTC-471J1.9	chr19:52130547-52177002	111.815	393.646	0.28405	0.0309
XLOC_010457	CTD-2012J19.3	chr5:1594625-1611467	0.826663	5.90357	0.140028	0.00545
XLOC_007074	CTD-2013N17.7	chr19:16352461-16353182	6.95192	0	#DIV/0!	0.00185
XLOC_005242	CTD-2014E2.6	chr16:31549142-31553567	4.08913	0	#DIV/0!	0.02125
XLOC_006256	CTD-2015H3.1	chr18:1780328-1782064	6.04494	0	#DIV/0!	0.0012
XLOC_006255	CTD-2015H3.2	chr18:1655176-1779955	2.97466	0.0236079	126.003	0.0204
XLOC_003784	CTD-2062F14.3	chr14:100538938-100540409	0	8.36605	0	5e-05
XLOC_010506	CTD-2139B15.2	chr5:17353909-17354899	791.977	185.502	4.26937	0.011
XLOC_004783	CTD-2270L9.4	chr16:23452757-23457606	11.9679	72.4945	0.165087	0.03685
XLOC_011062	CTD-2374C24.1	chr5:104383297-105392970	4.12559	0.0594401	69.4075	0.01345
XLOC_007270	CTD-2620I22.7	chr19:53134936-53135322	12.808	0	#DIV/0!	0.0039
XLOC_007051	CTD-2659N19.4	chr19:12725516-12725886	10.4876	0	#DIV/0!	0.01795
XLOC_012905	CTD-3025N20.3	chr8:65591849-65592472	2.84959	0	#DIV/0!	0.0352
XLOC_013143	FAM95B1	chr9:40321298-40329221	3.78131	0.11882	31.8239	0.00265
XLOC_008033	FLJ42351	chr2:112641831-112645690	5.49393	0.732466	7.50059	0.03555
TCONS_00003142	GAS5	chr1:173863247-173868882	0	13.0457	0	0.03915
XLOC_013690	GS1-600G8.5	chrX:13266047-13303452	98.0208	1.19742	81.86	0.0055
XLOC_002089	H19	chr11:1995175-2001470	20.1602	2.41891	8.33442	0.00395
XLOC_005060	LA16c-359F1.1	chr16:424242-424543	0	7.19428	0	0.0484
XLOC_008426	LINC00176	chr20:64034343-64039962	0.370056	3.36213	0.110066	0.0338
XLOC_005258	LINC00273	chr16:34158584-34160036	2.42059	29.9342	0.0808637	0.01145
XLOC_012519	LINC00293	chr8:46822236-46854307	7.26222	2.43125	2.98703	0.03445
XLOC_005896	LINC00324	chr17:8220641-8224043	52.8574	3.3035	16.0004	0.00025
XLOC_003224	LINC00327	chr13:23466570-23487464	0.0338952	2.88235	0.0117596	0.04845
XLOC_003225	LINC00352	chr13:23498795-23502874	0	19.3505	0	5e-05
XLOC_011031	LINC00461	chr5:88507545-88722831	11.3646	0.0937616	121.207	5e-05
XLOC_008630	LINC00478	chr21:16070521-16627397	0.367035	84.5567	0.0043407	5e-05
XLOC_008782	LINC00515	chr21:25582769-25583326	0	4.71931	0	0.02295
XLOC_003228	LINC00566	chr13:24331449-24337121	3.05291	0.408767	7.46858	0.04835
XLOC_012778	LINC00599	chr8:9900063-9905366	3.16301	0	#DIV/0!	0.0006
XLOC_006062	LINC00854	chr17:43216940-43305976	0.427652	2.79242	0.153147	0.0168
XLOC_013132	LINC00961	chr9:35909482-35911686	88.6955	14.0808	6.29904	0.003
XLOC_011065	LINC01023	chr5:108727824-108728260	0	6.91689	0	0.02295
XLOC_009870	LINC01085	chr4:14111967-14143592	3.53344	0	#DIV/0!	0.01005
XLOC_007116	LINC01224	chr19:23399232-23416075	0.164325	26.0581	0.0063061	0.00015
XLOC_012887	LINC01301	chr8:60384587-60516795	0.225632	6.04144	0.0373474	0.02925
XLOC_013161	LINC01410	chr9:62801460-62813486	0.128465	4.23968	0.0303006	0.03905
XLOC_009057	LL22NC03-N27C7.1	chr22:23738677-23739289	4.38751	0	#DIV/0!	0.0221
TCONS_00035361	LUCAT1	chr5:91303028-91314402	14.6061	0.394072	37.0645	0.00195
TCONS_00006064	MALAT1	chr11:65497761-65506516	223.968	0	#DIV/0!	0.00625
XLOC_006916	MGC45922	chr19:50817680-50818878	0	5.4333	0	0.00035
TCONS_00044101	MIR222HG	chrX:45745210-45770274	6.22077	0.69532	8.94663	0.0027
XLOC_013774	MIR503HG	chrX:134543336-134546632	0	2.91577	0	0.0031
TCONS_00027851	PLAC4	chr21:41176321-41186788	0.000127351	3.01915	4.21811e-05	0.0214
TCONS_00040826	PVT1	chr8:127794532-128101253	0	7.93043	0	0.04605
XLOC_006459	RBFADN	chr18:80046899-80095482	0.266808	8.14196	0.0327695	0.0012
XLOC_002682	RMST	chr12:97431652-97565035	13.1483	0.468211	28.082	0.01435
XLOC_009559	RP11-10C24.1	chr3:33797148-33797681	4.51427	0	#DIV/0!	0.0269
XLOC_002960	RP11-1100L3.8	chr12:52058458-52059503	30.816	115.517	0.266766	0.02815
XLOC_013390	RP11-111F5.4	chr9:62374127-62376836	13.4955	71.1887	0.189574	0.0189
XLOC_010223	RP11-121C2.2	chr4:47840121-47844339	32.1953	9.78236	3.29116	0.04545
XLOC_010527	RP11-1250I15.3	chr5:34158120-34158767	0	3.81719	0	0.02295
XLOC_010816	RP11-1277A3.3	chr5:177554823-177555364	4.40948	0	#DIV/0!	0.0269
XLOC_013292	RP11-138E2.1	chr9:130044712-130045081	0	5.82428	0	0.0347
XLOC_013186	RP11-15B24.1	chr9:82272755-82564432	18.0019	2.32211	7.75239	0.01535
XLOC_000412	RP11-160H22.3	chr1:174022508-174022985	10.8287	0	#DIV/0!	0.00265
TCONS_00015611	RP11-161M6.2	chr16:975760-981596	25.7628	2.90278	8.87522	0.02295
XLOC_004848	RP11-169E6.4	chr16:47004512-47035385	3.88609	0.175641	22.1252	0.04375
XLOC_010496	RP11-215G15.5	chr5:10654219-10657816	0.715016	7.68358	0.0930577	0.01625
XLOC_008497	RP11-218C14.8	chr20:23631825-23632316	0	5.70868	0	0.02295
XLOC_005599	RP11-227G15.11	chr17:32410158-32410746	0	4.36406	0	0.02295
XLOC_006432	RP11-231E4.2	chr18:74409414-74413209	20.1858	0	#DIV/0!	5e-05
XLOC_011778	RP11-242F11.2	chr6:148017421-148020974	4.34633	0.731821	5.93906	0.0472
XLOC_006667	RP11-248M19.1	chr18:79900554-79900903	0	7.79725	0	0.03195
XLOC_007344	RP11-254F7.4	chr2:10120733-10121065	0	5.76469	0	0.0484
XLOC_013700	RP11-268G12.1	chrX:27042906-27398997	0.845093	10.9779	0.0769813	0.00775
XLOC_001553	RP11-272J7.4	chr10:43777561-43778825	4.40501	0	#DIV/0!	0.03775
XLOC_012895	RP11-280G9.1	chr8:61759093-61765969	13.5683	0.785424	17.2751	0.02315
XLOC_004587	RP11-28H5.2	chr15:80693215-80693707	0	4.26796	0	0.03195
TCONS_00014681	RP11-304L19.8	chr16:2211996-2212863	11.1797	61.528	0.181701	0.0282
XLOC_001003	RP11-318C24.2	chr1:175904761-175920513	0.526283	4.42814	0.11885	0.0404
XLOC_008210	RP11-33O4.1	chr2:219069353-219069809	0	8.0283	0	0.0196
XLOC_000907	RP11-344P13.6	chr1:121518365-121518829	0	3.12208	0	0.0484
XLOC_004579	RP11-38G5.2	chr15:79832465-79833554	0	3.19938	0	0.0025
XLOC_009387	RP11-38P22.2	chr3:152839389-152841439	4.75509	0	#DIV/0!	5e-05
XLOC_007575	RP11-395A13.2	chr2:127886555-127887185	0	10.3955	0	0.00145
XLOC_012654	RP11-395G23.3	chr8:106270143-106272899	60.9966	0	#DIV/0!	5e-05
XLOC_002681	RP11-397H6.1	chr12:96985655-97185609	6.3159	0.0146187	432.043	0.0158
XLOC_004199	RP11-430B1.2	chr15:52180092-52205874	0.172084	2.68241	0.0641528	0.04575
XLOC_002149	RP11-430L3.1	chr11:26285710-26288007	0	26.5805	0	5e-05
XLOC_001708	RP11-432J24.5	chr10:132511625-132518191	0.700161	10.6484	0.0657527	0.022
XLOC_000319	RP11-458D21.1	chr1:146052565-146061948	3.26237	24.0409	0.135701	0.02545
XLOC_003157	RP11-486O12.2	chr12:123575890-123585115	7.93798	41.8363	0.189739	0.0055
XLOC_010408	RP11-51M24.1	chr4:174354853-174376445	2.71328	0.272739	9.94827	0.0392
TCONS_00008309	RP11-530C5.1	chr12:79690143-79778451	4.82113	0.750924	6.42026	0.006
XLOC_000488	RP11-534L20.5	chr1:206503947-206504456	0	7.42492	0	0.0044
XLOC_006357	RP11-54G14.1	chr18:35317395-35317848	5.91989	0	#DIV/0!	0.0269
XLOC_004399	RP11-578F21.6	chr15:28719376-28738431	0.999236	5.23061	0.191036	0.00885
XLOC_003902	RP11-58E21.3	chr14:50007312-50089195	1.03055	7.30903	0.140997	0.0056
TCONS_00012259	RP11-58E21.5	chr14:50007312-50089195	0.886042	7.19861	0.123085	0.001
XLOC_002999	RP11-620J15.3	chr12:57931527-57936175	134.457	33.76	3.98273	0.0444
XLOC_004372	RP11-66B24.1	chr15:100849560-100885329	0.209525	4.24696	0.0493353	0.00805
XLOC_011579	RP11-686D16.1	chr6:19290318-19321021	0.0996306	3.29192	0.0302652	0.0273
XLOC_006024	RP11-686D22.4	chr17:35403836-35404373	11.5993	0	#DIV/0!	0.0011
XLOC_002319	RP11-732A21.3	chr11:102107885-102110457	0	9.38474	0	0.0011
XLOC_004590	RP11-775C24.5	chr15:80999592-80999981	0	4.22183	0	0.0484
XLOC_013332	RP11-77E14.2	chr9:7786104-7786688	0	4.95772	0	0.019
XLOC_003662	RP11-794A8.1	chr14:54470708-54471218	0	2.69196	0	0.03165
XLOC_005680	RP11-798G7.6	chr17:45545803-45563230	0.704306	12.3135	0.0571979	0.01855
XLOC_013531	RP11-83N9.5	chr9:136107807-136109424	0	4.51214	0	0.00025
XLOC_006006	RP11-848P1.3	chr17:30964934-30965500	4.93351	0	#DIV/0!	0.01795
XLOC_005897	RP11-849F2.8	chr17:8224820-8225480	0	7.42924	0	0.00195
XLOC_009990	RP11-84C13.1	chr4:89111499-89112368	0	19.8291	0	5e-05
XLOC_005900	RP11-85B7.5	chr17:9244665-9244897	0	20.0379	0	0.0347
XLOC_006493	RP11-888D10.3	chr18:9315193-9334441	0.063815	4.71556	0.0135329	0.0439
XLOC_002958	RP11-923I11.3	chr12:51809704-51810600	0	4.05721	0	0.00225
XLOC_000676	RP1-224A6.3	chr1:22023993-22024968	0	4.09555	0	0.01685
XLOC_011663	RP1-27K12.2	chr6:53561288-53617171	9.28193	0.0698715	132.843	0.00065
XLOC_003200	RP13-977J11.2	chr12:132186734-132189695	2.85839	15.856	0.180272	0.02355
XLOC_011594	RP1-86C11.7	chr6:27122656-27123221	10.7183	0	#DIV/0!	0.0011
XLOC_005425	RP4-536B24.4	chr16:87773487-87779374	0.427283	13.7394	0.0310991	0.00815
XLOC_000586	RP4-669L17.10	chr1:357382-501617	0.177297	3.05705	0.0579961	0.0045
XLOC_008507	RP4-760C5.3	chr20:26008790-26010531	0	3.58909	0	5e-05
XLOC_000332	RP4-791M13.3	chr1:149048575-149051273	0	22.3684	0	5e-05
XLOC_008275	RP5-1009E24.8	chr20:3808356-3823882	0.840654	22.5841	0.0372233	0.04355
XLOC_008467	RP5-1195D24.1	chr20:16857961-16864148	2.86446	0	#DIV/0!	0.0121
XLOC_000140	RP5-994D16.11	chr1:42787989-42798230	9.37946	0.96491	9.72055	0.0443
TCONS_00012884	SNHG14	chr15:24978582-25419462	0	69.309	0	0.0327
TCONS_00039318	SNHG15	chr7:44983022-44986961	7.71879	0.000925416	8340.89	0.04365
TCONS_00017681	SNHG20	chr17:77086715-77094990	0.000369362	3.88242	9.51371e-05	0.0458
XLOC_005534	SNORD3A	chr17:19188015-19188714	16225.5	1140.4	14.2279	0.00215
TCONS_00011740	TCL6	chr14:95650497-95692630	37.2928	4.36326	8.547	0.0459
