# Supplementary material for: The Essential Role of H19 Contributing to Cisplatin Resistance by Regulating Glutathione Metabolism in High-Grade Serous Ovarian Cancer
Source: Sci Rep. 2016 May 19;6:26093. doi: 10.1038/srep26093 (PMC4872133; doi:10.1038/srep26093)
Supplement: Supplementary Dataset 4 [file srep26093-s5.xls]

## Sheet: 1
Protein IDs	Protein names	Gene names	Fasta headers	A2780 LFQ intensity 1	A2780 LFQ intensity 2	A2780 LFQ intensity average	A2780-DR LFQ intensity 1	A2780-DR LFQ intensity 2	A2780-DR LFQ intensity average	A2780-DR/A2780 fold change	PEP	Unique peptides	Mol. weight [kDa]	Sequence length
P31947	14-3-3 protein sigma	SFN	>sp|P31947|1433S_HUMAN 14-3-3 protein sigma OS=Homo sapiens GN=SFN PE=1 SV=1	0	0	0	75673000	81384000	78528500	#DIV/0!	1.18e-17	3	27.774	248
O00487	26S proteasome non-ATPase regulatory subunit 14	PSMD14	>sp|O00487|PSDE_HUMAN 26S proteasome non-ATPase regulatory subunit 14 OS=Homo sapiens GN=PSMD14 PE=1 SV=1	54298000	69719000	62008500	0	60451000	30225500	0.54992	5.58e-07	2	34.577	310
Q13442	28 kDa heat- and acid-stable phosphoprotein	PDAP1	>sp|Q13442|HAP28_HUMAN 28 kDa heat- and acid-stable phosphoprotein OS=Homo sapiens GN=PDAP1 PE=1 SV=1	97357000	99609000	98483000	0	86620000	43310000	0.49614	2.67e-05	2	20.63	181
Q92552	28S ribosomal protein S27, mitochondrial	MRPS27	>sp|Q92552|RT27_HUMAN 28S ribosomal protein S27, mitochondrial OS=Homo sapiens GN=MRPS27 PE=1 SV=3	40463000	53159000	46811000	0	35069000	17534500	0.422593	1.15e-06	2	47.611	414
P51398	28S ribosomal protein S29, mitochondrial	DAP3	>sp|P51398|RT29_HUMAN 28S ribosomal protein S29, mitochondrial OS=Homo sapiens GN=DAP3 PE=1 SV=1	46105000	49698000	47901500	0	0	0	0	7.55e-07	2	45.566	398
P82673	28S ribosomal protein S35, mitochondrial	MRPS35	>sp|P82673|RT35_HUMAN 28S ribosomal protein S35, mitochondrial OS=Homo sapiens GN=MRPS35 PE=1 SV=1	0	0	0	34806000	0	17403000	#DIV/0!	0.00019497	2	36.844	323
O43598	2-deoxynucleoside 5-phosphate N-hydrolase 1	DNPH1	>sp|O43598|DNPH1_HUMAN 2-deoxynucleoside 5-phosphate N-hydrolase 1 OS=Homo sapiens GN=DNPH1 PE=1 SV=1	0	0	0	109370000	79901000	94635500	#DIV/0!	4.09e-10	2	19.108	174
Q02218	2-oxoglutarate dehydrogenase, mitochondrial	OGDH	>sp|Q02218|ODO1_HUMAN 2-oxoglutarate dehydrogenase, mitochondrial OS=Homo sapiens GN=OGDH PE=1 SV=3	39130000	40230000	39680000	36549000	0	18274500	0.519578	1.15e-14	3	115.93	1023
Q8IV48	3-5 exoribonuclease 1	ERI1	>sp|Q8IV48|ERI1_HUMAN 3-5 exoribonuclease 1 OS=Homo sapiens GN=ERI1 PE=1 SV=3	60456000	135830000	98143000	48406000	0	24203000	0.278219	3.85e-06	2	40.063	349
Q9BYD6	39S ribosomal protein L1, mitochondrial	MRPL1	>sp|Q9BYD6|RM01_HUMAN 39S ribosomal protein L1, mitochondrial OS=Homo sapiens GN=MRPL1 PE=1 SV=2	0	53008000	26504000	67786000	55480000	61633000	2.62349	1.65e-08	4	36.908	325
Q9BYD1	39S ribosomal protein L13, mitochondrial	MRPL13	>sp|Q9BYD1|RM13_HUMAN 39S ribosomal protein L13, mitochondrial OS=Homo sapiens GN=MRPL13 PE=1 SV=1	22540000	23751000	23145500	0	0	0	0	0.00024905	2	20.692	178
Q96DV4	39S ribosomal protein L38, mitochondrial	MRPL38	>sp|Q96DV4|RM38_HUMAN 39S ribosomal protein L38, mitochondrial OS=Homo sapiens GN=MRPL38 PE=1 SV=2	0	0	0	0	29256000	14628000	#DIV/0!	6.48e-07	2	44.596	380
Q9BYD3	39S ribosomal protein L4, mitochondrial	MRPL4	>sp|Q9BYD3|RM04_HUMAN 39S ribosomal protein L4, mitochondrial OS=Homo sapiens GN=MRPL4 PE=1 SV=1	0	30287000	15143500	0	0	0	0	8.12e-12	3	34.919	311
Q9H9J2	39S ribosomal protein L44, mitochondrial	MRPL44	>sp|Q9H9J2|RM44_HUMAN 39S ribosomal protein L44, mitochondrial OS=Homo sapiens GN=MRPL44 PE=1 SV=1	0	40709000	20354500	47419000	42057000	44738000	2.47967	3.58e-11	2	37.535	332
Q13405	39S ribosomal protein L49, mitochondrial	MRPL49	>sp|Q13405|RM49_HUMAN 39S ribosomal protein L49, mitochondrial OS=Homo sapiens GN=MRPL49 PE=1 SV=1	67102000	59087000	63094500	0	29954000	14977000	0.2678	9.16e-08	2	19.198	166
Q8N5N7	39S ribosomal protein L50, mitochondrial	MRPL50	>sp|Q8N5N7|RM50_HUMAN 39S ribosomal protein L50, mitochondrial OS=Homo sapiens GN=MRPL50 PE=1 SV=2	25963000	37983000	31973000	0	0	0	0	6.1e-08	2	18.325	158
P31937	3-hydroxyisobutyrate dehydrogenase, mitochondrial	HIBADH	>sp|P31937|3HIDH_HUMAN 3-hydroxyisobutyrate dehydrogenase, mitochondrial OS=Homo sapiens GN=HIBADH PE=1 SV=2	0	0	0	65699000	69327000	67513000	#DIV/0!	3.66e-08	3	35.329	336
Q6NVY1	3-hydroxyisobutyryl-CoA hydrolase, mitochondrial	HIBCH	>sp|Q6NVY1|HIBCH_HUMAN 3-hydroxyisobutyryl-CoA hydrolase, mitochondrial OS=Homo sapiens GN=HIBCH PE=1 SV=2	0	24243000	12121500	0	0	0	0	1.88e-06	2	43.482	386
P62857	40S ribosomal protein S28	RPS28	>sp|P62857|RS28_HUMAN 40S ribosomal protein S28 OS=Homo sapiens GN=RPS28 PE=1 SV=1	664430000	645090000	654760000	0	0	0	0	7.4e-13	2	7.8409	69
Q9H0D6	5-3 exoribonuclease 2	XRN2	>sp|Q9H0D6|XRN2_HUMAN 5-3 exoribonuclease 2 OS=Homo sapiens GN=XRN2 PE=1 SV=1	55680000	57782000	56731000	89159000	81324000	85241500	1.69515	1.45e-19	5	108.58	950
Q13131	5-AMP-activated protein kinase catalytic subunit alpha-1	PRKAA1	>sp|Q13131|AAPK1_HUMAN 5-AMP-activated protein kinase catalytic subunit alpha-1 OS=Homo sapiens GN=PRKAA1 PE=1 SV=4;>sp|P54646|AAPK2_HUMAN 5-AMP-activated protein kinase catalytic subunit alpha-2 OS=Homo sapiens GN=PRKAA2 PE=1 SV=2	0	0	0	0	8861600	4430800	#DIV/0!	0.00082118	2	64.009	559
Q5TFE4	5-nucleotidase domain-containing protein 1	NT5DC1	>sp|Q5TFE4|NT5D1_HUMAN 5-nucleotidase domain-containing protein 1 OS=Homo sapiens GN=NT5DC1 PE=1 SV=1	0	0	0	34088000	0	17044000	#DIV/0!	1.45e-06	2	51.844	455
P50914	60S ribosomal protein L14	RPL14	>sp|P50914|RL14_HUMAN 60S ribosomal protein L14 OS=Homo sapiens GN=RPL14 PE=1 SV=4	1042000000	1604200000	1323100000	515460000	564130000	539795000	0.460271	1.28e-11	3	23.432	215
Q02543	60S ribosomal protein L18a	RPL18A	>sp|Q02543|RL18A_HUMAN 60S ribosomal protein L18a OS=Homo sapiens GN=RPL18A PE=1 SV=2	1221800000	1135300000	1178550000	525370000	519730000	522550000	0.500215	1.89e-20	6	20.762	176
Q9Y221	60S ribosome subunit biogenesis protein NIP7 homolog	NIP7	>sp|Q9Y221|NIP7_HUMAN 60S ribosome subunit biogenesis protein NIP7 homolog OS=Homo sapiens GN=NIP7 PE=1 SV=1	69346000	53506000	61426000	0	0	0	0	6.71e-09	2	20.462	180
Q01813	6-phosphofructokinase type C	PFKP	>sp|Q01813|K6PP_HUMAN 6-phosphofructokinase type C OS=Homo sapiens GN=PFKP PE=1 SV=2	992170000	1059000000	1025585000	1673700000	1708800000	1691250000	1.86043	9.77e-204	21	85.595	784
P24752	Acetyl-CoA acetyltransferase, mitochondrial	ACAT1	>sp|P24752|THIL_HUMAN Acetyl-CoA acetyltransferase, mitochondrial OS=Homo sapiens GN=ACAT1 PE=1 SV=1	392300000	409460000	400880000	823340000	993890000	908615000	2.55707	1.76e-32	9	45.199	427
O15145	Actin-related protein 2/3 complex subunit 3	ARPC3	>sp|O15145|ARPC3_HUMAN Actin-related protein 2/3 complex subunit 3 OS=Homo sapiens GN=ARPC3 PE=1 SV=3	0	180790000	90395000	0	84665000	42332500	0.528332	5.52e-09	3	20.546	178
Q9Y305	Acyl-coenzyme A thioesterase 9, mitochondrial	ACOT9	>sp|Q9Y305|ACOT9_HUMAN Acyl-coenzyme A thioesterase 9, mitochondrial OS=Homo sapiens GN=ACOT9 PE=1 SV=2	17614000	20016000	18815000	29988000	30763000	30375500	1.82136	4.28e-07	2	49.901	439
P30520	Adenylosuccinate synthetase isozyme 2	ADSS	>sp|P30520|PURA2_HUMAN Adenylosuccinate synthetase isozyme 2 OS=Homo sapiens GN=ADSS PE=1 SV=3	675790000	702790000	689290000	316750000	293310000	305030000	0.49925	3.26e-42	11	50.097	456
P40123	Adenylyl cyclase-associated protein 2	CAP2	>sp|P40123|CAP2_HUMAN Adenylyl cyclase-associated protein 2 OS=Homo sapiens GN=CAP2 PE=1 SV=1	68837000	24459000	46648000	28737000	20501000	24619000	0.595408	2.4e-09	3	52.823	477
P12235	ADP/ATP translocase 1	SLC25A4	>sp|P12235|ADT1_HUMAN ADP/ATP translocase 1 OS=Homo sapiens GN=SLC25A4 PE=1 SV=4	154560000	113950000	134255000	0	0	0	0	1.78e-40	2	33.064	298
P05141	ADP/ATP translocase 2	SLC25A5	>sp|P05141|ADT2_HUMAN ADP/ATP translocase 2 OS=Homo sapiens GN=SLC25A5 PE=1 SV=7	379610000	397640000	388625000	0	0	0	0	3.17e-36	2	32.852	298
P62330	ADP-ribosylation factor 6	ARF6	>sp|P62330|ARF6_HUMAN ADP-ribosylation factor 6 OS=Homo sapiens GN=ARF6 PE=1 SV=2	40928000	45200000	43064000	0	26262000	13131000	0.344002	3.4e-07	3	20.082	175
Q9NP61	ADP-ribosylation factor GTPase-activating protein 3	ARFGAP3	>sp|Q9NP61|ARFG3_HUMAN ADP-ribosylation factor GTPase-activating protein 3 OS=Homo sapiens GN=ARFGAP3 PE=1 SV=1;>sp|Q8N6H7|ARFG2_HUMAN ADP-ribosylation factor GTPase-activating protein 2 OS=Homo sapiens GN=ARFGAP2 PE=1 SV=1	23984000	36717000	30350500	0	0	0	0	0.0002282	2	56.928	516
P40616	ADP-ribosylation factor-like protein 1	ARL1	>sp|P40616|ARL1_HUMAN ADP-ribosylation factor-like protein 1 OS=Homo sapiens GN=ARL1 PE=1 SV=1	68512000	61660000	65086000	68085000	0	34042500	0.59008	1.22e-05	3	20.417	181
O43488	Aflatoxin B1 aldehyde reductase member 2	AKR7A2	>sp|O43488|ARK72_HUMAN Aflatoxin B1 aldehyde reductase member 2 OS=Homo sapiens GN=AKR7A2 PE=1 SV=3;>sp|Q8NHP1|ARK74_HUMAN Aflatoxin B1 aldehyde reductase member 4 OS=Homo sapiens GN=AKR7L PE=2 SV=6	36345000	29476000	32910500	0	0	0	0	1.61e-05	2	39.589	359
O00170	AH receptor-interacting protein	AIP	>sp|O00170|AIP_HUMAN AH receptor-interacting protein OS=Homo sapiens GN=AIP PE=1 SV=2	32074000	0	16037000	0	0	0	0	1.63e-06	2	37.636	330
Q8IZ83	Aldehyde dehydrogenase family 16 member A1	ALDH16A1	>sp|Q8IZ83|A16A1_HUMAN Aldehyde dehydrogenase family 16 member A1 OS=Homo sapiens GN=ALDH16A1 PE=1 SV=2	0	0	0	59066000	42323000	50694500	#DIV/0!	7.34e-12	4	85.126	802
P05091	Aldehyde dehydrogenase, mitochondrial	ALDH2	>sp|P05091|ALDH2_HUMAN Aldehyde dehydrogenase, mitochondrial OS=Homo sapiens GN=ALDH2 PE=1 SV=2	0	0	0	80754000	0	40377000	#DIV/0!	1.05e-12	6	56.381	517
Q04828	Aldo-keto reductase family 1 member C1	AKR1C1	>sp|Q04828|AK1C1_HUMAN Aldo-keto reductase family 1 member C1 OS=Homo sapiens GN=AKR1C1 PE=1 SV=1;>sp|P52895|AK1C2_HUMAN Aldo-keto reductase family 1 member C2 OS=Homo sapiens GN=AKR1C2 PE=1 SV=3	0	0	0	107000000	78018000	92509000	#DIV/0!	1.31e-23	7	36.788	323
Q96IU4	Alpha/beta hydrolase domain-containing protein 14B	ABHD14B	>sp|Q96IU4|ABHEB_HUMAN Alpha/beta hydrolase domain-containing protein 14B OS=Homo sapiens GN=ABHD14B PE=1 SV=1	0	57667000	28833500	69683000	83168000	76425500	2.99032	1.63e-05	2	22.345	210
P49419	Alpha-aminoadipic semialdehyde dehydrogenase	ALDH7A1	>sp|P49419|AL7A1_HUMAN Alpha-aminoadipic semialdehyde dehydrogenase OS=Homo sapiens GN=ALDH7A1 PE=1 SV=5	166600000	167840000	167220000	133990000	0	66995000	0.451993	9.73e-16	5	58.486	539
Q16352	Alpha-internexin	INA	>sp|Q16352|AINX_HUMAN Alpha-internexin OS=Homo sapiens GN=INA PE=1 SV=2	1188700000	1483100000	1335900000	423110000	489540000	456325000	0.38537	4.43e-53	14	55.39	499
Q9C0B1	Alpha-ketoglutarate-dependent dioxygenase FTO	FTO	>sp|Q9C0B1|FTO_HUMAN Alpha-ketoglutarate-dependent dioxygenase FTO OS=Homo sapiens GN=FTO PE=1 SV=3	16833000	20021000	18427000	32456000	31939000	32197500	1.97126	3.01e-10	3	58.281	505
Q9NVD7	Alpha-parvin	PARVA	>sp|Q9NVD7|PARVA_HUMAN Alpha-parvin OS=Homo sapiens GN=PARVA PE=1 SV=1	51396000	42209000	46802500	0	40265000	20132500	0.485295	3.31e-11	3	42.243	372
Q13685	Angio-associated migratory cell protein	AAMP	>sp|Q13685|AAMP_HUMAN Angio-associated migratory cell protein OS=Homo sapiens GN=AAMP PE=1 SV=2	36468000	0	18234000	36426000	38992000	37709000	2.33314	2.89e-06	2	46.75	434
P08758	Annexin A5	ANXA5	>sp|P08758|ANXA5_HUMAN Annexin A5 OS=Homo sapiens GN=ANXA5 PE=1 SV=2	2270600000	2149600000	2210100000	3761000000	4022900000	3891950000	1.9867	3.03e-136	15	35.936	320
O95994	Anterior gradient protein 2 homolog	AGR2	>sp|O95994|AGR2_HUMAN Anterior gradient protein 2 homolog OS=Homo sapiens GN=AGR2 PE=1 SV=1	0	0	0	71214000	83451000	77332500	#DIV/0!	1.81e-14	3	19.979	175
Q9BXS5	AP-1 complex subunit mu-1	AP1M1	>sp|Q9BXS5|AP1M1_HUMAN AP-1 complex subunit mu-1 OS=Homo sapiens GN=AP1M1 PE=1 SV=3	72230000	69572000	70901000	0	70468000	35234000	0.560643	1.64e-15	5	48.586	423
O94973	AP-2 complex subunit alpha-2	AP2A2	>sp|O94973|AP2A2_HUMAN AP-2 complex subunit alpha-2 OS=Homo sapiens GN=AP2A2 PE=1 SV=2	41437000	69904000	55670500	40710000	0	20355000	0.412499	2.44e-25	4	103.96	939
Q96CW1	AP-2 complex subunit mu	AP2M1	>sp|Q96CW1|AP2M1_HUMAN AP-2 complex subunit mu OS=Homo sapiens GN=AP2M1 PE=1 SV=2	187620000	187680000	187650000	113530000	83864000	98697000	0.59338	6.24e-18	6	49.654	435
Q9BUR5	Apolipoprotein O	APOO	>sp|Q9BUR5|APOO_HUMAN Apolipoprotein O OS=Homo sapiens GN=APOO PE=1 SV=1	0	22437000	11218500	0	46093000	23046500	2.31765	5.82e-05	2	22.284	198
Q8N2F6	Armadillo repeat-containing protein 10	ARMC10	>sp|Q8N2F6|ARM10_HUMAN Armadillo repeat-containing protein 10 OS=Homo sapiens GN=ARMC10 PE=1 SV=1	8054400	0	4027200	0	0	0	0	0.00062353	2	37.54	343
O43776	Asparagine--tRNA ligase, cytoplasmic	NARS	>sp|O43776|SYNC_HUMAN Asparagine--tRNA ligase, cytoplasmic OS=Homo sapiens GN=NARS PE=1 SV=1	187060000	151020000	169040000	253370000	252580000	252975000	1.68836	1.02e-22	8	62.942	548
Q6PI48	Aspartate--tRNA ligase, mitochondrial	DARS2	>sp|Q6PI48|SYDM_HUMAN Aspartate--tRNA ligase, mitochondrial OS=Homo sapiens GN=DARS2 PE=1 SV=1	56366000	37783000	47074500	127630000	127930000	127780000	3.06235	5.59e-10	4	73.562	645
Q12797	Aspartyl/asparaginyl beta-hydroxylase	ASPH	>sp|Q12797|ASPH_HUMAN Aspartyl/asparaginyl beta-hydroxylase OS=Homo sapiens GN=ASPH PE=1 SV=3	99339000	70813000	85076000	274830000	266650000	270740000	3.59023	1.23e-19	5	85.862	758
Q8N5M1	ATP synthase mitochondrial F1 complex assembly factor 2	ATPAF2	>sp|Q8N5M1|ATPF2_HUMAN ATP synthase mitochondrial F1 complex assembly factor 2 OS=Homo sapiens GN=ATPAF2 PE=1 SV=1	0	17485000	8742500	0	29530000	14765000	1.90535	0.00089635	2	32.772	289
P56134	ATP synthase subunit f, mitochondrial	ATP5J2	>sp|P56134|ATPK_HUMAN ATP synthase subunit f, mitochondrial OS=Homo sapiens GN=ATP5J2 PE=1 SV=3	80983000	93701000	87342000	0	0	0	0	8.19e-10	2	10.918	94
P61221	ATP-binding cassette sub-family E member 1	ABCE1	>sp|P61221|ABCE1_HUMAN ATP-binding cassette sub-family E member 1 OS=Homo sapiens GN=ABCE1 PE=1 SV=1	279330000	316770000	298050000	157460000	127430000	142445000	0.539182	3.59e-42	9	67.314	599
Q9BQ39	ATP-dependent RNA helicase DDX50	DDX50	>sp|Q9BQ39|DDX50_HUMAN ATP-dependent RNA helicase DDX50 OS=Homo sapiens GN=DDX50 PE=1 SV=1	28803000	34758000	31780500	0	0	0	0	1e-13	3	82.564	737
Q7Z478	ATP-dependent RNA helicase DHX29	DHX29	>sp|Q7Z478|DHX29_HUMAN ATP-dependent RNA helicase DHX29 OS=Homo sapiens GN=DHX29 PE=1 SV=2	0	0	0	27166000	0	13583000	#DIV/0!	3.12e-06	2	155.23	1369
P06865	Beta-hexosaminidase subunit alpha	HEXA	>sp|P06865|HEXA_HUMAN Beta-hexosaminidase subunit alpha OS=Homo sapiens GN=HEXA PE=1 SV=2	0	0	0	0	31817000	15908500	#DIV/0!	3.37e-06	2	60.702	529
P13995	Bifunctional methylenetetrahydrofolate dehydrogenase/cyclohydrolase, mitochondrial;NAD-dependent methylenetetrahydrofolate dehydrogenase;Methenyltetrahydrofolate cyclohydrolase	MTHFD2	>sp|P13995|MTDC_HUMAN Bifunctional methylenetetrahydrofolate dehydrogenase/cyclohydrolase, mitochondrial OS=Homo sapiens GN=MTHFD2 PE=1 SV=2	70172000	70146000	70159000	60843000	0	30421500	0.489186	2.67e-08	3	37.895	350
O60502	Bifunctional protein NCOAT;Protein O-GlcNAcase;Histone acetyltransferase	MGEA5	>sp|O60502|NCOAT_HUMAN Bifunctional protein NCOAT OS=Homo sapiens GN=MGEA5 PE=1 SV=2	28465000	37686000	33075500	0	0	0	0	1.53e-09	4	102.91	916
Q9Y223	Bifunctional UDP-N-acetylglucosamine 2-epimerase/N-acetylmannosamine kinase;UDP-N-acetylglucosamine 2-epimerase (hydrolyzing);N-acetylmannosamine kinase	GNE	>sp|Q9Y223|GLCNE_HUMAN Bifunctional UDP-N-acetylglucosamine 2-epimerase/N-acetylmannosamine kinase OS=Homo sapiens GN=GNE PE=1 SV=1	0	0	0	0	8497800	4248900	#DIV/0!	0.00018216	2	79.274	722
Q13867	Bleomycin hydrolase	BLMH	>sp|Q13867|BLMH_HUMAN Bleomycin hydrolase OS=Homo sapiens GN=BLMH PE=1 SV=1	0	0	0	68521000	75777000	72149000	#DIV/0!	1.11e-05	2	52.562	455
Q6PJG6	BRCA1-associated ATM activator 1	BRAT1	>sp|Q6PJG6|BRAT1_HUMAN BRCA1-associated ATM activator 1 OS=Homo sapiens GN=BRAT1 PE=1 SV=2	17243000	18933000	18088000	14774000	0	7387000	0.460739	8.15e-06	3	88.118	821
Q9P287	BRCA2 and CDKN1A-interacting protein	BCCIP	>sp|Q9P287|BCCIP_HUMAN BRCA2 and CDKN1A-interacting protein OS=Homo sapiens GN=BCCIP PE=1 SV=1	0	157540000	78770000	0	0	0	0	2.27e-15	3	35.979	314
Q9UJS0	Calcium-binding mitochondrial carrier protein Aralar2	SLC25A13	>sp|Q9UJS0|CMC2_HUMAN Calcium-binding mitochondrial carrier protein Aralar2 OS=Homo sapiens GN=SLC25A13 PE=1 SV=2	94723000	105110000	99916500	156750000	162810000	159780000	1.80411	1.9e-25	5	74.175	675
P51911	Calponin-1	CNN1	>sp|P51911|CNN1_HUMAN Calponin-1 OS=Homo sapiens GN=CNN1 PE=1 SV=2	93332000	95078000	94205000	0	0	0	0	1.39e-13	3	33.17	297
P17612	cAMP-dependent protein kinase catalytic subunit alpha	PRKACA	>sp|P17612|KAPCA_HUMAN cAMP-dependent protein kinase catalytic subunit alpha OS=Homo sapiens GN=PRKACA PE=1 SV=2;>sp|Q06190|P2R3A_HUMAN Serine/threonine-protein phosphatase 2A regulatory subunit B subunit alpha OS=Homo sapiens GN=PPP2R3A PE=1 SV=1	63021000	79241000	71131000	0	0	0	0	4.1e-06	2	40.589	351
Q14444	Caprin-1	CAPRIN1	>sp|Q14444|CAPR1_HUMAN Caprin-1 OS=Homo sapiens GN=CAPRIN1 PE=1 SV=2	245400000	221970000	233685000	219280000	0	109640000	0.529316	1.51e-17	5	78.365	709
P48729	Casein kinase I isoform alpha	CSNK1A1	>sp|P48729|KC1A_HUMAN Casein kinase I isoform alpha OS=Homo sapiens GN=CSNK1A1 PE=1 SV=2;>sp|Q8N752|KC1AL_HUMAN Casein kinase I isoform alpha-like OS=Homo sapiens GN=CSNK1A1L PE=2 SV=2	0	0	0	0	36971000	18485500	#DIV/0!	4.37e-05	2	38.914	337
Q5IS99	Caspase-3	CASP3	>sp|Q5IS99|CASP3_SAIBB Caspase-3 OS=Saimiri boliviensis boliviensis GN=CASP3 PE=2 SV=1;>sp|Q5IS54|CASP3_PANTR Caspase-3 OS=Pan troglodytes GN=CASP3 PE=2 SV=1;>sp|P42574|CASP3_HUMAN Caspase-3 OS=Homo sapiens GN=CASP3 PE=1 SV=2	73626000	61302000	67464000	0	0	0	0	4.39e-09	4	31.393	277
P35221	Catenin alpha-1	CTNNA1	>sp|P35221|CTNA1_HUMAN Catenin alpha-1 OS=Homo sapiens GN=CTNNA1 PE=1 SV=1	51336000	0	25668000	46811000	57488000	52149500	2.29211	1.23e-17	6	100.07	906
Q8N5K1	CDGSH iron-sulfur domain-containing protein 2	CISD2	>sp|Q8N5K1|CISD2_HUMAN CDGSH iron-sulfur domain-containing protein 2 OS=Homo sapiens GN=CISD2 PE=1 SV=1	0	0	0	0	72980000	36490000	#DIV/0!	3.38e-06	2	15.278	135
Q99459	Cell division cycle 5-like protein	CDC5L	>sp|Q99459|CDC5L_HUMAN Cell division cycle 5-like protein OS=Homo sapiens GN=CDC5L PE=1 SV=2	0	19454000	9727000	0	0	0	0	2.29e-12	2	92.25	802
Q8IX12	Cell division cycle and apoptosis regulator protein 1	CCAR1	>sp|Q8IX12|CCAR1_HUMAN Cell division cycle and apoptosis regulator protein 1 OS=Homo sapiens GN=CCAR1 PE=1 SV=2	0	56349000	28174500	50930000	54214000	52572000	2.10511	1.32e-05	2	132.82	1150
O75794	Cell division cycle protein 123 homolog	CDC123	>sp|O75794|CD123_HUMAN Cell division cycle protein 123 homolog OS=Homo sapiens GN=CDC123 PE=1 SV=1	36445000	39437000	37941000	0	0	0	0	1.52e-19	5	39.134	336
P62633	Cellular nucleic acid-binding protein	CNBP	>sp|P62633|CNBP_HUMAN Cellular nucleic acid-binding protein OS=Homo sapiens GN=CNBP PE=1 SV=1	116920000	45330000	81125000	0	57928000	28964000	0.402792	8.95e-11	3	19.463	177
Q14839	Chromodomain-helicase-DNA-binding protein 4	CHD4	>sp|Q14839|CHD4_HUMAN Chromodomain-helicase-DNA-binding protein 4 OS=Homo sapiens GN=CHD4 PE=1 SV=2	88426000	91922000	90174000	247390000	154450000	200920000	2.51373	5.66e-35	12	218	1912
O95239	Chromosome-associated kinesin KIF4A	KIF4A	>sp|O95239|KIF4A_HUMAN Chromosome-associated kinesin KIF4A OS=Homo sapiens GN=KIF4A PE=1 SV=3;>sp|Q2VIQ3|KIF4B_HUMAN Chromosome-associated kinesin KIF4B OS=Homo sapiens GN=KIF4B PE=2 SV=2	17844000	0	8922000	0	0	0	0	0.00045331	2	139.88	1232
O60271	C-Jun-amino-terminal kinase-interacting protein 4	SPAG9	>sp|O60271|JIP4_HUMAN C-Jun-amino-terminal kinase-interacting protein 4 OS=Homo sapiens GN=SPAG9 PE=1 SV=4	19823000	22450000	21136500	0	0	0	0	5.13e-05	2	146.2	1321
P09496	Clathrin light chain A	CLTA	>sp|P09496|CLCA_HUMAN Clathrin light chain A OS=Homo sapiens GN=CLTA PE=1 SV=1	0	0	0	0	145530000	72765000	#DIV/0!	1.71e-05	3	27.076	248
Q16630	Cleavage and polyadenylation specificity factor subunit 6	CPSF6	>sp|Q16630|CPSF6_HUMAN Cleavage and polyadenylation specificity factor subunit 6 OS=Homo sapiens GN=CPSF6 PE=1 SV=2	44055000	0	22027500	0	0	0	0	9.18e-09	3	59.209	551
Q8N684	Cleavage and polyadenylation specificity factor subunit 7	CPSF7	>sp|Q8N684|CPSF7_HUMAN Cleavage and polyadenylation specificity factor subunit 7 OS=Homo sapiens GN=CPSF7 PE=1 SV=1	0	0	0	0	323090000	161545000	#DIV/0!	0.0009361	2	52.049	471
P33240	Cleavage stimulation factor subunit 2	CSTF2	>sp|P33240|CSTF2_HUMAN Cleavage stimulation factor subunit 2 OS=Homo sapiens GN=CSTF2 PE=1 SV=1	0	33312000	16656000	49902000	48452000	49177000	3.33095	4.33e-11	3	60.959	577
O96005	Cleft lip and palate transmembrane protein 1	CLPTM1	>sp|O96005|CLPT1_HUMAN Cleft lip and palate transmembrane protein 1 OS=Homo sapiens GN=CLPTM1 PE=1 SV=1	0	34456000	17228000	0	0	0	0	6.81e-06	2	76.096	669
Q9UBF2	Coatomer subunit gamma-2	COPG2	>sp|Q9UBF2|COPG2_HUMAN Coatomer subunit gamma-2 OS=Homo sapiens GN=COPG2 PE=1 SV=1	32870000	28156000	30513000	50737000	45677000	48207000	1.78239	7.84e-17	4	97.621	871
Q9Y281	Cofilin-2	CFL2	>sp|Q9Y281|COF2_HUMAN Cofilin-2 OS=Homo sapiens GN=CFL2 PE=1 SV=1	279180000	0	139590000	38573000	0	19286500	0.155875	6.46e-61	2	18.736	166
Q8N3U4	Cohesin subunit SA-2	STAG2	>sp|Q8N3U4|STAG2_HUMAN Cohesin subunit SA-2 OS=Homo sapiens GN=STAG2 PE=1 SV=3;>sp|Q8WVM7|STAG1_HUMAN Cohesin subunit SA-1 OS=Homo sapiens GN=STAG1 PE=1 SV=3	0	0	0	24644000	24629000	24636500	#DIV/0!	3.73e-06	2	141.32	1231
Q6P1N0	Coiled-coil and C2 domain-containing protein 1A	CC2D1A	>sp|Q6P1N0|C2D1A_HUMAN Coiled-coil and C2 domain-containing protein 1A OS=Homo sapiens GN=CC2D1A PE=1 SV=1	0	20591000	10295500	0	0	0	0	6.46e-05	2	104.06	951
Q9Y6H1	Coiled-coil-helix-coiled-coil-helix domain-containing protein 2, mitochondrial	CHCHD2	>sp|Q9Y6H1|CHCH2_HUMAN Coiled-coil-helix-coiled-coil-helix domain-containing protein 2, mitochondrial OS=Homo sapiens GN=CHCHD2 PE=1 SV=1;>sp|Q5T1J5|CHCH9_HUMAN Putative coiled-coil-helix-coiled-coil-helix domain-containing protein CHCHD2P9, mitochondrial	121310000	100560000	110935000	194260000	180090000	187175000	1.90352	3.55e-08	2	15.512	151
Q9H0A8	COMM domain-containing protein 4	COMMD4	>sp|Q9H0A8|COMD4_HUMAN COMM domain-containing protein 4 OS=Homo sapiens GN=COMMD4 PE=1 SV=1	0	0	0	0	20447000	10223500	#DIV/0!	3.31e-07	2	21.764	199
Q9P000	COMM domain-containing protein 9	COMMD9	>sp|Q9P000|COMD9_HUMAN COMM domain-containing protein 9 OS=Homo sapiens GN=COMMD9 PE=1 SV=2	0	20406000	10203000	28623000	24331000	26477000	2.92764	1.18e-05	2	21.819	198
Q15003	Condensin complex subunit 2	NCAPH	>sp|Q15003|CND2_HUMAN Condensin complex subunit 2 OS=Homo sapiens GN=NCAPH PE=1 SV=3	55094000	47112000	51103000	52249000	0	26124500	0.576738	3.64e-10	3	82.562	741
P42695	Condensin-2 complex subunit D3	NCAPD3	>sp|P42695|CNDD3_HUMAN Condensin-2 complex subunit D3 OS=Homo sapiens GN=NCAPD3 PE=1 SV=2	0	13722000	6861000	18049000	16970000	17509500	2.87914	1.86e-06	2	168.89	1498
P29279	Connective tissue growth factor	CTGF	>sp|P29279|CTGF_HUMAN Connective tissue growth factor OS=Homo sapiens GN=CTGF PE=1 SV=2	0	0	0	0	38662000	19331000	#DIV/0!	1.96e-09	2	38.091	349
Q7L5N1	COP9 signalosome complex subunit 6	COPS6	>sp|Q7L5N1|CSN6_HUMAN COP9 signalosome complex subunit 6 OS=Homo sapiens GN=COPS6 PE=1 SV=1	58482000	0	29241000	52384000	65328000	58856000	2.27078	8.65e-14	4	36.163	327
P36551	Coproporphyrinogen-III oxidase, mitochondrial	CPOX	>sp|P36551|HEM6_HUMAN Coproporphyrinogen-III oxidase, mitochondrial OS=Homo sapiens GN=CPOX PE=1 SV=3	0	0	0	29774000	0	14887000	#DIV/0!	3.28e-05	2	50.151	454
P12277	Creatine kinase B-type	CKB	>sp|P12277|KCRB_HUMAN Creatine kinase B-type OS=Homo sapiens GN=CKB PE=1 SV=1	298680000	351740000	325210000	938860000	986770000	962815000	3.34007	1.62e-155	15	42.644	381
P46109	Crk-like protein	CRKL	>sp|P46109|CRKL_HUMAN Crk-like protein OS=Homo sapiens GN=CRKL PE=1 SV=1	75289000	74628000	74958500	71750000	0	35875000	0.539943	3.91e-12	4	33.777	303
Q13618	Cullin-3	CUL3	>sp|Q13618|CUL3_HUMAN Cullin-3 OS=Homo sapiens GN=CUL3 PE=1 SV=2	0	49732000	24866000	0	0	0	0	5.34e-09	3	88.929	768
Q13619	Cullin-4A	CUL4A	>sp|Q13619|CUL4A_HUMAN Cullin-4A OS=Homo sapiens GN=CUL4A PE=1 SV=3	43670000	43715000	43692500	98997000	98246000	98621500	2.54649	3.56e-24	4	87.679	759
Q93034	Cullin-5	CUL5	>sp|Q93034|CUL5_HUMAN Cullin-5 OS=Homo sapiens GN=CUL5 PE=1 SV=4	0	22255000	11127500	0	0	0	0	2.05e-06	3	90.954	780
Q69YN2	CWF19-like protein 1	CWF19L1	>sp|Q69YN2|C19L1_HUMAN CWF19-like protein 1 OS=Homo sapiens GN=CWF19L1 PE=1 SV=2	0	0	0	0	10513000	5256500	#DIV/0!	3.11e-05	2	60.618	538
Q00535	Cyclin-dependent kinase 5	CDK5	>sp|Q00535|CDK5_HUMAN Cyclin-dependent kinase 5 OS=Homo sapiens GN=CDK5 PE=1 SV=3	0	29863000	14931500	0	0	0	0	0.00033019	2	33.304	292
O14976	Cyclin-G-associated kinase	GAK	>sp|O14976|GAK_HUMAN Cyclin-G-associated kinase OS=Homo sapiens GN=GAK PE=1 SV=2	13835000	0	6917500	48223000	0	24111500	3.93235	1.14e-06	2	143.19	1311
P14854	Cytochrome c oxidase subunit 6B1	COX6B1	>sp|P14854|CX6B1_HUMAN Cytochrome c oxidase subunit 6B1 OS=Homo sapiens GN=COX6B1 PE=1 SV=2	69641000	75081000	72361000	113630000	102820000	108225000	1.68733	1.64e-12	3	10.192	86
Q13409	Cytoplasmic dynein 1 intermediate chain 2	DYNC1I2	>sp|Q13409|DC1I2_HUMAN Cytoplasmic dynein 1 intermediate chain 2 OS=Homo sapiens GN=DYNC1I2 PE=1 SV=3	0	0	0	0	34525000	17262500	#DIV/0!	9.99e-06	2	71.456	638
Q9Y5Y2	Cytosolic Fe-S cluster assembly factor NUBP2	NUBP2	>sp|Q9Y5Y2|NUBP2_HUMAN Cytosolic Fe-S cluster assembly factor NUBP2 OS=Homo sapiens GN=NUBP2 PE=1 SV=1	0	0	0	0	16104000	8052000	#DIV/0!	0.00010301	2	28.825	271
O43175	D-3-phosphoglycerate dehydrogenase	PHGDH	>sp|O43175|SERA_HUMAN D-3-phosphoglycerate dehydrogenase OS=Homo sapiens GN=PHGDH PE=1 SV=4	693560000	748740000	721150000	347410000	362960000	355185000	0.555656	2.41e-58	15	56.65	533
Q9BTE7	DCN1-like protein 5	DCUN1D5	>sp|Q9BTE7|DCNL5_HUMAN DCN1-like protein 5 OS=Homo sapiens GN=DCUN1D5 PE=1 SV=1	0	27548000	13774000	0	0	0	0	1.02e-05	2	27.508	237
P30046	D-dopachrome decarboxylase	DDT	>sp|P30046|DOPD_HUMAN D-dopachrome decarboxylase OS=Homo sapiens GN=DDT PE=1 SV=3;>sp|A6NHG4|DDTL_HUMAN D-dopachrome decarboxylase-like protein OS=Homo sapiens GN=DDTL PE=2 SV=1	453260000	465430000	459345000	731110000	716040000	723575000	1.77714	1.59e-55	6	12.712	118
Q96HY6	DDRGK domain-containing protein 1	DDRGK1	>sp|Q96HY6|DDRGK_HUMAN DDRGK domain-containing protein 1 OS=Homo sapiens GN=DDRGK1 PE=1 SV=2	17593000	21709000	19651000	0	0	0	0	1.49e-07	2	35.61	314
Q9BU89	Deoxyhypusine hydroxylase	DOHH	>sp|Q9BU89|DOHH_HUMAN Deoxyhypusine hydroxylase OS=Homo sapiens GN=DOHH PE=1 SV=1	79778000	90733000	85255500	47672000	0	23836000	0.315419	6.29e-11	4	32.904	302
P49366	Deoxyhypusine synthase	DHPS	>sp|P49366|DHYS_HUMAN Deoxyhypusine synthase OS=Homo sapiens GN=DHPS PE=1 SV=1	66445000	59265000	62855000	114510000	117630000	116070000	2.08333	4.41e-18	5	40.97	369
Q5QJE6	Deoxynucleotidyltransferase terminal-interacting protein 2	DNTTIP2	>sp|Q5QJE6|TDIF2_HUMAN Deoxynucleotidyltransferase terminal-interacting protein 2 OS=Homo sapiens GN=DNTTIP2 PE=1 SV=2	22968000	22247000	22607500	31613000	42891000	37252000	1.85898	1.66e-08	2	84.468	756
P15924	Desmoplakin	DSP	>sp|P15924|DESP_HUMAN Desmoplakin OS=Homo sapiens GN=DSP PE=1 SV=3	38626000	49956000	44291000	81426000	67813000	74619500	1.9007	2.9e-14	4	331.77	2871
P10515	Dihydrolipoyllysine-residue acetyltransferase component of pyruvate dehydrogenase complex, mitochondrial	DLAT	>sp|P10515|ODP2_HUMAN Dihydrolipoyllysine-residue acetyltransferase component of pyruvate dehydrogenase complex, mitochondrial OS=Homo sapiens GN=DLAT PE=1 SV=3	181670000	153230000	167450000	273480000	258090000	265785000	1.7907	5.56e-29	9	68.996	647
Q16555	Dihydropyrimidinase-related protein 2	DPYSL2	>sp|Q16555|DPYL2_HUMAN Dihydropyrimidinase-related protein 2 OS=Homo sapiens GN=DPYSL2 PE=1 SV=1	115030000	137620000	126325000	290900000	308110000	299505000	2.6748	5.47e-23	10	62.293	572
P53634	Dipeptidyl peptidase 1;Dipeptidyl peptidase 1 exclusion domain chain;Dipeptidyl peptidase 1 heavy chain;Dipeptidyl peptidase 1 light chain	CTSC	>sp|P53634|CATC_HUMAN Dipeptidyl peptidase 1 OS=Homo sapiens GN=CTSC PE=1 SV=2	0	0	0	46728000	54050000	50389000	#DIV/0!	5.15e-11	4	51.853	463
Q15398	Disks large-associated protein 5	DLGAP5	>sp|Q15398|DLGP5_HUMAN Disks large-associated protein 5 OS=Homo sapiens GN=DLGAP5 PE=1 SV=2	0	48392000	24196000	0	20860000	10430000	0.486315	1.08e-05	2	95.114	846
Q9UH17	DNA dC->dU-editing enzyme APOBEC-3B	APOBEC3B	>sp|Q9UH17|ABC3B_HUMAN DNA dC->dU-editing enzyme APOBEC-3B OS=Homo sapiens GN=APOBEC3B PE=1 SV=1;>sp|Q96AK3|ABC3D_HUMAN DNA dC->dU-editing enzyme APOBEC-3D OS=Homo sapiens GN=APOBEC3D PE=1 SV=1	0	0	0	68807000	79526000	74166500	#DIV/0!	5.66e-06	2	45.924	382
P43246	DNA mismatch repair protein Msh2	MSH2	>sp|P43246|MSH2_HUMAN DNA mismatch repair protein Msh2 OS=Homo sapiens GN=MSH2 PE=1 SV=1	132480000	142630000	137555000	235220000	218670000	226945000	1.86132	3.4e-28	11	104.74	934
P52701	DNA mismatch repair protein Msh6	MSH6	>sp|P52701|MSH6_HUMAN DNA mismatch repair protein Msh6 OS=Homo sapiens GN=MSH6 PE=1 SV=2	191500000	206440000	198970000	319190000	304740000	311965000	1.76887	9.69e-21	9	152.78	1360
P28340	DNA polymerase delta catalytic subunit	POLD1	>sp|P28340|DPOD1_HUMAN DNA polymerase delta catalytic subunit OS=Homo sapiens GN=POLD1 PE=1 SV=2	11082000	0	5541000	0	0	0	0	8.66e-07	2	123.63	1107
Q92878	DNA repair protein RAD50	RAD50	>sp|Q92878|RAD50_HUMAN DNA repair protein RAD50 OS=Homo sapiens GN=RAD50 PE=1 SV=1	15100000	15061000	15080500	0	0	0	0	3.78e-06	2	153.89	1312
P62487	DNA-directed RNA polymerase II subunit RPB7	POLR2G	>sp|P62487|RPB7_HUMAN DNA-directed RNA polymerase II subunit RPB7 OS=Homo sapiens GN=POLR2G PE=1 SV=1	36156000	31316000	33736000	0	0	0	0	1.14e-05	2	19.294	172
Q96EY1	DnaJ homolog subfamily A member 3, mitochondrial	DNAJA3	>sp|Q96EY1|DNJA3_HUMAN DnaJ homolog subfamily A member 3, mitochondrial OS=Homo sapiens GN=DNAJA3 PE=1 SV=2	0	28338000	14169000	0	0	0	0	4.65e-06	2	52.488	480
O60762	Dolichol-phosphate mannosyltransferase	DPM1	>sp|O60762|DPM1_HUMAN Dolichol-phosphate mannosyltransferase subunit 1 OS=Homo sapiens GN=DPM1 PE=1 SV=1	47506000	0	23753000	104670000	93985000	99327500	4.71768	1.02e-07	2	29.634	260
P46977	Dolichyl-diphosphooligosaccharide--protein glycosyltransferase subunit STT3A	STT3A	>sp|P46977|STT3A_HUMAN Dolichyl-diphosphooligosaccharide--protein glycosyltransferase subunit STT3A OS=Homo sapiens GN=STT3A PE=1 SV=2	0	129880000	64940000	0	0	0	0	1.87e-13	5	80.529	705
Q92685	Dol-P-Man:Man(5)GlcNAc(2)-PP-Dol alpha-1,3-mannosyltransferase	ALG3	>sp|Q92685|ALG3_HUMAN Dol-P-Man:Man(5)GlcNAc(2)-PP-Dol alpha-1,3-mannosyltransferase OS=Homo sapiens GN=ALG3 PE=1 SV=1	0	0	0	12390000	20264000	16327000	#DIV/0!	1.48e-05	2	50.126	438
O60216	Double-strand-break repair protein rad21 homolog	RAD21	>sp|O60216|RAD21_HUMAN Double-strand-break repair protein rad21 homolog OS=Homo sapiens GN=RAD21 PE=1 SV=2	0	0	0	44186000	0	22093000	#DIV/0!	1.67e-05	2	71.689	631
Q9UJU6	Drebrin-like protein	DBNL	>sp|Q9UJU6|DBNL_HUMAN Drebrin-like protein OS=Homo sapiens GN=DBNL PE=1 SV=1	75463000	84669000	80066000	0	51839000	25919500	0.365221	4.14e-16	3	48.207	430
Q14203	Dynactin subunit 1	DCTN1	>sp|Q14203|DCTN1_HUMAN Dynactin subunit 1 OS=Homo sapiens GN=DCTN1 PE=1 SV=3	260410000	243570000	251990000	0	0	0	0	2.58e-16	5	141.69	1278
P63167	Dynein light chain 1, cytoplasmic	DYNLL1	>sp|P63167|DYL1_HUMAN Dynein light chain 1, cytoplasmic OS=Homo sapiens GN=DYNLL1 PE=1 SV=1;>sp|Q96FJ2|DYL2_HUMAN Dynein light chain 2, cytoplasmic OS=Homo sapiens GN=DYNLL2 PE=1 SV=1	90535000	83924000	87229500	71694000	0	35847000	0.463625	2.43e-26	3	10.366	89
Q14258	E3 ubiquitin/ISG15 ligase TRIM25	TRIM25	>sp|Q14258|TRI25_HUMAN E3 ubiquitin/ISG15 ligase TRIM25 OS=Homo sapiens GN=TRIM25 PE=1 SV=2	53668000	41759000	47713500	73328000	82315000	77821500	1.84007	2.8e-13	3	70.973	630
Q6UWE0	E3 ubiquitin-protein ligase LRSAM1	LRSAM1	>sp|Q6UWE0|LRSM1_HUMAN E3 ubiquitin-protein ligase LRSAM1 OS=Homo sapiens GN=LRSAM1 PE=1 SV=1	0	5598600	2799300	0	0	0	0	8.52e-05	2	83.593	723
Q96T88	E3 ubiquitin-protein ligase UHRF1	UHRF1	>sp|Q96T88|UHRF1_HUMAN E3 ubiquitin-protein ligase UHRF1 OS=Homo sapiens GN=UHRF1 PE=1 SV=1	0	0	0	0	27589000	13794500	#DIV/0!	0.00035337	2	89.813	793
Q15075	Early endosome antigen 1	EEA1	>sp|Q15075|EEA1_HUMAN Early endosome antigen 1 OS=Homo sapiens GN=EEA1 PE=1 SV=2	0	37850000	18925000	0	0	0	0	4.21e-05	2	162.46	1411
Q96C19	EF-hand domain-containing protein D2	EFHD2	>sp|Q96C19|EFHD2_HUMAN EF-hand domain-containing protein D2 OS=Homo sapiens GN=EFHD2 PE=1 SV=1	80492000	65289000	72890500	171670000	197950000	184810000	2.86043	1.3e-14	4	26.697	240
Q96RP9	Elongation factor G, mitochondrial	GFM1	>sp|Q96RP9|EFGM_HUMAN Elongation factor G, mitochondrial OS=Homo sapiens GN=GFM1 PE=1 SV=2	84358000	0	42179000	0	0	0	0	1.77e-08	3	83.471	751
P50402	Emerin	EMD	>sp|P50402|EMD_HUMAN Emerin OS=Homo sapiens GN=EMD PE=1 SV=1	73585000	76652000	75118500	0	58736000	29368000	0.441067	5.66e-17	4	28.994	254
Q9Y371	Endophilin-B1	SH3GLB1	>sp|Q9Y371|SHLB1_HUMAN Endophilin-B1 OS=Homo sapiens GN=SH3GLB1 PE=1 SV=1	0	30165000	15082500	0	0	0	0	1.5e-09	3	40.796	365
Q9NR46	Endophilin-B2	SH3GLB2	>sp|Q9NR46|SHLB2_HUMAN Endophilin-B2 OS=Homo sapiens GN=SH3GLB2 PE=1 SV=1	0	0	0	0	16922000	8461000	#DIV/0!	0.00027151	2	43.973	395
Q9BS26	Endoplasmic reticulum resident protein 44	ERP44	>sp|Q9BS26|ERP44_HUMAN Endoplasmic reticulum resident protein 44 OS=Homo sapiens GN=ERP44 PE=1 SV=1	69840000	77642000	73741000	122340000	206650000	164495000	2.51664	3.48e-22	5	46.971	406
Q9UNN8	Endothelial protein C receptor	PROCR	>sp|Q9UNN8|EPCR_HUMAN Endothelial protein C receptor OS=Homo sapiens GN=PROCR PE=1 SV=1	43783000	24867000	34325000	50330000	69377000	59853500	1.96723	4.01e-09	3	26.671	238
O75521	Enoyl-CoA delta isomerase 2, mitochondrial	ECI2	>sp|O75521|ECI2_HUMAN Enoyl-CoA delta isomerase 2, mitochondrial OS=Homo sapiens GN=ECI2 PE=1 SV=4	41592000	46894000	44243000	0	0	0	0	1.79e-08	3	43.585	394
P61916	Epididymal secretory protein E1	NPC2	>sp|P61916|NPC2_HUMAN Epididymal secretory protein E1 OS=Homo sapiens GN=NPC2 PE=1 SV=1	0	32680000	16340000	61566000	62938000	62252000	4.29812	1.92e-05	2	16.57	151
P07099	Epoxide hydrolase 1	EPHX1	>sp|P07099|HYEP_HUMAN Epoxide hydrolase 1 OS=Homo sapiens GN=EPHX1 PE=1 SV=1	35698000	0	17849000	95078000	0	47539000	3.00478	2.46e-06	2	52.948	455
P24390	ER lumen protein retaining receptor 1	KDELR1	>sp|P24390|ERD21_HUMAN ER lumen protein retaining receptor 1 OS=Homo sapiens GN=KDELR1 PE=1 SV=1;>sp|P33947|ERD22_HUMAN ER lumen protein retaining receptor 2 OS=Homo sapiens GN=KDELR2 PE=1 SV=1	0	0	0	45349000	54653000	50001000	#DIV/0!	7.16e-09	2	24.542	212
Q9UJM3	ERBB receptor feedback inhibitor 1	ERRFI1	>sp|Q9UJM3|ERRFI_HUMAN ERBB receptor feedback inhibitor 1 OS=Homo sapiens GN=ERRFI1 PE=1 SV=1	107470000	126160000	116815000	0	0	0	0	1.44e-08	3	50.559	462
O94905	Erlin-2	ERLIN2	>sp|O94905|ERLN2_HUMAN Erlin-2 OS=Homo sapiens GN=ERLIN2 PE=1 SV=1	66633000	64506000	65569500	111380000	119210000	115295000	1.98374	1.58e-13	2	37.839	339
Q96HE7	ERO1-like protein alpha	ERO1L	>sp|Q96HE7|ERO1A_HUMAN ERO1-like protein alpha OS=Homo sapiens GN=ERO1L PE=1 SV=2	0	0	0	44106000	61336000	52721000	#DIV/0!	2.36e-14	4	54.392	468
P30042	ES1 protein homolog, mitochondrial	C21orf33	>sp|P30042|ES1_HUMAN ES1 protein homolog, mitochondrial OS=Homo sapiens GN=C21orf33 PE=1 SV=3	96325000	0	48162500	0	0	0	0	3.7e-07	2	28.17	268
Q53GQ0	Estradiol 17-beta-dehydrogenase 12	HSD17B12	>sp|Q53GQ0|DHB12_HUMAN Estradiol 17-beta-dehydrogenase 12 OS=Homo sapiens GN=HSD17B12 PE=1 SV=2	29828000	41936000	35882000	0	33899000	16949500	0.532914	3.38e-12	3	34.324	312
O43324	Eukaryotic translation elongation factor 1 epsilon-1	EEF1E1	>sp|O43324|MCA3_HUMAN Eukaryotic translation elongation factor 1 epsilon-1 OS=Homo sapiens GN=EEF1E1 PE=1 SV=1	0	123430000	61715000	0	0	0	0	3.26e-11	3	19.81	174
O75822	Eukaryotic translation initiation factor 3 subunit J	EIF3J	>sp|O75822|EIF3J_HUMAN Eukaryotic translation initiation factor 3 subunit J OS=Homo sapiens GN=EIF3J PE=1 SV=2	117370000	130610000	123990000	0	72539000	36269500	0.330014	2.91e-12	5	29.062	258
Q13868	Exosome complex component RRP4	EXOSC2	>sp|Q13868|EXOS2_HUMAN Exosome complex component RRP4 OS=Homo sapiens GN=EXOSC2 PE=1 SV=2	44999000	42836000	43917500	0	0	0	0	6.79e-07	2	32.789	293
Q9NQT5	Exosome complex component RRP40	EXOSC3	>sp|Q9NQT5|EXOS3_HUMAN Exosome complex component RRP40 OS=Homo sapiens GN=EXOSC3 PE=1 SV=3	53088000	46861000	49974500	0	36558000	18279000	0.412649	8.08e-08	3	29.572	275
Q15024	Exosome complex component RRP42	EXOSC7	>sp|Q15024|EXOS7_HUMAN Exosome complex component RRP42 OS=Homo sapiens GN=EXOSC7 PE=1 SV=3	19589000	26714000	23151500	0	0	0	0	6.07e-06	2	31.821	291
Q9Y2L1	Exosome complex exonuclease RRP44	DIS3	>sp|Q9Y2L1|RRP44_HUMAN Exosome complex exonuclease RRP44 OS=Homo sapiens GN=DIS3 PE=1 SV=2	42846000	0	21423000	72054000	59238000	65646000	3.45705	3.91e-31	9	109	958
O43592	Exportin-T	XPOT	>sp|O43592|XPOT_HUMAN Exportin-T OS=Homo sapiens GN=XPOT PE=1 SV=2	174150000	180610000	177380000	92564000	76887000	84725500	0.538873	1.27e-34	12	109.96	962
Q96I24	Far upstream element-binding protein 3	FUBP3	>sp|Q96I24|FUBP3_HUMAN Far upstream element-binding protein 3 OS=Homo sapiens GN=FUBP3 PE=1 SV=2	75347000	0	37673500	0	0	0	0	1.03e-10	3	61.64	572
Q16658	Fascin	FSCN1	>sp|Q16658|FSCN1_HUMAN Fascin OS=Homo sapiens GN=FSCN1 PE=1 SV=3	0	0	0	200880000	215680000	208280000	#DIV/0!	1.03e-23	7	54.529	493
Q9NYY8	FAST kinase domain-containing protein 2	FASTKD2	>sp|Q9NYY8|FAKD2_HUMAN FAST kinase domain-containing protein 2 OS=Homo sapiens GN=FASTKD2 PE=1 SV=1	0	12554000	6277000	0	0	0	0	5.53e-06	3	81.462	710
O95864	Fatty acid desaturase 2	FADS2	>sp|O95864|FADS2_HUMAN Fatty acid desaturase 2 OS=Homo sapiens GN=FADS2 PE=1 SV=1	0	27571000	13785500	0	0	0	0	1.49e-05	2	52.259	444
P51648	Fatty aldehyde dehydrogenase	ALDH3A2	>sp|P51648|AL3A2_HUMAN Fatty aldehyde dehydrogenase OS=Homo sapiens GN=ALDH3A2 PE=1 SV=1	130600000	126210000	128405000	364880000	329850000	347365000	3.05198	7.45e-25	7	54.847	485
Q96AC1	Fermitin family homolog 2	FERMT2	>sp|Q96AC1|FERM2_HUMAN Fermitin family homolog 2 OS=Homo sapiens GN=FERMT2 PE=1 SV=1	198070000	176850000	187460000	527390000	525980000	526685000	3.16971	6.58e-39	10	77.86	680
P30043	Flavin reductase (NADPH)	BLVRB	>sp|P30043|BLVRB_HUMAN Flavin reductase (NADPH) OS=Homo sapiens GN=BLVRB PE=1 SV=3	353950000	359000000	356475000	766970000	629760000	698365000	2.21019	1.04e-86	7	22.119	206
P51116	Fragile X mental retardation syndrome-related protein 2	FXR2	>sp|P51116|FXR2_HUMAN Fragile X mental retardation syndrome-related protein 2 OS=Homo sapiens GN=FXR2 PE=1 SV=2	42048000	0	21024000	0	0	0	0	2.07e-09	2	74.222	673
P07954	Fumarate hydratase, mitochondrial	FH	>sp|P07954|FUMH_HUMAN Fumarate hydratase, mitochondrial OS=Homo sapiens GN=FH PE=1 SV=3	194460000	211990000	203225000	311650000	292970000	302310000	1.67823	4.25e-73	8	54.636	510
P16930	Fumarylacetoacetase	FAH	>sp|P16930|FAAA_HUMAN Fumarylacetoacetase OS=Homo sapiens GN=FAH PE=1 SV=2	69861000	0	34930500	0	0	0	0	1.68e-07	2	46.374	419
Q13630	GDP-L-fucose synthase	TSTA3	>sp|Q13630|FCL_HUMAN GDP-L-fucose synthase OS=Homo sapiens GN=TSTA3 PE=1 SV=1	0	0	0	35728000	0	17864000	#DIV/0!	0.0006113	2	35.892	321
Q8TEQ6	Gem-associated protein 5	GEMIN5	>sp|Q8TEQ6|GEMI5_HUMAN Gem-associated protein 5 OS=Homo sapiens GN=GEMIN5 PE=1 SV=3	46599000	30833000	38716000	67170000	58928000	63049000	1.83724	9.78e-17	5	168.59	1508
P60983	Glia maturation factor beta	GMFB	>sp|P60983|GMFB_HUMAN Glia maturation factor beta OS=Homo sapiens GN=GMFB PE=1 SV=2	0	100840000	50420000	0	0	0	0	8.46e-15	2	16.713	142
Q92990	Glomulin	GLMN	>sp|Q92990|GLMN_HUMAN Glomulin OS=Homo sapiens GN=GLMN PE=1 SV=2	42262000	42785000	42523500	0	35667000	17833500	0.473135	5.54e-10	3	68.207	594
Q96EK6	Glucosamine 6-phosphate N-acetyltransferase	GNPNAT1	>sp|Q96EK6|GNA1_HUMAN Glucosamine 6-phosphate N-acetyltransferase OS=Homo sapiens GN=GNPNAT1 PE=1 SV=1	104780000	92866000	98823000	323000000	342510000	332755000	3.79878	2.42e-19	5	20.749	184
P11413	Glucose-6-phosphate 1-dehydrogenase	G6PD	>sp|P11413|G6PD_HUMAN Glucose-6-phosphate 1-dehydrogenase OS=Homo sapiens GN=G6PD PE=1 SV=4	314330000	315760000	315045000	1299900000	1316000000	1307950000	4.68377	6.41e-54	16	59.256	515
P48506	Glutamate--cysteine ligase catalytic subunit	GCLC	>sp|P48506|GSH1_HUMAN Glutamate--cysteine ligase catalytic subunit OS=Homo sapiens GN=GCLC PE=1 SV=2	0	0	0	141440000	118360000	129900000	#DIV/0!	6.58e-26	8	72.765	637
P48507	Glutamate--cysteine ligase regulatory subunit	GCLM	>sp|P48507|GSH0_HUMAN Glutamate--cysteine ligase regulatory subunit OS=Homo sapiens GN=GCLM PE=1 SV=1	126410000	125550000	125980000	222530000	232910000	227720000	2.03928	1.79e-22	6	30.727	274
P00390	Glutathione reductase, mitochondrial	GSR	>sp|P00390|GSHR_HUMAN Glutathione reductase, mitochondrial OS=Homo sapiens GN=GSR PE=1 SV=2	370860000	305950000	338405000	1025700000	1023800000	1024750000	3.41632	3.78e-75	10	56.256	522
Q9Y2Q3	Glutathione S-transferase kappa 1	GSTK1	>sp|Q9Y2Q3|GSTK1_HUMAN Glutathione S-transferase kappa 1 OS=Homo sapiens GN=GSTK1 PE=1 SV=3	0	79267000	39633500	40876000	0	20438000	0.581772	3.09e-08	2	25.497	226
P09211	Glutathione S-transferase P	GSTP1	>sp|P09211|GSTP1_HUMAN Glutathione S-transferase P OS=Homo sapiens GN=GSTP1 PE=1 SV=2	2536300000	2679000000	2607650000	4028100000	4201600000	4114850000	1.78025	6.8e-146	9	23.356	210
P48637	Glutathione synthetase	GSS	>sp|P48637|GSHB_HUMAN Glutathione synthetase OS=Homo sapiens GN=GSS PE=1 SV=1	0	93015000	46507500	0	0	0	0	2.53e-08	2	52.384	474
P43304	Glycerol-3-phosphate dehydrogenase, mitochondrial	GPD2	>sp|P43304|GPDM_HUMAN Glycerol-3-phosphate dehydrogenase, mitochondrial OS=Homo sapiens GN=GPD2 PE=1 SV=3	47511000	47615000	47563000	74233000	86470000	80351500	1.90591	1.5e-10	3	80.852	727
P23434	Glycine cleavage system H protein, mitochondrial	GCSH	>sp|P23434|GCSH_HUMAN Glycine cleavage system H protein, mitochondrial OS=Homo sapiens GN=GCSH PE=1 SV=2	32881000	0	16440500	47489000	48176000	47832500	3.28235	2.09e-06	2	18.884	173
P23378	Glycine dehydrogenase [decarboxylating], mitochondrial	GLDC	>sp|P23378|GCSP_HUMAN Glycine dehydrogenase (decarboxylating), mitochondrial OS=Homo sapiens GN=GLDC PE=1 SV=2	0	0	0	17727000	18285000	18006000	#DIV/0!	2.84e-06	2	112.73	1020
Q9H4A6	Golgi phosphoprotein 3	GOLPH3	>sp|Q9H4A6|GOLP3_HUMAN Golgi phosphoprotein 3 OS=Homo sapiens GN=GOLPH3 PE=1 SV=1;>sp|Q9H4A5|GLP3L_HUMAN Golgi phosphoprotein 3-like OS=Homo sapiens GN=GOLPH3L PE=1 SV=1	20987000	19497000	20242000	47248000	29078000	38163000	2.12699	1.51e-05	2	33.81	298
Q9H8Y8	Golgi reassembly-stacking protein 2	GORASP2	>sp|Q9H8Y8|GORS2_HUMAN Golgi reassembly-stacking protein 2 OS=Homo sapiens GN=GORASP2 PE=1 SV=3	51776000	60703000	56239500	0	44375000	22187500	0.445086	3.47e-09	3	47.145	452
Q12849	G-rich sequence factor 1	GRSF1	>sp|Q12849|GRSF1_HUMAN G-rich sequence factor 1 OS=Homo sapiens GN=GRSF1 PE=1 SV=3	166370000	99056000	132713000	109030000	0	54515000	0.463425	5.51e-15	5	53.126	480
P62993	Growth factor receptor-bound protein 2	GRB2	>sp|P62993|GRB2_HUMAN Growth factor receptor-bound protein 2 OS=Homo sapiens GN=GRB2 PE=1 SV=1	128700000	93228000	110964000	0	0	0	0	3.94e-10	3	25.206	217
Q14C86	GTPase-activating protein and VPS9 domain-containing protein 1	GAPVD1	>sp|Q14C86|GAPD1_HUMAN GTPase-activating protein and VPS9 domain-containing protein 1 OS=Homo sapiens GN=GAPVD1 PE=1 SV=2	35359000	0	17679500	0	0	0	0	1.47e-06	2	164.98	1478
P36915	Guanine nucleotide-binding protein-like 1	GNL1	>sp|P36915|GNL1_HUMAN Guanine nucleotide-binding protein-like 1 OS=Homo sapiens GN=GNL1 PE=1 SV=2	49225000	50349000	49787000	27818000	0	13909000	0.315179	6.68e-07	2	68.66	607
Q86Y56	HEAT repeat-containing protein 2	HEATR2	>sp|Q86Y56|HEAT2_HUMAN HEAT repeat-containing protein 2 OS=Homo sapiens GN=HEATR2 PE=1 SV=4	86975000	83424000	85199500	88637000	0	44318500	0.586847	6.88e-32	4	93.52	855
Q7Z4Q2	HEAT repeat-containing protein 3	HEATR3	>sp|Q7Z4Q2|HEAT3_HUMAN HEAT repeat-containing protein 3 OS=Homo sapiens GN=HEATR3 PE=1 SV=2	10358000	12004000	11181000	10384000	0	5192000	0.523879	4.81e-07	2	74.582	680
P08107	Heat shock 70 kDa protein 1A/1B	HSPA1A	>sp|P08107|HSP71_HUMAN Heat shock 70 kDa protein 1A/1B OS=Homo sapiens GN=HSPA1A PE=1 SV=5	1187100000	1230700000	1208900000	1797900000	1942800000	1870350000	1.74546	1.27e-248	12	70.051	641
Q92598	Heat shock protein 105 kDa	HSPH1	>sp|Q92598|HS105_HUMAN Heat shock protein 105 kDa OS=Homo sapiens GN=HSPH1 PE=1 SV=1	963720000	767910000	865815000	56792000	29500000	43146000	0.0562202	9.45e-98	19	96.864	858
Q12931	Heat shock protein 75 kDa, mitochondrial	TRAP1	>sp|Q12931|TRAP1_HUMAN Heat shock protein 75 kDa, mitochondrial OS=Homo sapiens GN=TRAP1 PE=1 SV=3	281340000	253350000	267345000	429720000	385130000	407425000	1.7193	2.75e-58	13	80.109	704
Q9Y547	Heat shock protein beta-11	HSPB11	>sp|Q9Y547|IFT25_HUMAN Intraflagellar transport protein 25 homolog OS=Homo sapiens GN=HSPB11 PE=1 SV=1	29794000	0	14897000	0	0	0	0	1.99e-07	2	16.297	144
Q14527	Helicase-like transcription factor	HLTF	>sp|Q14527|HLTF_HUMAN Helicase-like transcription factor OS=Homo sapiens GN=HLTF PE=1 SV=2	0	0	0	62903000	82836000	72869500	#DIV/0!	2.88e-09	4	113.93	1009
P09601	Heme oxygenase 1	HMOX1	>sp|P09601|HMOX1_HUMAN Heme oxygenase 1 OS=Homo sapiens GN=HMOX1 PE=1 SV=1	66455000	55019000	60737000	203000000	204260000	203630000	3.78238	1.99e-18	5	32.818	288
P30519	Heme oxygenase 2	HMOX2	>sp|P30519|HMOX2_HUMAN Heme oxygenase 2 OS=Homo sapiens GN=HMOX2 PE=1 SV=2	39263000	48899000	44081000	44082000	0	22041000	0.564101	2.74e-17	4	36.032	316
P51858	Hepatoma-derived growth factor	HDGF	>sp|P51858|HDGF_HUMAN Hepatoma-derived growth factor OS=Homo sapiens GN=HDGF PE=1 SV=1	194740000	238420000	216580000	349120000	380670000	364895000	1.90076	4.59e-29	7	26.788	240
Q8WVV9	Heterogeneous nuclear ribonucleoprotein L-like	HNRPLL	>sp|Q8WVV9|HNRLL_HUMAN Heterogeneous nuclear ribonucleoprotein L-like OS=Homo sapiens GN=HNRNPLL PE=1 SV=1	0	0	0	0	44788000	22394000	#DIV/0!	5.14e-05	2	60.082	542
Q9BUJ2	Heterogeneous nuclear ribonucleoprotein U-like protein 1	HNRNPUL1	>sp|Q9BUJ2|HNRL1_HUMAN Heterogeneous nuclear ribonucleoprotein U-like protein 1 OS=Homo sapiens GN=HNRNPUL1 PE=1 SV=2	0	0	0	0	38224000	19112000	#DIV/0!	2.15e-08	2	95.737	856
P22626	Heterogeneous nuclear ribonucleoproteins A2/B1	HNRNPA2B1	>sp|P22626|ROA2_HUMAN Heterogeneous nuclear ribonucleoproteins A2/B1 OS=Homo sapiens GN=HNRNPA2B1 PE=1 SV=2	2841900000	2876700000	2859300000	4239300000	4824200000	4531750000	1.78807	0	13	37.429	353
P19367	Hexokinase-1	HK1	>sp|P19367|HXK1_HUMAN Hexokinase-1 OS=Homo sapiens GN=HK1 PE=1 SV=3	108300000	96846000	102573000	0	107310000	53655000	0.590139	3.22e-19	6	102.48	917
Q9BX68	Histidine triad nucleotide-binding protein 2, mitochondrial	HINT2	>sp|Q9BX68|HINT2_HUMAN Histidine triad nucleotide-binding protein 2, mitochondrial OS=Homo sapiens GN=HINT2 PE=1 SV=1	0	0	0	0	38883000	19441500	#DIV/0!	2.17e-06	2	17.162	163
O00422	Histone deacetylase complex subunit SAP18	SAP18	>sp|O00422|SAP18_HUMAN Histone deacetylase complex subunit SAP18 OS=Homo sapiens GN=SAP18 PE=1 SV=1	0	0	0	41193000	43033000	42113000	#DIV/0!	7.6e-07	2	17.561	153
Q8N257	Histone H2B type 3-B	HIST3H2BB	>sp|Q8N257|H2B3B_HUMAN Histone H2B type 3-B OS=Homo sapiens GN=HIST3H2BB PE=1 SV=3;>sp|Q16778|H2B2E_HUMAN Histone H2B type 2-E OS=Homo sapiens GN=HIST2H2BE PE=1 SV=3;>sp|P33778|H2B1B_HUMAN Histone H2B type 1-B OS=Homo sapiens GN=HIST1H2BB PE=1 SV=2;>sp|P23	4306300000	4452400000	4379350000	6223600000	8153200000	7188400000	1.85182	7.03e-36	2	13.908	126
Q9NX55	Huntingtin-interacting protein K	HYPK	>sp|Q9NX55|HYPK_HUMAN Huntingtin-interacting protein K OS=Homo sapiens GN=HYPK PE=1 SV=2	0	25831000	12915500	0	0	0	0	9.79e-08	2	14.665	129
Q16836	Hydroxyacyl-coenzyme A dehydrogenase, mitochondrial	HADH	>sp|Q16836|HCDH_HUMAN Hydroxyacyl-coenzyme A dehydrogenase, mitochondrial OS=Homo sapiens GN=HADH PE=1 SV=3	51892000	75062000	63477000	95726000	98528000	97127000	1.72624	6.51e-12	4	34.293	314
Q9UI26	Importin-11	IPO11	>sp|Q9UI26|IPO11_HUMAN Importin-11 OS=Homo sapiens GN=IPO11 PE=1 SV=1	23081000	0	11540500	70628000	0	35314000	3.45223	2.15e-14	3	112.53	975
O00410	Importin-5	IPO5	>sp|O00410|IPO5_HUMAN Importin-5 OS=Homo sapiens GN=IPO5 PE=1 SV=4	957620000	983130000	970375000	1444600000	1517000000	1480800000	1.72161	2.77e-123	25	123.63	1097
Q70UQ0	Inhibitor of nuclear factor kappa-B kinase-interacting protein	IKBIP	>sp|Q70UQ0|IKIP_HUMAN Inhibitor of nuclear factor kappa-B kinase-interacting protein OS=Homo sapiens GN=IKBIP PE=1 SV=1	30642000	29862000	30252000	0	0	0	0	2.75e-07	2	39.309	350
Q9H2U2	Inorganic pyrophosphatase 2, mitochondrial	PPA2	>sp|Q9H2U2|IPYR2_HUMAN Inorganic pyrophosphatase 2, mitochondrial OS=Homo sapiens GN=PPA2 PE=1 SV=2	76955000	84596000	80775500	121050000	132590000	126820000	1.77127	4.32e-16	4	37.92	334
Q9BY32	Inosine triphosphate pyrophosphatase	ITPA	>sp|Q9BY32|ITPA_HUMAN Inosine triphosphate pyrophosphatase OS=Homo sapiens GN=ITPA PE=1 SV=2	0	0	0	0	100190000	50095000	#DIV/0!	2.08e-05	3	21.445	194
Q68E01	Integrator complex subunit 3	INTS3	>sp|Q68E01|INT3_HUMAN Integrator complex subunit 3 OS=Homo sapiens GN=INTS3 PE=1 SV=1	0	0	0	20379000	23585000	21982000	#DIV/0!	5.59e-07	3	118.07	1043
P06756	Integrin alpha-V;Integrin alpha-V heavy chain;Integrin alpha-V light chain	ITGAV	>sp|P06756|ITAV_HUMAN Integrin alpha-V OS=Homo sapiens GN=ITGAV PE=1 SV=2	591720000	569590000	580655000	263530000	297790000	280660000	0.545305	3.7e-55	14	116.04	1048
P05556	Integrin beta-1	ITGB1	>sp|P05556|ITB1_HUMAN Integrin beta-1 OS=Homo sapiens GN=ITGB1 PE=1 SV=2	429280000	493060000	461170000	233150000	233000000	233075000	0.57018	7.29e-45	9	88.414	798
Q13325	Interferon-induced protein with tetratricopeptide repeats 5	IFIT5	>sp|Q13325|IFIT5_HUMAN Interferon-induced protein with tetratricopeptide repeats 5 OS=Homo sapiens GN=IFIT5 PE=1 SV=1	0	28081000	14040500	23260000	19849000	21554500	1.73194	1.52e-06	2	55.846	482
Q01628	Interferon-induced transmembrane protein 3	IFITM3	>sp|Q01628|IFM3_HUMAN Interferon-induced transmembrane protein 3 OS=Homo sapiens GN=IFITM3 PE=1 SV=2;>sp|P13164|IFM1_HUMAN Interferon-induced transmembrane protein 1 OS=Homo sapiens GN=IFITM1 PE=1 SV=3;>sp|Q01629|IFM2_HUMAN Interferon-induced transmembrane	41894000	66526000	54210000	0	0	0	0	1.1e-05	2	14.632	133
O43837	Isocitrate dehydrogenase [NAD] subunit beta, mitochondrial	IDH3B	>sp|O43837|IDH3B_HUMAN Isocitrate dehydrogenase [NAD] subunit beta, mitochondrial OS=Homo sapiens GN=IDH3B PE=1 SV=2	82084000	77372000	79728000	34261000	43806000	39033500	0.552337	6.91e-11	4	42.183	385
O75874	Isocitrate dehydrogenase [NADP] cytoplasmic	IDH1	>sp|O75874|IDHC_HUMAN Isocitrate dehydrogenase [NADP] cytoplasmic OS=Homo sapiens GN=IDH1 PE=1 SV=2	341080000	325620000	333350000	501830000	508810000	505320000	1.71019	6.45e-70	9	46.659	414
Q9NSE4	Isoleucine--tRNA ligase, mitochondrial	IARS2	>sp|Q9NSE4|SYIM_HUMAN Isoleucine--tRNA ligase, mitochondrial OS=Homo sapiens GN=IARS2 PE=1 SV=2	52039000	66767000	59403000	100770000	86078000	93424000	1.7743	1.44e-15	5	113.79	1012
Q07866	Kinesin light chain 1	KLC1	>sp|Q07866|KLC1_HUMAN Kinesin light chain 1 OS=Homo sapiens GN=KLC1 PE=1 SV=2	70869000	62785000	66827000	0	0	0	0	1.83e-12	3	65.309	573
Q15058	Kinesin-like protein KIF14	KIF14	>sp|Q15058|KIF14_HUMAN Kinesin-like protein KIF14 OS=Homo sapiens GN=KIF14 PE=1 SV=1	0	28980000	14490000	0	0	0	0	0.00084013	2	186.49	1648
Q08431	Lactadherin;Lactadherin short form;Medin	MFGE8	>sp|Q08431|MFGM_HUMAN Lactadherin OS=Homo sapiens GN=MFGE8 PE=1 SV=2	82436000	68653000	75544500	0	0	0	0	3.53e-16	3	43.122	387
Q6PKG0	La-related protein 1	LARP1	>sp|Q6PKG0|LARP1_HUMAN La-related protein 1 OS=Homo sapiens GN=LARP1 PE=1 SV=2	50019000	55490000	52754500	88185000	82058000	85121500	1.82036	2.19e-12	5	123.51	1096
Q9UFC0	Leucine-rich repeat and WD repeat-containing protein 1	LRWD1	>sp|Q9UFC0|LRWD1_HUMAN Leucine-rich repeat and WD repeat-containing protein 1 OS=Homo sapiens GN=LRWD1 PE=1 SV=2	0	17977000	8988500	0	0	0	0	1.55e-08	2	70.86	647
P33121	Long-chain-fatty-acid--CoA ligase 1	ACSL1	>sp|P33121|ACSL1_HUMAN Long-chain-fatty-acid--CoA ligase 1 OS=Homo sapiens GN=ACSL1 PE=1 SV=1	87013000	103660000	95336500	0	0	0	0	3.17e-15	4	77.942	698
Q8NF37	Lysophosphatidylcholine acyltransferase 1	LPCAT1	>sp|Q8NF37|PCAT1_HUMAN Lysophosphatidylcholine acyltransferase 1 OS=Homo sapiens GN=LPCAT1 PE=1 SV=2	0	0	0	57677000	73820000	65748500	#DIV/0!	3.62e-10	2	59.151	534
Q96N66	Lysophospholipid acyltransferase 7	MBOAT7	>sp|Q96N66|MBOA7_HUMAN Lysophospholipid acyltransferase 7 OS=Homo sapiens GN=MBOAT7 PE=1 SV=2	0	0	0	0	40235000	20117500	#DIV/0!	2.05e-08	2	52.764	472
P11279	Lysosome-associated membrane glycoprotein 1	LAMP1	>sp|P11279|LAMP1_HUMAN Lysosome-associated membrane glycoprotein 1 OS=Homo sapiens GN=LAMP1 PE=1 SV=3	0	0	0	213240000	243170000	228205000	#DIV/0!	2.29e-10	3	44.882	417
P13473	Lysosome-associated membrane glycoprotein 2	LAMP2	>sp|P13473|LAMP2_HUMAN Lysosome-associated membrane glycoprotein 2 OS=Homo sapiens GN=LAMP2 PE=1 SV=2	52719000	45433000	49076000	53994000	94878000	74436000	1.71116	9.91e-08	3	44.96	410
Q9Y5P6	Mannose-1-phosphate guanyltransferase beta	GMPPB	>sp|Q9Y5P6|GMPPB_HUMAN Mannose-1-phosphate guanyltransferase beta OS=Homo sapiens GN=GMPPB PE=1 SV=2	30199000	42138000	36168500	28624000	0	14312000	0.446423	2.96e-09	2	39.834	360
P11310	Medium-chain specific acyl-CoA dehydrogenase, mitochondrial	ACADM	>sp|P11310|ACADM_HUMAN Medium-chain specific acyl-CoA dehydrogenase, mitochondrial OS=Homo sapiens GN=ACADM PE=1 SV=1	0	48473000	24236500	55662000	65605000	60633500	2.82241	3.14e-07	3	46.588	421
O00264	Membrane-associated progesterone receptor component 1	PGRMC1	>sp|O00264|PGRC1_HUMAN Membrane-associated progesterone receptor component 1 OS=Homo sapiens GN=PGRMC1 PE=1 SV=3	172840000	163890000	168365000	259280000	258160000	258720000	1.73363	1.47e-12	3	21.671	195
P50579	Methionine aminopeptidase 2	METAP2	>sp|P50579|MAP2_HUMAN Methionine aminopeptidase 2 OS=Homo sapiens GN=METAP2 PE=1 SV=1	60465000	72984000	66724500	50704000	0	25352000	0.428651	4.09e-12	4	52.891	478
Q9BQA1	Methylosome protein 50	WDR77	>sp|Q9BQA1|MEP50_HUMAN Methylosome protein 50 OS=Homo sapiens GN=WDR77 PE=1 SV=1	43040000	59290000	51165000	46021000	116690000	81355500	1.79387	2.76e-15	5	36.724	342
Q9BV20	Methylthioribose-1-phosphate isomerase	MRI1	>sp|Q9BV20|MTNA_HUMAN Methylthioribose-1-phosphate isomerase OS=Homo sapiens GN=MRI1 PE=1 SV=1	0	0	0	0	13653000	6826500	#DIV/0!	3.11e-08	2	39.149	369
O14880	Microsomal glutathione S-transferase 3	MGST3	>sp|O14880|MGST3_HUMAN Microsomal glutathione S-transferase 3 OS=Homo sapiens GN=MGST3 PE=1 SV=1	0	89625000	44812500	140780000	0	70390000	1.7721	9.98e-07	2	16.516	152
P46821	Microtubule-associated protein 1B;MAP1B heavy chain;MAP1 light chain LC1	MAP1B	>sp|P46821|MAP1B_HUMAN Microtubule-associated protein 1B OS=Homo sapiens GN=MAP1B PE=1 SV=2	0	0	0	70410000	70328000	70369000	#DIV/0!	8.38e-21	5	270.63	2468
P11137	Microtubule-associated protein 2	MAP2	>sp|P11137|MTAP2_HUMAN Microtubule-associated protein 2 OS=Homo sapiens GN=MAP2 PE=1 SV=4	0	0	0	222920000	238170000	230545000	#DIV/0!	7.63e-15	5	199.52	1827
Q9UBX3	Mitochondrial dicarboxylate carrier	SLC25A10	>sp|Q9UBX3|DIC_HUMAN Mitochondrial dicarboxylate carrier OS=Homo sapiens GN=SLC25A10 PE=1 SV=2	62917000	64340000	63628500	36276000	0	18138000	0.321599	4.93e-11	2	31.282	287
Q13257	Mitotic spindle assembly checkpoint protein MAD2A	MAD2L1	>sp|Q13257|MD2L1_HUMAN Mitotic spindle assembly checkpoint protein MAD2A OS=Homo sapiens GN=MAD2L1 PE=1 SV=1	48669000	0	24334500	52019000	52355000	52187000	2.41945	9.14e-08	2	23.51	205
Q9Y3D0	Mitotic spindle-associated MMXD complex subunit MIP18	FAM96B	>sp|Q9Y3D0|MIP18_HUMAN Mitotic spindle-associated MMXD complex subunit MIP18 OS=Homo sapiens GN=FAM96B PE=1 SV=1	0	26555000	13277500	0	0	0	0	1.77e-11	2	17.663	163
O00499	Myc box-dependent-interacting protein 1	BIN1	>sp|O00499|BIN1_HUMAN Myc box-dependent-interacting protein 1 OS=Homo sapiens GN=BIN1 PE=1 SV=1	0	58152000	29076000	0	0	0	0	0.00021282	2	64.699	593
Q9NUJ1	Mycophenolic acid acyl-glucuronide esterase, mitochondrial	ABHD10	>sp|Q9NUJ1|ABHDA_HUMAN Mycophenolic acid acyl-glucuronide esterase, mitochondrial OS=Homo sapiens GN=ABHD10 PE=1 SV=1	0	0	0	30358000	0	15179000	#DIV/0!	3.91e-07	2	33.932	306
Q96S97	Myeloid-associated differentiation marker	MYADM	>sp|Q96S97|MYADM_HUMAN Myeloid-associated differentiation marker OS=Homo sapiens GN=MYADM PE=1 SV=2	98003000	99222000	98612500	0	0	0	0	9.71e-05	2	35.273	322
Q9NZM1	Myoferlin	MYOF	>sp|Q9NZM1|MYOF_HUMAN Myoferlin OS=Homo sapiens GN=MYOF PE=1 SV=1	93561000	106170000	99865500	153980000	169020000	161500000	1.82446	3.41e-45	12	234.71	2061
P24844	Myosin regulatory light polypeptide 9	MYL9	>sp|P24844|MYL9_HUMAN Myosin regulatory light polypeptide 9 OS=Homo sapiens GN=MYL9 PE=1 SV=4	105840000	86918000	96379000	32453000	0	16226500	0.189941	9.86e-26	3	19.827	172
P58546	Myotrophin	MTPN	>sp|P58546|MTPN_HUMAN Myotrophin OS=Homo sapiens GN=MTPN PE=1 SV=2	0	268070000	134035000	177620000	246580000	212100000	1.78525	1.56e-43	2	12.895	118
Q9UJ70	N-acetyl-D-glucosamine kinase	NAGK	>sp|Q9UJ70|NAGK_HUMAN N-acetyl-D-glucosamine kinase OS=Homo sapiens GN=NAGK PE=1 SV=4	22708000	18898000	20803000	0	0	0	0	4.84e-05	2	37.375	344
Q9NX02	NACHT, LRR and PYD domains-containing protein 2	NLRP2	>sp|Q9NX02|NALP2_HUMAN NACHT, LRR and PYD domains-containing protein 2 OS=Homo sapiens GN=NLRP2 PE=1 SV=1	0	32134000	16067000	0	0	0	0	1.65e-05	3	120.51	1062
Q13423	NAD(P) transhydrogenase, mitochondrial	NNT	>sp|Q13423|NNTM_HUMAN NAD(P) transhydrogenase, mitochondrial OS=Homo sapiens GN=NNT PE=1 SV=3	0	0	0	0	57234000	28617000	#DIV/0!	2.23e-06	3	113.89	1086
P15559	NAD(P)H dehydrogenase [quinone] 1	NQO1	>sp|P15559|NQO1_HUMAN NAD(P)H dehydrogenase [quinone] 1 OS=Homo sapiens GN=NQO1 PE=1 SV=1	813400000	816360000	814880000	4062900000	3593400000	3828150000	5.29996	1.98e-93	12	30.867	274
O95299	NADH dehydrogenase [ubiquinone] 1 alpha subcomplex subunit 10, mitochondrial	NDUFA10	>sp|O95299|NDUAA_HUMAN NADH dehydrogenase [ubiquinone] 1 alpha subcomplex subunit 10, mitochondrial OS=Homo sapiens GN=NDUFA10 PE=1 SV=1	0	39911000	19955500	0	0	0	0	2.38e-08	3	40.75	355
Q16795	NADH dehydrogenase [ubiquinone] 1 alpha subcomplex subunit 9, mitochondrial	NDUFA9	>sp|Q16795|NDUA9_HUMAN NADH dehydrogenase [ubiquinone] 1 alpha subcomplex subunit 9, mitochondrial OS=Homo sapiens GN=NDUFA9 PE=1 SV=2	52065000	43369000	47717000	0	44747000	22373500	0.528978	3.35e-17	4	42.509	377
O96000	NADH dehydrogenase [ubiquinone] 1 beta subcomplex subunit 10	NDUFB10	>sp|O96000|NDUBA_HUMAN NADH dehydrogenase [ubiquinone] 1 beta subcomplex subunit 10 OS=Homo sapiens GN=NDUFB10 PE=1 SV=3	36290000	35290000	35790000	35786000	0	17893000	0.564025	5.42e-09	2	20.776	172
P28331	NADH-ubiquinone oxidoreductase 75 kDa subunit, mitochondrial	NDUFS1	>sp|P28331|NDUS1_HUMAN NADH-ubiquinone oxidoreductase 75 kDa subunit, mitochondrial OS=Homo sapiens GN=NDUFS1 PE=1 SV=3	64679000	85650000	75164500	74480000	0	37240000	0.558951	6.34e-13	6	79.467	727
P48163	NADP-dependent malic enzyme	ME1	>sp|P48163|MAOX_HUMAN NADP-dependent malic enzyme OS=Homo sapiens GN=ME1 PE=1 SV=1	69043000	79299000	74171000	337860000	274150000	306005000	4.65448	3.17e-60	10	64.149	572
P61081	NEDD8-conjugating enzyme Ubc12	UBE2M	>sp|P61081|UBC12_HUMAN NEDD8-conjugating enzyme Ubc12 OS=Homo sapiens GN=UBE2M PE=1 SV=1	175510000	152790000	164150000	70302000	0	35151000	0.241587	2.9e-08	3	20.9	183
P48681	Nestin	NES	>sp|P48681|NEST_HUMAN Nestin OS=Homo sapiens GN=NES PE=1 SV=2	114150000	110510000	112330000	626030000	957580000	791805000	7.95243	1.72e-88	19	177.44	1621
P12036	Neurofilament heavy polypeptide	NEFH	>sp|P12036|NFH_HUMAN Neurofilament heavy polypeptide OS=Homo sapiens GN=NEFH PE=1 SV=4	0	27977000	13988500	0	0	0	0	1.28e-09	3	112.48	1026
Q6PIU2	Neutral cholesterol ester hydrolase 1	NCEH1	>sp|Q6PIU2|NCEH1_HUMAN Neutral cholesterol ester hydrolase 1 OS=Homo sapiens GN=NCEH1 PE=1 SV=3	121790000	0	60895000	107300000	107130000	107215000	1.98633	8.36e-11	4	45.807	408
Q96TA1	Niban-like protein 1	FAM129B	>sp|Q96TA1|NIBL1_HUMAN Niban-like protein 1 OS=Homo sapiens GN=FAM129B PE=1 SV=3	0	72371000	36185500	0	0	0	0	0.00094295	2	84.137	746
Q7Z417	Nuclear fragile X mental retardation-interacting protein 2	NUFIP2	>sp|Q7Z417|NUFP2_HUMAN Nuclear fragile X mental retardation-interacting protein 2 OS=Homo sapiens GN=NUFIP2 PE=1 SV=1	0	37483000	18741500	0	0	0	0	6.87e-09	3	76.12	695
O75694	Nuclear pore complex protein Nup155	NUP155	>sp|O75694|NU155_HUMAN Nuclear pore complex protein Nup155 OS=Homo sapiens GN=NUP155 PE=1 SV=1	197530000	199520000	198525000	335690000	351700000	343695000	1.95315	5.59e-46	15	155.2	1391
Q9UKX7	Nuclear pore complex protein Nup50	NUP50	>sp|Q9UKX7|NUP50_HUMAN Nuclear pore complex protein Nup50 OS=Homo sapiens GN=NUP50 PE=1 SV=2	49007000	39485000	44246000	36558000	0	18279000	0.466075	5.34e-10	3	50.144	468
Q8WTT2	Nucleolar complex protein 3 homolog	NOC3L	>sp|Q8WTT2|NOC3L_HUMAN Nucleolar complex protein 3 homolog OS=Homo sapiens GN=NOC3L PE=1 SV=1	19039000	19568000	19303500	42574000	53598000	48086000	2.81035	1.23e-13	4	92.547	800
Q9BVI4	Nucleolar complex protein 4 homolog	NOC4L	>sp|Q9BVI4|NOC4L_HUMAN Nucleolar complex protein 4 homolog OS=Homo sapiens GN=NOC4L PE=1 SV=1	0	24083000	12041500	26870000	26344000	26607000	2.49283	2.42e-05	2	58.467	516
P17480	Nucleolar transcription factor 1	UBTF	>sp|P17480|UBF1_HUMAN Nucleolar transcription factor 1 OS=Homo sapiens GN=UBTF PE=1 SV=1	0	93940000	46970000	82278000	86500000	84389000	2.02695	5.48e-27	6	89.405	764
Q9BVL2	Nucleoporin p58/p45	NUPL1	>sp|Q9BVL2|NUPL1_HUMAN Nucleoporin p58/p45 OS=Homo sapiens GN=NUPL1 PE=1 SV=1	33161000	47179000	40170000	0	0	0	0	2.98e-11	2	60.896	599
Q9H173	Nucleotide exchange factor SIL1	SIL1	>sp|Q9H173|SIL1_HUMAN Nucleotide exchange factor SIL1 OS=Homo sapiens GN=SIL1 PE=1 SV=1	12558000	13508000	13033000	0	0	0	0	1.93e-05	2	52.084	461
Q96RE7	Nucleus accumbens-associated protein 1	NACC1	>sp|Q96RE7|NACC1_HUMAN Nucleus accumbens-associated protein 1 OS=Homo sapiens GN=NACC1 PE=1 SV=1;>sp|Q96BF6|NACC2_HUMAN Nucleus accumbens-associated protein 2 OS=Homo sapiens GN=NACC2 PE=2 SV=1	0	0	0	0	12228000	6114000	#DIV/0!	0.00026936	2	57.258	527
Q96RS6	NudC domain-containing protein 1	NUDCD1	>sp|Q96RS6|NUDC1_HUMAN NudC domain-containing protein 1 OS=Homo sapiens GN=NUDCD1 PE=1 SV=2	41490000	0	20745000	82801000	46397000	64599000	3.51309	4.7e-09	2	66.755	583
Q9NZT2	Opioid growth factor receptor	OGFR	>sp|Q9NZT2|OGFR_HUMAN Opioid growth factor receptor OS=Homo sapiens GN=OGFR PE=1 SV=3	29541000	37028000	33284500	32144000	0	16072000	0.54476	0.00020987	2	73.324	677
P04181	Ornithine aminotransferase, mitochondrial;Ornithine aminotransferase, hepatic form;Ornithine aminotransferase, renal form	OAT	>sp|P04181|OAT_HUMAN Ornithine aminotransferase, mitochondrial OS=Homo sapiens GN=OAT PE=1 SV=1	94996000	219770000	157383000	44404000	52974000	48689000	0.34902	1.26e-30	7	48.534	439
Q96SU4	Oxysterol-binding protein-related protein 9	OSBPL9	>sp|Q96SU4|OSBL9_HUMAN Oxysterol-binding protein-related protein 9 OS=Homo sapiens GN=OSBPL9 PE=1 SV=2	0	0	0	0	70313000	35156500	#DIV/0!	2.82e-06	2	83.184	736
Q15645	Pachytene checkpoint protein 2 homolog	TRIP13	>sp|Q15645|PCH2_HUMAN Pachytene checkpoint protein 2 homolog OS=Homo sapiens GN=TRIP13 PE=1 SV=2	31224000	46115000	38669500	0	0	0	0	6.92e-12	4	48.55	432
P49023	Paxillin	PXN	>sp|P49023|PAXI_HUMAN Paxillin OS=Homo sapiens GN=PXN PE=1 SV=3	27910000	30705000	29307500	0	0	0	0	3.41e-05	2	64.505	591
O75475	PC4 and SFRS1-interacting protein	PSIP1	>sp|O75475|PSIP1_HUMAN PC4 and SFRS1-interacting protein OS=Homo sapiens GN=PSIP1 PE=1 SV=1	90978000	0	45489000	171290000	178940000	175115000	4.34304	5.95e-15	2	60.103	530
Q9NR12	PDZ and LIM domain protein 7	PDLIM7	>sp|Q9NR12|PDLI7_HUMAN PDZ and LIM domain protein 7 OS=Homo sapiens GN=PDLIM7 PE=1 SV=1	0	41362000	20681000	0	0	0	0	2.96e-10	3	49.844	457
Q96EY7	Pentatricopeptide repeat domain-containing protein 3, mitochondrial	PTCD3	>sp|Q96EY7|PTCD3_HUMAN Pentatricopeptide repeat domain-containing protein 3, mitochondrial OS=Homo sapiens GN=PTCD3 PE=1 SV=3	0	0	0	23663000	0	11831500	#DIV/0!	1.01e-05	2	78.549	689
P26885	Peptidyl-prolyl cis-trans isomerase FKBP2	FKBP2	>sp|P26885|FKBP2_HUMAN Peptidyl-prolyl cis-trans isomerase FKBP2 OS=Homo sapiens GN=FKBP2 PE=1 SV=2	0	0	0	0	82538000	41269000	#DIV/0!	1.43e-07	2	15.649	142
Q13526	Peptidyl-prolyl cis-trans isomerase NIMA-interacting 1	PIN1	>sp|Q13526|PIN1_HUMAN Peptidyl-prolyl cis-trans isomerase NIMA-interacting 1 OS=Homo sapiens GN=PIN1 PE=1 SV=1	0	0	0	79983000	0	39991500	#DIV/0!	3.55e-15	2	18.243	163
Q9Y3E5	Peptidyl-tRNA hydrolase 2, mitochondrial	PTRH2	>sp|Q9Y3E5|PTH2_HUMAN Peptidyl-tRNA hydrolase 2, mitochondrial OS=Homo sapiens GN=PTRH2 PE=1 SV=1	31588000	0	15794000	0	0	0	0	1.61e-08	2	19.193	179
Q13610	Periodic tryptophan protein 1 homolog	PWP1	>sp|Q13610|PWP1_HUMAN Periodic tryptophan protein 1 homolog OS=Homo sapiens GN=PWP1 PE=1 SV=1	34935000	0	17467500	77473000	0	38736500	2.50188	9.92e-07	2	55.827	501
Q06830	Peroxiredoxin-1	PRDX1	>sp|Q06830|PRDX1_HUMAN Peroxiredoxin-1 OS=Homo sapiens GN=PRDX1 PE=1 SV=1	6304300000	6081400000	6192850000	10331000000	10107000000	10219000000	1.86164	5.85e-94	11	22.11	199
P51659	Peroxisomal multifunctional enzyme type 2;(3R)-hydroxyacyl-CoA dehydrogenase;Enoyl-CoA hydratase 2	HSD17B4	>sp|P51659|DHB4_HUMAN Peroxisomal multifunctional enzyme type 2 OS=Homo sapiens GN=HSD17B4 PE=1 SV=3	0	0	0	48491000	52829000	50660000	#DIV/0!	7.5e-35	6	79.685	736
Q9NTJ5	Phosphatidylinositide phosphatase SAC1	SACM1L	>sp|Q9NTJ5|SAC1_HUMAN Phosphatidylinositide phosphatase SAC1 OS=Homo sapiens GN=SACM1L PE=1 SV=2	0	0	0	44453000	0	22226500	#DIV/0!	2.77e-10	4	66.966	587
Q9UBF8	Phosphatidylinositol 4-kinase beta	PI4KB	>sp|Q9UBF8|PI4KB_HUMAN Phosphatidylinositol 4-kinase beta OS=Homo sapiens GN=PI4KB PE=1 SV=1	0	5519000	2759500	0	0	0	0	1.33e-05	2	91.378	816
Q13492	Phosphatidylinositol-binding clathrin assembly protein	PICALM	>sp|Q13492|PICAL_HUMAN Phosphatidylinositol-binding clathrin assembly protein OS=Homo sapiens GN=PICALM PE=1 SV=2	0	0	0	0	50897000	25448500	#DIV/0!	1.62e-05	2	70.754	652
P48651	Phosphatidylserine synthase 1	PTDSS1	>sp|P48651|PTSS1_HUMAN Phosphatidylserine synthase 1 OS=Homo sapiens GN=PTDSS1 PE=1 SV=1	0	0	0	0	29304000	14652000	#DIV/0!	1.02e-08	3	55.527	473
Q16822	Phosphoenolpyruvate carboxykinase [GTP], mitochondrial	PCK2	>sp|Q16822|PCKGM_HUMAN Phosphoenolpyruvate carboxykinase [GTP], mitochondrial OS=Homo sapiens GN=PCK2 PE=1 SV=3	313050000	0	156525000	329350000	370250000	349800000	2.52123	9.01e-12	4	70.729	640
Q96G03	Phosphoglucomutase-2	PGM2	>sp|Q96G03|PGM2_HUMAN Phosphoglucomutase-2 OS=Homo sapiens GN=PGM2 PE=1 SV=4	0	33560000	16780000	42092000	39251000	40671500	2.73448	0.00079109	2	68.283	612
Q14558	Phosphoribosyl pyrophosphate synthase-associated protein 1	PRPSAP1	>sp|Q14558|KPRA_HUMAN Phosphoribosyl pyrophosphate synthase-associated protein 1 OS=Homo sapiens GN=PRPSAP1 PE=1 SV=2	0	0	0	0	24864000	12432000	#DIV/0!	2.64e-06	2	39.393	356
O00625	Pirin	PIR	>sp|O00625|PIR_HUMAN Pirin OS=Homo sapiens GN=PIR PE=1 SV=1	31889000	30467000	31178000	73804000	42654000	58229000	2.10702	4.03e-05	2	32.113	290
P13797	Plastin-3	PLS3	>sp|P13797|PLST_HUMAN Plastin-3 OS=Homo sapiens GN=PLS3 PE=1 SV=4	484080000	480360000	482220000	926000000	845140000	885570000	2.07183	4.54e-68	13	70.81	630
O60828	Polyglutamine-binding protein 1	PQBP1	>sp|O60828|PQBP1_HUMAN Polyglutamine-binding protein 1 OS=Homo sapiens GN=PQBP1 PE=1 SV=1	25249000	25108000	25178500	0	0	0	0	3.5e-12	3	30.472	265
Q9Y2S7	Polymerase delta-interacting protein 2	POLDIP2	>sp|Q9Y2S7|PDIP2_HUMAN Polymerase delta-interacting protein 2 OS=Homo sapiens GN=POLDIP2 PE=1 SV=1	43903000	41698000	42800500	0	0	0	0	3.33e-06	2	42.033	368
Q6NZI2	Polymerase I and transcript release factor	PTRF	>sp|Q6NZI2|PTRF_HUMAN Polymerase I and transcript release factor OS=Homo sapiens GN=PTRF PE=1 SV=1	48797000	51053000	49925000	0	0	0	0	2.01e-11	3	43.476	390
P08397	Porphobilinogen deaminase	HMBS	>sp|P08397|HEM3_HUMAN Porphobilinogen deaminase OS=Homo sapiens GN=HMBS PE=1 SV=2	30007000	0	15003500	0	0	0	0	1.16e-06	2	39.33	361
Q5JRX3	Presequence protease, mitochondrial	PITRM1	>sp|Q5JRX3|PREP_HUMAN Presequence protease, mitochondrial OS=Homo sapiens GN=PITRM1 PE=1 SV=3	37441000	36940000	37190500	81808000	46032000	63920000	1.93902	2.12e-10	4	117.41	1037
Q96IZ0	PRKC apoptosis WT1 regulator protein	PAWR	>sp|Q96IZ0|PAWR_HUMAN PRKC apoptosis WT1 regulator protein OS=Homo sapiens GN=PAWR PE=1 SV=1	0	0	0	0	48295000	24147500	#DIV/0!	0.00010913	2	36.567	340
Q32P28	Prolyl 3-hydroxylase 1	LEPRE1	>sp|Q32P28|P3H1_HUMAN Prolyl 3-hydroxylase 1 OS=Homo sapiens GN=LEPRE1 PE=1 SV=2	0	38986000	19493000	0	0	0	0	5.86e-07	2	83.393	736
Q14914	Prostaglandin reductase 1	PTGR1	>sp|Q14914|PTGR1_HUMAN Prostaglandin reductase 1 OS=Homo sapiens GN=PTGR1 PE=1 SV=2	184320000	191150000	187735000	373000000	387070000	380035000	2.28379	3.68e-26	8	35.869	329
O95456	Proteasome assembly chaperone 1	PSMG1	>sp|O95456|PSMG1_HUMAN Proteasome assembly chaperone 1 OS=Homo sapiens GN=PSMG1 PE=1 SV=1	25298000	31938000	28618000	39923000	48511000	44217000	1.74312	2.47e-05	2	32.854	288
Q9BT73	Proteasome assembly chaperone 3	PSMG3	>sp|Q9BT73|PSMG3_HUMAN Proteasome assembly chaperone 3 OS=Homo sapiens GN=PSMG3 PE=1 SV=1	30014000	30311000	30162500	0	0	0	0	4.31e-05	2	13.104	122
Q13015	Protein AF1q	MLLT11	>sp|Q13015|AF1Q_HUMAN Protein AF1q OS=Homo sapiens GN=MLLT11 PE=1 SV=1	33659000	40581000	37120000	27337000	0	13668500	0.415423	3.57e-07	2	10.061	90
O60678	Protein arginine N-methyltransferase 3	PRMT3	>sp|O60678|ANM3_HUMAN Protein arginine N-methyltransferase 3 OS=Homo sapiens GN=PRMT3 PE=1 SV=3	0	0	0	0	19129000	9564500	#DIV/0!	2.32e-06	2	59.875	531
Q99622	Protein C10	C12orf57	>sp|Q99622|C10_HUMAN Protein C10 OS=Homo sapiens GN=C12orf57 PE=1 SV=1	75423000	0	37711500	17537000	0	8768500	0.262318	2.3e-09	2	13.178	126
Q9C005	Protein dpy-30 homolog	DPY30	>sp|Q9C005|DPY30_HUMAN Protein dpy-30 homolog OS=Homo sapiens GN=DPY30 PE=1 SV=1	0	45402000	22701000	0	88625000	44312500	2.20221	2.01e-05	2	11.25	99
Q8N8S7	Protein enabled homolog	ENAH	>sp|Q8N8S7|ENAH_HUMAN Protein enabled homolog OS=Homo sapiens GN=ENAH PE=1 SV=2	69023000	86619000	77821000	34607000	33990000	34298500	0.497228	4.53e-10	3	66.509	591
Q96A26	Protein FAM162A	FAM162A	>sp|Q96A26|F162A_HUMAN Protein FAM162A OS=Homo sapiens GN=FAM162A PE=1 SV=2	0	57769000	28884500	49625000	48008000	48816500	1.90668	2.39e-15	3	17.342	154
O94915	Protein furry homolog-like	FRYL	>sp|O94915|FRYL_HUMAN Protein furry homolog-like OS=Homo sapiens GN=FRYL PE=1 SV=2	13718000	12200000	12959000	0	0	0	0	8.29e-06	2	339.59	3013
O94992	Protein HEXIM1	HEXIM1	>sp|O94992|HEXI1_HUMAN Protein HEXIM1 OS=Homo sapiens GN=HEXIM1 PE=1 SV=1	61067000	54438000	57752500	0	0	0	0	1.91e-08	2	40.623	359
Q9BVG4	Protein PBDC1	PBDC1	>sp|Q9BVG4|PBDC1_HUMAN Protein PBDC1 OS=Homo sapiens GN=PBDC1 PE=1 SV=1	95885000	66523000	81204000	0	46311000	23155500	0.321702	2.96e-08	3	26.056	233
Q15435	Protein phosphatase 1 regulatory subunit 7	PPP1R7	>sp|Q15435|PP1R7_HUMAN Protein phosphatase 1 regulatory subunit 7 OS=Homo sapiens GN=PPP1R7 PE=1 SV=1	0	0	0	49156000	44516000	46836000	#DIV/0!	4.02e-08	2	41.564	360
Q9Y520	Protein PRRC2C	PRRC2C	>sp|Q9Y520|PRC2C_HUMAN Protein PRRC2C OS=Homo sapiens GN=PRRC2C PE=1 SV=4	89636000	0	44818000	0	0	0	0	0.00015242	2	316.91	2896
P60903	Protein S100-A10	S100A10	>sp|P60903|S10AA_HUMAN Protein S100-A10 OS=Homo sapiens GN=S100A10 PE=1 SV=2	0	0	0	148350000	0	74175000	#DIV/0!	3.33e-06	2	11.203	97
Q96ER3	Protein SAAL1	SAAL1	>sp|Q96ER3|SAAL1_HUMAN Protein SAAL1 OS=Homo sapiens GN=SAAL1 PE=1 SV=2	15738000	13389000	14563500	11072000	0	5536000	0.428852	0.000167	2	53.557	474
Q92734	Protein TFG	TFG	>sp|Q92734|TFG_HUMAN Protein TFG OS=Homo sapiens GN=TFG PE=1 SV=2	46459000	37734000	42096500	0	0	0	0	2.61e-11	3	43.447	400
P60468	Protein transport protein Sec61 subunit beta	SEC61B	>sp|P60468|SC61B_HUMAN Protein transport protein Sec61 subunit beta OS=Homo sapiens GN=SEC61B PE=1 SV=2	0	79468000	39734000	69711000	74189000	71950000	2.04289	2.99e-07	2	9.9743	96
P06454	Prothymosin alpha;Thymosin alpha-1	PTMA	>sp|P06454|PTMA_HUMAN Prothymosin alpha OS=Homo sapiens GN=PTMA PE=1 SV=2	112030000	68927000	90478500	210260000	493130000	351695000	4.38529	2.46e-15	4	12.203	111
P61457	Pterin-4-alpha-carbinolamine dehydratase	PCBD1	>sp|P61457|PHS_HUMAN Pterin-4-alpha-carbinolamine dehydratase OS=Homo sapiens GN=PCBD1 PE=1 SV=2	65610000	42450000	54030000	0	0	0	0	0.00023164	2	11.999	104
O43865	Putative adenosylhomocysteinase 2	AHCYL1	>sp|O43865|SAHH2_HUMAN Putative adenosylhomocysteinase 2 OS=Homo sapiens GN=AHCYL1 PE=1 SV=2;>sp|Q96HN2|SAHH3_HUMAN Putative adenosylhomocysteinase 3 OS=Homo sapiens GN=AHCYL2 PE=1 SV=1	31512000	34343000	32927500	64553000	85399000	74976000	2.56886	1.48e-08	4	58.951	530
Q9HCE1	Putative helicase MOV-10	MOV10	>sp|Q9HCE1|MOV10_HUMAN Putative helicase MOV-10 OS=Homo sapiens GN=MOV10 PE=1 SV=2	49598000	56161000	52879500	0	48981000	24490500	0.522501	9.48e-08	3	113.67	1003
O60231	Putative pre-mRNA-splicing factor ATP-dependent RNA helicase DHX16	DHX16	>sp|O60231|DHX16_HUMAN Putative pre-mRNA-splicing factor ATP-dependent RNA helicase DHX16 OS=Homo sapiens GN=DHX16 PE=1 SV=2	0	19961000	9980500	20883000	14205000	17544000	1.98314	5.82e-05	2	119.26	1041
Q9NVS9	Pyridoxine-5-phosphate oxidase	PNPO	>sp|Q9NVS9|PNPO_HUMAN Pyridoxine-5-phosphate oxidase OS=Homo sapiens GN=PNPO PE=1 SV=1	0	0	0	24160000	0	12080000	#DIV/0!	0.00014231	2	29.988	261
P50395	Rab GDP dissociation inhibitor beta	GDI2	>sp|P50395|GDIB_HUMAN Rab GDP dissociation inhibitor beta OS=Homo sapiens GN=GDI2 PE=1 SV=2	2020600000	2105700000	2063150000	3365700000	3288300000	3327000000	1.81928	8.52e-180	16	50.663	445
Q3YEC7	Rab-like protein 6	RABL6	>sp|Q3YEC7|RABL6_HUMAN Rab-like protein 6 OS=Homo sapiens GN=RABL6 PE=1 SV=2	12083000	11653000	11868000	0	0	0	0	7.53e-06	2	79.548	729
Q6IAA8	Ragulator complex protein LAMTOR1	LAMTOR1	>sp|Q6IAA8|LTOR1_HUMAN Ragulator complex protein LAMTOR1 OS=Homo sapiens GN=LAMTOR1 PE=1 SV=2	43339000	0	21669500	0	0	0	0	6.9e-06	2	17.745	161
O43504	Ragulator complex protein LAMTOR5	LAMTOR5	>sp|O43504|LTOR5_HUMAN Ragulator complex protein LAMTOR5 OS=Homo sapiens GN=LAMTOR5 PE=1 SV=1	0	0	0	51219000	0	25609500	#DIV/0!	1.02e-07	2	9.6138	91
P43487	Ran-specific GTPase-activating protein	RANBP1	>sp|P43487|RANG_HUMAN Ran-specific GTPase-activating protein OS=Homo sapiens GN=RANBP1 PE=1 SV=1	706110000	616380000	661245000	319200000	300130000	309665000	0.528332	3.61e-55	6	23.31	201
P52306	Rap1 GTPase-GDP dissociation stimulator 1	RAP1GDS1	>sp|P52306|GDS1_HUMAN Rap1 GTPase-GDP dissociation stimulator 1 OS=Homo sapiens GN=RAP1GDS1 PE=1 SV=3	54735000	0	27367500	41772000	45072000	43422000	1.79	1.72e-13	2	66.316	607
Q15404	Ras suppressor protein 1	RSU1	>sp|Q15404|RSU1_HUMAN Ras suppressor protein 1 OS=Homo sapiens GN=RSU1 PE=1 SV=3	59207000	114630000	86918500	45368000	41243000	43305500	0.562093	1.5e-05	3	31.54	277
P61026	Ras-related protein Rab-10	RAB10	>sp|P61026|RAB10_HUMAN Ras-related protein Rab-10 OS=Homo sapiens GN=RAB10 PE=1 SV=1	163880000	133680000	148780000	245080000	231200000	238140000	1.80578	5.32e-16	2	22.541	200
P61006	Ras-related protein Rab-8A	RAB8A	>sp|P61006|RAB8A_HUMAN Ras-related protein Rab-8A OS=Homo sapiens GN=RAB8A PE=1 SV=1;>sp|Q15286|RAB35_HUMAN Ras-related protein Rab-35 OS=Homo sapiens GN=RAB35 PE=1 SV=1;>sp|Q92930|RAB8B_HUMAN Ras-related protein Rab-8B OS=Homo sapiens GN=RAB8B PE=1 SV=2;>	46291000	0	23145500	0	0	0	0	1.4e-12	2	23.668	207
P15927	Replication protein A 32 kDa subunit	RPA2	>sp|P15927|RFA2_HUMAN Replication protein A 32 kDa subunit OS=Homo sapiens GN=RPA2 PE=1 SV=1	41191000	42837000	42014000	0	0	0	0	2.9e-16	4	29.247	270
P00352	Retinal dehydrogenase 1	ALDH1A1	>sp|P00352|AL1A1_HUMAN Retinal dehydrogenase 1 OS=Homo sapiens GN=ALDH1A1 PE=1 SV=2	414490000	382070000	398280000	5479900000	2936600000	4208250000	11.9204	6.6e-115	17	54.861	501
Q8IZV5	Retinol dehydrogenase 10	RDH10	>sp|Q8IZV5|RDH10_HUMAN Retinol dehydrogenase 10 OS=Homo sapiens GN=RDH10 PE=1 SV=1	0	908420000	454210000	0	0	0	0	4.07e-10	4	38.087	341
Q07960	Rho GTPase-activating protein 1	ARHGAP1	>sp|Q07960|RHG01_HUMAN Rho GTPase-activating protein 1 OS=Homo sapiens GN=ARHGAP1 PE=1 SV=1	22002000	0	11001000	0	0	0	0	8.88e-09	2	50.435	439
Q68EM7	Rho GTPase-activating protein 17	ARHGAP17	>sp|Q68EM7|RHG17_HUMAN Rho GTPase-activating protein 17 OS=Homo sapiens GN=ARHGAP17 PE=1 SV=1	0	0	0	31886000	32841000	32363500	#DIV/0!	6.43e-07	3	95.436	881
Q14155	Rho guanine nucleotide exchange factor 7	ARHGEF7	>sp|Q14155|ARHG7_HUMAN Rho guanine nucleotide exchange factor 7 OS=Homo sapiens GN=ARHGEF7 PE=1 SV=2	0	0	0	0	20021000	10010500	#DIV/0!	3.16e-05	2	90.011	803
Q14684	Ribosomal RNA processing protein 1 homolog B	RRP1B	>sp|Q14684|RRP1B_HUMAN Ribosomal RNA processing protein 1 homolog B OS=Homo sapiens GN=RRP1B PE=1 SV=3	0	47869000	23934500	0	0	0	0	4.38e-17	5	84.427	758
Q9GZL7	Ribosome biogenesis protein WDR12	WDR12	>sp|Q9GZL7|WDR12_HUMAN Ribosome biogenesis protein WDR12 OS=Homo sapiens GN=WDR12 PE=1 SV=2	0	23039000	11519500	46819000	0	23409500	2.29264	2.94e-07	2	47.707	423
Q9Y3A5	Ribosome maturation protein SBDS	SBDS	>sp|Q9Y3A5|SBDS_HUMAN Ribosome maturation protein SBDS OS=Homo sapiens GN=SBDS PE=1 SV=4	100160000	66950000	83555000	0	35344000	17672000	0.238611	3.09e-07	2	28.763	250
P16083	Ribosyldihydronicotinamide dehydrogenase [quinone]	NQO2	>sp|P16083|NQO2_HUMAN Ribosyldihydronicotinamide dehydrogenase [quinone] OS=Homo sapiens GN=NQO2 PE=1 SV=5	0	88324000	44162000	0	0	0	0	1.68e-07	2	25.918	231
Q9Y2P8	RNA 3-terminal phosphate cyclase-like protein	RCL1	>sp|Q9Y2P8|RCL1_HUMAN RNA 3-terminal phosphate cyclase-like protein OS=Homo sapiens GN=RCL1 PE=1 SV=3	0	0	0	19626000	0	9813000	#DIV/0!	0.00097516	2	40.842	373
P98175	RNA-binding protein 10	RBM10	>sp|P98175|RBM10_HUMAN RNA-binding protein 10 OS=Homo sapiens GN=RBM10 PE=1 SV=3	19706000	0	9853000	0	0	0	0	2.89e-05	2	103.53	930
Q9NTZ6	RNA-binding protein 12	RBM12	>sp|Q9NTZ6|RBM12_HUMAN RNA-binding protein 12 OS=Homo sapiens GN=RBM12 PE=1 SV=1	0	0	0	0	28521000	14260500	#DIV/0!	1.27e-05	2	97.394	932
Q9ULX3	RNA-binding protein NOB1	NOB1	>sp|Q9ULX3|NOB1_HUMAN RNA-binding protein NOB1 OS=Homo sapiens GN=NOB1 PE=1 SV=1	26038000	37476000	31757000	0	0	0	0	5.36e-08	2	46.674	412
Q15287	RNA-binding protein with serine-rich domain 1	RNPS1	>sp|Q15287|RNPS1_HUMAN RNA-binding protein with serine-rich domain 1 OS=Homo sapiens GN=RNPS1 PE=1 SV=1	63048000	63285000	63166500	0	0	0	0	4.52e-08	2	34.208	305
O14828	Secretory carrier-associated membrane protein 3	SCAMP3	>sp|O14828|SCAM3_HUMAN Secretory carrier-associated membrane protein 3 OS=Homo sapiens GN=SCAMP3 PE=1 SV=3	0	0	0	72672000	0	36336000	#DIV/0!	2.5e-13	3	38.287	347
Q9UHD8	Septin-9	SEPT9	>sp|Q9UHD8|SEPT9_HUMAN Septin-9 OS=Homo sapiens GN=SEPT9 PE=1 SV=2	56726000	68411000	62568500	46745000	0	23372500	0.421431	2.01e-11	3	65.401	586
Q13501	Sequestosome-1	SQSTM1	>sp|Q13501|SQSTM_HUMAN Sequestosome-1 OS=Homo sapiens GN=SQSTM1 PE=1 SV=1	237100000	227950000	232525000	507180000	621340000	564260000	2.73771	9.88e-33	6	47.687	440
Q8IYB3	Serine/arginine repetitive matrix protein 1	SRRM1	>sp|Q8IYB3|SRRM1_HUMAN Serine/arginine repetitive matrix protein 1 OS=Homo sapiens GN=SRRM1 PE=1 SV=2	0	30990000	15495000	0	0	0	0	5.18e-07	2	102.33	904
Q13243	Serine/arginine-rich splicing factor 5	SRSF5	>sp|Q13243|SRSF5_HUMAN Serine/arginine-rich splicing factor 5 OS=Homo sapiens GN=SRSF5 PE=1 SV=1	0	0	0	0	112630000	56315000	#DIV/0!	2.34e-11	2	31.263	272
Q13177	Serine/threonine-protein kinase PAK 2;PAK-2p27;PAK-2p34	PAK2	>sp|Q13177|PAK2_HUMAN Serine/threonine-protein kinase PAK 2 OS=Homo sapiens GN=PAK2 PE=1 SV=3	215060000	172270000	193665000	83814000	0	41907000	0.244125	5.3e-26	7	58.042	524
Q13523	Serine/threonine-protein kinase PRP4 homolog	PRPF4B	>sp|Q13523|PRP4B_HUMAN Serine/threonine-protein kinase PRP4 homolog OS=Homo sapiens GN=PRPF4B PE=1 SV=3	0	0	0	0	5060000	2530000	#DIV/0!	2.49e-08	2	116.99	1007
Q15172	Serine/threonine-protein phosphatase 2A 56 kDa regulatory subunit alpha isoform	PPP2R5A	>sp|Q15172|2A5A_HUMAN Serine/threonine-protein phosphatase 2A 56 kDa regulatory subunit alpha isoform OS=Homo sapiens GN=PPP2R5A PE=1 SV=1	89689000	94229000	91959000	0	72612000	36306000	0.445411	0.00055116	2	56.193	486
Q5H9R7	Serine/threonine-protein phosphatase 6 regulatory subunit 3	PPP6R3	>sp|Q5H9R7|PP6R3_HUMAN Serine/threonine-protein phosphatase 6 regulatory subunit 3 OS=Homo sapiens GN=PPP6R3 PE=1 SV=2	38631000	30754000	34692500	60706000	50123000	55414500	1.80204	2.5e-17	5	97.668	873
Q96HS1	Serine/threonine-protein phosphatase PGAM5, mitochondrial	PGAM5	>sp|Q96HS1|PGAM5_HUMAN Serine/threonine-protein phosphatase PGAM5, mitochondrial OS=Homo sapiens GN=PGAM5 PE=1 SV=2	97243000	100760000	99001500	40679000	0	20339500	0.23178	8.72e-11	4	32.004	289
A0MZ66	Shootin-1	KIAA1598	>sp|A0MZ66|SHOT1_HUMAN Shootin-1 OS=Homo sapiens GN=KIAA1598 PE=1 SV=4	0	44155000	22077500	131510000	130830000	131170000	6.70289	1.74e-19	5	71.639	631
P67812	Signal peptidase complex catalytic subunit SEC11A	SEC11A	>sp|P67812|SC11A_HUMAN Signal peptidase complex catalytic subunit SEC11A OS=Homo sapiens GN=SEC11A PE=1 SV=1	97840000	107270000	102555000	79162000	0	39581000	0.435419	1.17e-07	3	20.625	179
Q15005	Signal peptidase complex subunit 2	SPCS2	>sp|Q15005|SPCS2_HUMAN Signal peptidase complex subunit 2 OS=Homo sapiens GN=SPCS2 PE=1 SV=3	53595000	69219000	61407000	57910000	0	28955000	0.531965	1.24e-09	2	25.003	226
Q29RF7	Sister chromatid cohesion protein PDS5 homolog A	PDS5A	>sp|Q29RF7|PDS5A_HUMAN Sister chromatid cohesion protein PDS5 homolog A OS=Homo sapiens GN=PDS5A PE=1 SV=1	0	0	0	0	30580000	15290000	#DIV/0!	7.05e-09	3	150.83	1337
O75691	Small subunit processome component 20 homolog	UTP20	>sp|O75691|UTP20_HUMAN Small subunit processome component 20 homolog OS=Homo sapiens GN=UTP20 PE=1 SV=3	16670000	0	8335000	20078000	23349000	21713500	2.93901	4.45e-09	3	318.38	2785
Q13126	S-methyl-5-thioadenosine phosphorylase	MTAP	>sp|Q13126|MTAP_HUMAN S-methyl-5-thioadenosine phosphorylase OS=Homo sapiens GN=MTAP PE=1 SV=2	259680000	270580000	265130000	473220000	408400000	440810000	1.87573	5.14e-27	5	31.236	283
P05026	Sodium/potassium-transporting ATPase subunit beta-1	ATP1B1	>sp|P05026|AT1B1_HUMAN Sodium/potassium-transporting ATPase subunit beta-1 OS=Homo sapiens GN=ATP1B1 PE=1 SV=1	44270000	0	22135000	74479000	76026000	75252500	3.83547	1.11e-08	2	35.061	303
Q9UNH7	Sorting nexin-6	SNX6	>sp|Q9UNH7|SNX6_HUMAN Sorting nexin-6 OS=Homo sapiens GN=SNX6 PE=1 SV=1	52543000	41478000	47010500	46133000	0	23066500	0.553559	7.84e-09	3	46.648	406
Q9BWJ5	Splicing factor 3B subunit 5	SF3B5	>sp|Q9BWJ5|SF3B5_HUMAN Splicing factor 3B subunit 5 OS=Homo sapiens GN=SF3B5 PE=1 SV=1	0	0	0	0	39693000	19846500	#DIV/0!	7.06e-05	2	10.135	86
Q96I25	Splicing factor 45	RBM17	>sp|Q96I25|SPF45_HUMAN Splicing factor 45 OS=Homo sapiens GN=RBM17 PE=1 SV=1	34931000	35023000	34977000	0	0	0	0	3.68e-06	2	44.961	401
P35610	Sterol O-acyltransferase 1	SOAT1	>sp|P35610|SOAT1_HUMAN Sterol O-acyltransferase 1 OS=Homo sapiens GN=SOAT1 PE=1 SV=3	0	49578000	24789000	61864000	58276000	60070000	2.73386	5.57e-08	2	64.734	550
A6NHR9	Structural maintenance of chromosomes flexible hinge domain-containing protein 1	SMCHD1	>sp|A6NHR9|SMHD1_HUMAN Structural maintenance of chromosomes flexible hinge domain-containing protein 1 OS=Homo sapiens GN=SMCHD1 PE=1 SV=2	0	27251000	13625500	26173000	24102000	25137500	2.08136	1.55e-10	3	226.37	2005
O95347	Structural maintenance of chromosomes protein 2	SMC2	>sp|O95347|SMC2_HUMAN Structural maintenance of chromosomes protein 2 OS=Homo sapiens GN=SMC2 PE=1 SV=2	0	0	0	0	39480000	19740000	#DIV/0!	1.34e-07	4	135.65	1197
P31040	Succinate dehydrogenase [ubiquinone] flavoprotein subunit, mitochondrial	SDHA	>sp|P31040|SDHA_HUMAN Succinate dehydrogenase [ubiquinone] flavoprotein subunit, mitochondrial OS=Homo sapiens GN=SDHA PE=1 SV=2	142940000	113310000	128125000	242090000	238840000	240465000	2.11736	8.05e-20	7	72.691	664
P55809	Succinyl-CoA:3-ketoacid coenzyme A transferase 1, mitochondrial	OXCT1	>sp|P55809|SCOT1_HUMAN Succinyl-CoA:3-ketoacid coenzyme A transferase 1, mitochondrial OS=Homo sapiens GN=OXCT1 PE=1 SV=1	57912000	56370000	57141000	88011000	83712000	85861500	1.69523	1.68e-11	2	56.157	520
Q6ZRP7	Sulfhydryl oxidase 2	QSOX2	>sp|Q6ZRP7|QSOX2_HUMAN Sulfhydryl oxidase 2 OS=Homo sapiens GN=QSOX2 PE=1 SV=3	28822000	32133000	30477500	0	29874000	14937000	0.552919	3.12e-07	3	77.528	698
Q9Y6N5	Sulfide:quinone oxidoreductase, mitochondrial	SQRDL	>sp|Q9Y6N5|SQRD_HUMAN Sulfide:quinone oxidoreductase, mitochondrial OS=Homo sapiens GN=SQRDL PE=1 SV=1	29686000	0	14843000	53548000	35752000	44650000	3.39373	8.28e-08	3	49.96	450
P00441	Superoxide dismutase [Cu-Zn]	SOD1	>sp|P00441|SODC_HUMAN Superoxide dismutase [Cu-Zn] OS=Homo sapiens GN=SOD1 PE=1 SV=2	1673400000	1601500000	1637450000	3976800000	3560000000	3768400000	2.59637	0	6	15.936	154
Q99536	Synaptic vesicle membrane protein VAT-1 homolog	VAT1	>sp|Q99536|VAT1_HUMAN Synaptic vesicle membrane protein VAT-1 homolog OS=Homo sapiens GN=VAT1 PE=1 SV=2	0	0	0	94028000	58217000	76122500	#DIV/0!	7.13e-10	3	41.92	393
O15498	Synaptobrevin homolog YKT6	YKT6	>sp|O15498|YKT6_HUMAN Synaptobrevin homolog YKT6 OS=Homo sapiens GN=YKT6 PE=1 SV=1	0	111680000	55840000	0	0	0	0	1.32e-06	3	22.417	198
Q9UMS6	Synaptopodin-2	SYNPO2	>sp|Q9UMS6|SYNP2_HUMAN Synaptopodin-2 OS=Homo sapiens GN=SYNPO2 PE=1 SV=2	110590000	94641000	102615500	0	0	0	0	3.79e-05	2	117.51	1093
O15400	Syntaxin-7	STX7	>sp|O15400|STX7_HUMAN Syntaxin-7 OS=Homo sapiens GN=STX7 PE=1 SV=4	0	37341000	18670500	37090000	42301000	39695500	2.39863	2.08e-08	2	29.815	261
P61764	Syntaxin-binding protein 1	STXBP1	>sp|P61764|STXB1_HUMAN Syntaxin-binding protein 1 OS=Homo sapiens GN=STXBP1 PE=1 SV=1	0	47540000	23770000	0	0	0	0	1.01e-06	3	67.568	594
O60784	Target of Myb protein 1	TOM1	>sp|O60784|TOM1_HUMAN Target of Myb protein 1 OS=Homo sapiens GN=TOM1 PE=1 SV=2	17488000	0	8744000	0	0	0	0	4.34e-06	2	53.818	492
P50990	T-complex protein 1 subunit theta	CCT8	>sp|P50990|TCPQ_HUMAN T-complex protein 1 subunit theta OS=Homo sapiens GN=CCT8 PE=1 SV=4	7720900000	7497600000	7609250000	11128000000	11495000000	11311500000	1.67709	2.56e-268	29	59.62	548
Q9UGI8	Testin	TES	>sp|Q9UGI8|TES_HUMAN Testin OS=Homo sapiens GN=TES PE=1 SV=1	159540000	224880000	192210000	0	36639000	18319500	0.107526	7.97e-27	7	47.996	421
Q6P3X3	Tetratricopeptide repeat protein 27	TTC27	>sp|Q6P3X3|TTC27_HUMAN Tetratricopeptide repeat protein 27 OS=Homo sapiens GN=TTC27 PE=1 SV=1	0	50852000	25426000	0	0	0	0	2.28e-08	4	96.631	843
P10599	Thioredoxin	TXN	>sp|P10599|THIO_HUMAN Thioredoxin OS=Homo sapiens GN=TXN PE=1 SV=3	1147900000	1316700000	1232300000	2669500000	2645400000	2657450000	2.43291	1.58e-24	6	11.737	105
Q16881	Thioredoxin reductase 1, cytoplasmic	TXNRD1	>sp|Q16881|TRXR1_HUMAN Thioredoxin reductase 1, cytoplasmic OS=Homo sapiens GN=TXNRD1 PE=1 SV=3	705540000	833320000	769430000	3063100000	3008400000	3035750000	4.45117	2.53e-156	18	70.923	649
Q96FV9	THO complex subunit 1	THOC1	>sp|Q96FV9|THOC1_HUMAN THO complex subunit 1 OS=Homo sapiens GN=THOC1 PE=1 SV=1	0	0	0	0	12626000	6313000	#DIV/0!	0.0001691	2	75.665	657
Q8NI27	THO complex subunit 2	THOC2	>sp|Q8NI27|THOC2_HUMAN THO complex subunit 2 OS=Homo sapiens GN=THOC2 PE=1 SV=2	31436000	35132000	33284000	52622000	50233000	51427500	1.74316	6.46e-13	4	182.77	1593
P26639	Threonine--tRNA ligase, cytoplasmic	TARS	>sp|P26639|SYTC_HUMAN Threonine--tRNA ligase, cytoplasmic OS=Homo sapiens GN=TARS PE=1 SV=3	536120000	583330000	559725000	1011000000	1020900000	1015950000	2.04774	9.02e-102	18	83.434	723
P04183	Thymidine kinase, cytosolic	TK1	>sp|P04183|KITH_HUMAN Thymidine kinase, cytosolic OS=Homo sapiens GN=TK1 PE=1 SV=2	31248000	0	15624000	0	0	0	0	0.00023693	2	25.468	234
P23919	Thymidylate kinase	DTYMK	>sp|P23919|KTHY_HUMAN Thymidylate kinase OS=Homo sapiens GN=DTYMK PE=1 SV=4	68361000	0	34180500	46795000	56468000	51631500	1.70417	9.16e-09	4	23.819	212
Q07157	Tight junction protein ZO-1	TJP1	>sp|Q07157|ZO1_HUMAN Tight junction protein ZO-1 OS=Homo sapiens GN=TJP1 PE=1 SV=3	98203000	77384000	87793500	270180000	182000000	226090000	2.90533	6.3e-36	12	195.46	1748
Q6ZVM7	TOM1-like protein 2	TOM1L2	>sp|Q6ZVM7|TM1L2_HUMAN TOM1-like protein 2 OS=Homo sapiens GN=TOM1L2 PE=1 SV=1	54892000	52969000	53930500	0	0	0	0	1.46e-22	3	55.556	507
Q5JTV8	Torsin-1A-interacting protein 1	TOR1AIP1	>sp|Q5JTV8|TOIP1_HUMAN Torsin-1A-interacting protein 1 OS=Homo sapiens GN=TOR1AIP1 PE=1 SV=2	46313000	44266000	45289500	47666000	88275000	67970500	1.69317	5.22e-06	2	66.248	583
P37837	Transaldolase	TALDO1	>sp|P37837|TALDO_HUMAN Transaldolase OS=Homo sapiens GN=TALDO1 PE=1 SV=2	645940000	658390000	652165000	1282500000	1365500000	1324000000	2.29038	4.45e-46	9	37.54	337
Q96K17	Transcription factor BTF3 homolog 4	BTF3L4	>sp|Q96K17|BT3L4_HUMAN Transcription factor BTF3 homolog 4 OS=Homo sapiens GN=BTF3L4 PE=1 SV=1	92004000	102000000	97002000	0	0	0	0	1.17e-08	3	17.27	158
Q13595	Transformer-2 protein homolog alpha	TRA2A	>sp|Q13595|TRA2A_HUMAN Transformer-2 protein homolog alpha OS=Homo sapiens GN=TRA2A PE=1 SV=1	0	51906000	25953000	56313000	63594000	59953500	2.60618	1.17e-13	3	32.688	282
Q01995	Transgelin	TAGLN	>sp|Q01995|TAGL_HUMAN Transgelin OS=Homo sapiens GN=TAGLN PE=1 SV=4	5867100000	6434500000	6150800000	1649700000	1531500000	1590600000	0.291747	1.71e-68	16	22.611	201
P29401	Transketolase	TKT	>sp|P29401|TKT_HUMAN Transketolase OS=Homo sapiens GN=TKT PE=1 SV=3	2243700000	2241900000	2242800000	5042000000	5040900000	5041450000	2.53596	4.36e-273	15	67.877	623
P13693	Translationally-controlled tumor protein	TPT1	>sp|P13693|TCTP_HUMAN Translationally-controlled tumor protein OS=Homo sapiens GN=TPT1 PE=1 SV=1	394690000	432130000	413410000	134930000	195590000	165260000	0.450987	5.48e-16	4	19.595	172
Q99598	Translin-associated protein X	TSNAX	>sp|Q99598|TSNAX_HUMAN Translin-associated protein X OS=Homo sapiens GN=TSNAX PE=1 SV=1	0	0	0	0	41040000	20520000	#DIV/0!	2.66e-09	3	33.112	290
Q9HD45	Transmembrane 9 superfamily member 3	TM9SF3	>sp|Q9HD45|TM9S3_HUMAN Transmembrane 9 superfamily member 3 OS=Homo sapiens GN=TM9SF3 PE=1 SV=2	134210000	0	67105000	0	0	0	0	1.06e-06	2	67.887	589
Q15363	Transmembrane emp24 domain-containing protein 2	TMED2	>sp|Q15363|TMED2_HUMAN Transmembrane emp24 domain-containing protein 2 OS=Homo sapiens GN=TMED2 PE=1 SV=1	0	69254000	34627000	58885000	68587000	63736000	2.07657	6.81e-11	3	22.761	201
Q6UW68	Transmembrane protein 205	TMEM205	>sp|Q6UW68|TM205_HUMAN Transmembrane protein 205 OS=Homo sapiens GN=TMEM205 PE=1 SV=1	0	0	0	79902000	0	39951000	#DIV/0!	3.87e-17	2	21.198	189
P22102	Trifunctional purine biosynthetic protein adenosine-3;Phosphoribosylamine--glycine ligase;Phosphoribosylformylglycinamidine cyclo-ligase;Phosphoribosylglycinamide formyltransferase	GART	>sp|P22102|PUR2_HUMAN Trifunctional purine biosynthetic protein adenosine-3 OS=Homo sapiens GN=GART PE=1 SV=1	1321100000	1276000000	1298550000	2171600000	2105600000	2138600000	1.85801	2.6e-157	25	107.77	1010
Q99426	Tubulin-folding cofactor B	TBCB	>sp|Q99426|TBCB_HUMAN Tubulin-folding cofactor B OS=Homo sapiens GN=TBCB PE=1 SV=2	160950000	0	80475000	129250000	154940000	142095000	1.99203	6.07e-13	4	27.325	244
Q15813	Tubulin-specific chaperone E	TBCE	>sp|Q15813|TBCE_HUMAN Tubulin-specific chaperone E OS=Homo sapiens GN=TBCE PE=1 SV=1	39011000	45345000	42178000	56043000	79156000	67599500	1.80815	1.55e-11	4	59.345	527
Q06124	Tyrosine-protein phosphatase non-receptor type 11	PTPN11	>sp|Q06124|PTN11_HUMAN Tyrosine-protein phosphatase non-receptor type 11 OS=Homo sapiens GN=PTPN11 PE=1 SV=2	0	0	0	27024000	0	13512000	#DIV/0!	9.34e-11	5	68.436	597
O15042	U2 snRNP-associated SURP motif-containing protein	U2SURP	>sp|O15042|SR140_HUMAN U2 snRNP-associated SURP motif-containing protein OS=Homo sapiens GN=U2SURP PE=1 SV=2	114540000	103990000	109265000	224420000	150580000	187500000	1.93596	1.02e-19	7	118.29	1029
Q9BVJ6	U3 small nucleolar RNA-associated protein 14 homolog A	UTP14A	>sp|Q9BVJ6|UT14A_HUMAN U3 small nucleolar RNA-associated protein 14 homolog A OS=Homo sapiens GN=UTP14A PE=1 SV=1;>sp|Q5TAP6|UT14C_HUMAN U3 small nucleolar RNA-associated protein 14 homolog C OS=Homo sapiens GN=UTP14C PE=1 SV=1	0	29410000	14705000	29106000	40210000	34658000	2.65898	9.25e-08	2	87.977	771
Q8TED0	U3 small nucleolar RNA-associated protein 15 homolog	UTP15	>sp|Q8TED0|UTP15_HUMAN U3 small nucleolar RNA-associated protein 15 homolog OS=Homo sapiens GN=UTP15 PE=1 SV=3	0	49410000	24705000	50097000	48082000	49089500	2.24172	3.49e-06	2	58.414	518
Q9Y5J1	U3 small nucleolar RNA-associated protein 18 homolog	UTP18	>sp|Q9Y5J1|UTP18_HUMAN U3 small nucleolar RNA-associated protein 18 homolog OS=Homo sapiens GN=UTP18 PE=1 SV=3	90856000	69317000	80086500	0	0	0	0	2.9e-14	4	62.003	556
Q8WWY3	U4/U6 small nuclear ribonucleoprotein Prp31	PRPF31	>sp|Q8WWY3|PRP31_HUMAN U4/U6 small nuclear ribonucleoprotein Prp31 OS=Homo sapiens GN=PRPF31 PE=1 SV=2	0	0	0	67048000	85558000	76303000	#DIV/0!	4.25e-14	4	55.455	499
O43172	U4/U6 small nuclear ribonucleoprotein Prp4	PRPF4	>sp|O43172|PRP4_HUMAN U4/U6 small nuclear ribonucleoprotein Prp4 OS=Homo sapiens GN=PRPF4 PE=1 SV=2	0	0	0	0	30215000	15107500	#DIV/0!	3.45e-06	2	58.449	522
Q9Y333	U6 snRNA-associated Sm-like protein LSm2	LSM2	>sp|Q9Y333|LSM2_HUMAN U6 snRNA-associated Sm-like protein LSm2 OS=Homo sapiens GN=LSM2 PE=1 SV=1	136060000	155640000	145850000	114880000	0	57440000	0.444309	6.5e-16	3	10.834	95
P62310	U6 snRNA-associated Sm-like protein LSm3	LSM3	>sp|P62310|LSM3_HUMAN U6 snRNA-associated Sm-like protein LSm3 OS=Homo sapiens GN=LSM3 PE=1 SV=2	90379000	102850000	96614500	88854000	0	44427000	0.518778	4.62e-05	2	11.845	102
O95155	Ubiquitin conjugation factor E4 B	UBE4B	>sp|O95155|UBE4B_HUMAN Ubiquitin conjugation factor E4 B OS=Homo sapiens GN=UBE4B PE=1 SV=1	0	0	0	28631000	0	14315500	#DIV/0!	3.12e-10	3	146.18	1302
O00762	Ubiquitin-conjugating enzyme E2 C	UBE2C	>sp|O00762|UBE2C_HUMAN Ubiquitin-conjugating enzyme E2 C OS=Homo sapiens GN=UBE2C PE=1 SV=1	109830000	99418000	104624000	0	0	0	0	2.03e-09	3	19.652	179
P62253	Ubiquitin-conjugating enzyme E2 G1	UBE2G1	>sp|P62253|UB2G1_HUMAN Ubiquitin-conjugating enzyme E2 G1 OS=Homo sapiens GN=UBE2G1 PE=1 SV=3	39690000	0	19845000	44415000	48264000	46339500	2.63437	1.14e-05	2	19.509	170
Q16763	Ubiquitin-conjugating enzyme E2 S	UBE2S	>sp|Q16763|UBE2S_HUMAN Ubiquitin-conjugating enzyme E2 S OS=Homo sapiens GN=UBE2S PE=1 SV=2	0	0	0	31175000	35298000	33236500	#DIV/0!	4.37e-06	2	23.845	222
Q9NPD8	Ubiquitin-conjugating enzyme E2 T	UBE2T	>sp|Q9NPD8|UBE2T_HUMAN Ubiquitin-conjugating enzyme E2 T OS=Homo sapiens GN=UBE2T PE=1 SV=1	0	34088000	17044000	60695000	55451000	58073000	3.84397	4.91e-06	2	22.521	197
Q8WVY7	Ubiquitin-like domain-containing CTD phosphatase 1	UBLCP1	>sp|Q8WVY7|UBCP1_HUMAN Ubiquitin-like domain-containing CTD phosphatase 1 OS=Homo sapiens GN=UBLCP1 PE=1 SV=2	0	34932000	17466000	44558000	41078000	42818000	2.76573	1.31e-05	3	36.804	318
A0AVT1	Ubiquitin-like modifier-activating enzyme 6	UBA6	>sp|A0AVT1|UBA6_HUMAN Ubiquitin-like modifier-activating enzyme 6 OS=Homo sapiens GN=UBA6 PE=1 SV=1	185560000	211800000	198680000	295380000	322150000	308765000	1.75328	4.13e-30	12	117.97	1052
O94888	UBX domain-containing protein 7	UBXN7	>sp|O94888|UBXN7_HUMAN UBX domain-containing protein 7 OS=Homo sapiens GN=UBXN7 PE=1 SV=2	0	0	0	0	18735000	9367500	#DIV/0!	3.69e-05	2	54.862	489
Q14376	UDP-glucose 4-epimerase	GALE	>sp|Q14376|GALE_HUMAN UDP-glucose 4-epimerase OS=Homo sapiens GN=GALE PE=1 SV=2	0	0	0	0	41334000	20667000	#DIV/0!	7.08e-07	3	38.281	348
O15294	UDP-N-acetylglucosamine--peptide N-acetylglucosaminyltransferase 110 kDa subunit	OGT	>sp|O15294|OGT1_HUMAN UDP-N-acetylglucosamine--peptide N-acetylglucosaminyltransferase 110 kDa subunit OS=Homo sapiens GN=OGT PE=1 SV=3	0	0	0	57274000	0	28637000	#DIV/0!	2.87e-09	4	116.92	1046
Q16222	UDP-N-acetylhexosamine pyrophosphorylase;UDP-N-acetylgalactosamine pyrophosphorylase;UDP-N-acetylglucosamine pyrophosphorylase	UAP1	>sp|Q16222|UAP1_HUMAN UDP-N-acetylhexosamine pyrophosphorylase OS=Homo sapiens GN=UAP1 PE=1 SV=3	66950000	67905000	67427500	0	0	0	0	1.23e-09	3	58.768	522
Q8WWC4	Uncharacterized protein C2orf47, mitochondrial	C2orf47	>sp|Q8WWC4|CB047_HUMAN Uncharacterized protein C2orf47, mitochondrial OS=Homo sapiens GN=C2orf47 PE=1 SV=1	30913000	29507000	30210000	0	31300000	15650000	0.584441	3.32e-06	2	32.544	291
Q9HB07	UPF0160 protein MYG1, mitochondrial	C12orf10	>sp|Q9HB07|MYG1_HUMAN UPF0160 protein MYG1, mitochondrial OS=Homo sapiens GN=C12orf10 PE=1 SV=2	0	0	0	63653000	53372000	58512500	#DIV/0!	7.61e-09	2	42.449	376
Q969H8	UPF0556 protein C19orf10	C19orf10	>sp|Q969H8|CS010_HUMAN UPF0556 protein C19orf10 OS=Homo sapiens GN=C19orf10 PE=1 SV=1	71358000	0	35679000	0	0	0	0	2.25e-06	2	18.795	173
P11172	Uridine 5-monophosphate synthase;Orotate phosphoribosyltransferase;Orotidine 5-phosphate decarboxylase	UMPS	>sp|P11172|UMPS_HUMAN Uridine 5-monophosphate synthase OS=Homo sapiens GN=UMPS PE=1 SV=1	46116000	47964000	47040000	0	0	0	0	1.09e-06	3	52.221	480
O75436	Vacuolar protein sorting-associated protein 26A	VPS26A	>sp|O75436|VP26A_HUMAN Vacuolar protein sorting-associated protein 26A OS=Homo sapiens GN=VPS26A PE=1 SV=2	101250000	0	50625000	87165000	110350000	98757500	2.20081	3.4e-12	5	38.169	327
Q9UN37	Vacuolar protein sorting-associated protein 4A	VPS4A	>sp|Q9UN37|VPS4A_HUMAN Vacuolar protein sorting-associated protein 4A OS=Homo sapiens GN=VPS4A PE=1 SV=1	44110000	66615000	55362500	0	48175000	24087500	0.490855	2.75e-09	2	48.897	437
Q9P035	Very-long-chain (3R)-3-hydroxyacyl-[acyl-carrier protein] dehydratase 3	PTPLAD1	>sp|Q9P035|HACD3_HUMAN Very-long-chain (3R)-3-hydroxyacyl-[acyl-carrier protein] dehydratase 3 OS=Homo sapiens GN=PTPLAD1 PE=1 SV=2	197460000	179710000	188585000	341130000	321420000	331275000	1.98179	5.81e-28	5	43.159	362
P08670	Vimentin	VIM	>sp|P08670|VIME_HUMAN Vimentin OS=Homo sapiens GN=VIM PE=1 SV=4	73565000000	72166000000	72865500000	8736900000	8501400000	8619150000	0.13345	0	32	53.651	466
Q9UI12	V-type proton ATPase subunit H	ATP6V1H	>sp|Q9UI12|VATH_HUMAN V-type proton ATPase subunit H OS=Homo sapiens GN=ATP6V1H PE=1 SV=1	72507000	51767000	62137000	44313000	0	22156500	0.40228	1.41e-17	4	55.882	483
Q2M389	WASH complex subunit 7	KIAA1033	>sp|Q2M389|WASH7_HUMAN WASH complex subunit 7 OS=Homo sapiens GN=KIAA1033 PE=1 SV=2	12205000	0	6102500	19603000	0	9801500	1.81202	2.58e-10	2	136.4	1173
Q9H7D7	WD repeat-containing protein 26	WDR26	>sp|Q9H7D7|WDR26_HUMAN WD repeat-containing protein 26 OS=Homo sapiens GN=WDR26 PE=1 SV=3	28224000	0	14112000	0	0	0	0	1.81e-07	2	72.123	661
Q8NI36	WD repeat-containing protein 36	WDR36	>sp|Q8NI36|WDR36_HUMAN WD repeat-containing protein 36 OS=Homo sapiens GN=WDR36 PE=1 SV=1	23133000	0	11566500	49627000	43712000	46669500	4.55206	1.06e-18	4	105.32	951
Q15061	WD repeat-containing protein 43	WDR43	>sp|Q15061|WDR43_HUMAN WD repeat-containing protein 43 OS=Homo sapiens GN=WDR43 PE=1 SV=3	35603000	19843000	27723000	0	24536000	12268000	0.499242	6.38e-11	3	74.89	677
Q9GZS3	WD repeat-containing protein 61	WDR61	>sp|Q9GZS3|WDR61_HUMAN WD repeat-containing protein 61 OS=Homo sapiens GN=WDR61 PE=1 SV=1	0	27827000	13913500	41099000	48779000	44939000	3.64388	1.46e-08	2	33.58	305
Q6UXN9	WD repeat-containing protein 82	WDR82	>sp|Q6UXN9|WDR82_HUMAN WD repeat-containing protein 82 OS=Homo sapiens GN=WDR82 PE=1 SV=1	39449000	0	19724500	0	0	0	0	7.8e-07	2	35.079	313
P12955	Xaa-Pro dipeptidase	PEPD	>sp|P12955|PEPD_HUMAN Xaa-Pro dipeptidase OS=Homo sapiens GN=PEPD PE=1 SV=3	28273000	0	14136500	30438000	32467000	31452500	2.5101	1.6e-07	2	54.548	493
Q96H79	Zinc finger CCCH-type antiviral protein 1-like	ZC3HAV1L	>sp|Q96H79|ZCCHL_HUMAN Zinc finger CCCH-type antiviral protein 1-like OS=Homo sapiens GN=ZC3HAV1L PE=1 SV=2	0	0	0	0	79900000	39950000	#DIV/0!	2.73e-05	2	32.962	300
O75312	Zinc finger protein ZPR1	ZNF259	>sp|O75312|ZPR1_HUMAN Zinc finger protein ZPR1 OS=Homo sapiens GN=ZNF259 PE=1 SV=1	35073000	0	17536500	0	0	0	0	1.65e-06	2	50.925	459
Q96KR1	Zinc finger RNA-binding protein	ZFR	>sp|Q96KR1|ZFR_HUMAN Zinc finger RNA-binding protein OS=Homo sapiens GN=ZFR PE=1 SV=2	18047000	0	9023500	0	0	0	0	3.88e-06	2	117.01	1074
Q15942	Zyxin	ZYX	>sp|Q15942|ZYX_HUMAN Zyxin OS=Homo sapiens GN=ZYX PE=1 SV=1	1242400000	1290600000	1266500000	443020000	374900000	408960000	0.364295	2.02e-253	15	61.277	572
