# Supplementary material for: The Essential Role of H19 Contributing to Cisplatin Resistance by Regulating Glutathione Metabolism in High-Grade Serous Ovarian Cancer
Source: Sci Rep. 2016 May 19;6:26093. doi: 10.1038/srep26093 (PMC4872133; doi:10.1038/srep26093)
Supplement: Supplementary Dataset 5 [file srep26093-s6.xls]

## Sheet: 1
Protein IDs	Protein names	Gene names	Fasta headers	A2780 LFQ intensity 1	A2780 LFQ intensity 2	A2780 LFQ intensity average	A2780-DR control LFQ intensity 1	A2780-DR control LFQ intensity 2	A2780-DR control LFQ intensity average	A2780-DR control/A2780 fold change	PEP(0.001)	Unique peptides	Mol. weight [kDa]	Sequence length
P31947	14-3-3 protein sigma	SFN	>sp|P31947|1433S_HUMAN 14-3-3 protein sigma OS=Homo sapiens GN=SFN PE=1 SV=1	0	0	0	68259000	79488000	73873500	#DIV/0!	1.18e-17	3	27.774	248
Q13442	28 kDa heat- and acid-stable phosphoprotein	PDAP1	>sp|Q13442|HAP28_HUMAN 28 kDa heat- and acid-stable phosphoprotein OS=Homo sapiens GN=PDAP1 PE=1 SV=1	97357000	99609000	98483000	0	0	0	0	2.67e-05	2	20.63	181
Q9Y676	28S ribosomal protein S18b, mitochondrial	MRPS18B	>sp|Q9Y676|RT18B_HUMAN 28S ribosomal protein S18b, mitochondrial OS=Homo sapiens GN=MRPS18B PE=1 SV=1	0	36011000	18005500	0	0	0	0	3.94e-05	2	29.395	258
O43598	2-deoxynucleoside 5-phosphate N-hydrolase 1	DNPH1	>sp|O43598|DNPH1_HUMAN 2-deoxynucleoside 5-phosphate N-hydrolase 1 OS=Homo sapiens GN=DNPH1 PE=1 SV=1	0	0	0	0	65205000	32602500	#DIV/0!	4.09e-10	2	19.108	174
Q02218	2-oxoglutarate dehydrogenase, mitochondrial	OGDH	>sp|Q02218|ODO1_HUMAN 2-oxoglutarate dehydrogenase, mitochondrial OS=Homo sapiens GN=OGDH PE=1 SV=3	39130000	40230000	39680000	0	0	0	0	1.15e-14	3	115.93	1023
O95861	3(2),5-bisphosphate nucleotidase 1	BPNT1	>sp|O95861|BPNT1_HUMAN 3(2),5-bisphosphate nucleotidase 1 OS=Homo sapiens GN=BPNT1 PE=1 SV=1	0	0	0	0	47501000	23750500	#DIV/0!	6.87e-08	3	33.392	308
Q8IV48	3-5 exoribonuclease 1	ERI1	>sp|Q8IV48|ERI1_HUMAN 3-5 exoribonuclease 1 OS=Homo sapiens GN=ERI1 PE=1 SV=3	60456000	135830000	98143000	37471000	40692000	39081500	0.429011	3.85e-06	2	40.063	349
Q9BYD6	39S ribosomal protein L1, mitochondrial	MRPL1	>sp|Q9BYD6|RM01_HUMAN 39S ribosomal protein L1, mitochondrial OS=Homo sapiens GN=MRPL1 PE=1 SV=2	0	53008000	26504000	52966000	54152000	53559000	2.17709	1.65e-08	4	36.908	325
Q9BYD1	39S ribosomal protein L13, mitochondrial	MRPL13	>sp|Q9BYD1|RM13_HUMAN 39S ribosomal protein L13, mitochondrial OS=Homo sapiens GN=MRPL13 PE=1 SV=1	22540000	23751000	23145500	0	0	0	0	0.00024905	2	20.692	178
Q9HD33	39S ribosomal protein L47, mitochondrial	MRPL47	>sp|Q9HD33|RM47_HUMAN 39S ribosomal protein L47, mitochondrial OS=Homo sapiens GN=MRPL47 PE=1 SV=2	11739000	16312000	14025500	0	14856000	7428000	0.570571	2.33e-06	2	29.45	250
Q13405	39S ribosomal protein L49, mitochondrial	MRPL49	>sp|Q13405|RM49_HUMAN 39S ribosomal protein L49, mitochondrial OS=Homo sapiens GN=MRPL49 PE=1 SV=1	67102000	59087000	63094500	65758000	0	32879000	0.561414	9.16e-08	2	19.198	166
Q8N5N7	39S ribosomal protein L50, mitochondrial	MRPL50	>sp|Q8N5N7|RM50_HUMAN 39S ribosomal protein L50, mitochondrial OS=Homo sapiens GN=MRPL50 PE=1 SV=2	25963000	37983000	31973000	0	0	0	0	6.1e-08	2	18.325	158
Q99714	3-hydroxyacyl-CoA dehydrogenase type-2	HSD17B10	>sp|Q99714|HCD2_HUMAN 3-hydroxyacyl-CoA dehydrogenase type-2 OS=Homo sapiens GN=HSD17B10 PE=1 SV=3	621360000	583270000	602315000	320730000	319630000	320180000	0.572699	7.08e-44	10	26.923	261
P31937	3-hydroxyisobutyrate dehydrogenase, mitochondrial	HIBADH	>sp|P31937|3HIDH_HUMAN 3-hydroxyisobutyrate dehydrogenase, mitochondrial OS=Homo sapiens GN=HIBADH PE=1 SV=2	0	0	0	54533000	63572000	59052500	#DIV/0!	3.66e-08	3	35.329	336
P25325	3-mercaptopyruvate sulfurtransferase	MPST	>sp|P25325|THTM_HUMAN 3-mercaptopyruvate sulfurtransferase OS=Homo sapiens GN=MPST PE=1 SV=3	0	0	0	0	10492000	5246000	#DIV/0!	1.17e-05	2	33.178	297
P62857	40S ribosomal protein S28	RPS28	>sp|P62857|RS28_HUMAN 40S ribosomal protein S28 OS=Homo sapiens GN=RPS28 PE=1 SV=1	664430000	645090000	654760000	0	0	0	0	7.4e-13	2	7.8409	69
Q9H0D6	5-3 exoribonuclease 2	XRN2	>sp|Q9H0D6|XRN2_HUMAN 5-3 exoribonuclease 2 OS=Homo sapiens GN=XRN2 PE=1 SV=1	55680000	57782000	56731000	0	54400000	27200000	0.516541	1.45e-19	5	108.58	950
P50914	60S ribosomal protein L14	RPL14	>sp|P50914|RL14_HUMAN 60S ribosomal protein L14 OS=Homo sapiens GN=RPL14 PE=1 SV=4	1042000000	1604200000	1323100000	740230000	691150000	715690000	0.582758	1.28e-11	3	23.432	215
Q9Y221	60S ribosome subunit biogenesis protein NIP7 homolog	NIP7	>sp|Q9Y221|NIP7_HUMAN 60S ribosome subunit biogenesis protein NIP7 homolog OS=Homo sapiens GN=NIP7 PE=1 SV=1	69346000	53506000	61426000	0	0	0	0	6.71e-09	2	20.462	180
Q01813	6-phosphofructokinase type C	PFKP	>sp|Q01813|K6PP_HUMAN 6-phosphofructokinase type C OS=Homo sapiens GN=PFKP PE=1 SV=2	992170000	1059000000	1025585000	2036700000	2029300000	2033000000	2.13561	9.77e-204	21	85.595	784
A1L0T0	Acetolactate synthase-like protein	ILVBL	>sp|A1L0T0|ILVBL_HUMAN Acetolactate synthase-like protein OS=Homo sapiens GN=ILVBL PE=1 SV=2	36333000	40100000	38216500	0	37196000	18598000	0.52429	2.59e-09	4	67.867	632
P24752	Acetyl-CoA acetyltransferase, mitochondrial	ACAT1	>sp|P24752|THIL_HUMAN Acetyl-CoA acetyltransferase, mitochondrial OS=Homo sapiens GN=ACAT1 PE=1 SV=1	392300000	409460000	400880000	735580000	821560000	778570000	2.09237	1.76e-32	9	45.199	427
O15145	Actin-related protein 2/3 complex subunit 3	ARPC3	>sp|O15145|ARPC3_HUMAN Actin-related protein 2/3 complex subunit 3 OS=Homo sapiens GN=ARPC3 PE=1 SV=3	0	180790000	90395000	0	0	0	0	5.52e-09	3	20.546	178
O14561	Acyl carrier protein, mitochondrial	NDUFAB1	>sp|O14561|ACPM_HUMAN Acyl carrier protein, mitochondrial OS=Homo sapiens GN=NDUFAB1 PE=1 SV=3	69639000	83802000	76720500	84754000	0	42377000	0.595079	4.38e-08	2	17.417	156
Q9Y305	Acyl-coenzyme A thioesterase 9, mitochondrial	ACOT9	>sp|Q9Y305|ACOT9_HUMAN Acyl-coenzyme A thioesterase 9, mitochondrial OS=Homo sapiens GN=ACOT9 PE=1 SV=2	17614000	20016000	18815000	33395000	32153000	32774000	1.87664	4.28e-07	2	49.901	439
P30520	Adenylosuccinate synthetase isozyme 2	ADSS	>sp|P30520|PURA2_HUMAN Adenylosuccinate synthetase isozyme 2 OS=Homo sapiens GN=ADSS PE=1 SV=3	675790000	702790000	689290000	301150000	306170000	303660000	0.474615	3.26e-42	11	50.097	456
P40123	Adenylyl cyclase-associated protein 2	CAP2	>sp|P40123|CAP2_HUMAN Adenylyl cyclase-associated protein 2 OS=Homo sapiens GN=CAP2 PE=1 SV=1	68837000	24459000	46648000	27656000	23287000	25471500	0.588271	2.4e-09	3	52.823	477
P12235	ADP/ATP translocase 1	SLC25A4	>sp|P12235|ADT1_HUMAN ADP/ATP translocase 1 OS=Homo sapiens GN=SLC25A4 PE=1 SV=4	154560000	113950000	134255000	0	61166000	30583000	0.245418	1.78e-40	2	33.064	298
P62330	ADP-ribosylation factor 6	ARF6	>sp|P62330|ARF6_HUMAN ADP-ribosylation factor 6 OS=Homo sapiens GN=ARF6 PE=1 SV=2	40928000	45200000	43064000	0	32000000	16000000	0.400278	3.4e-07	3	20.082	175
Q9NP61	ADP-ribosylation factor GTPase-activating protein 3	ARFGAP3	>sp|Q9NP61|ARFG3_HUMAN ADP-ribosylation factor GTPase-activating protein 3 OS=Homo sapiens GN=ARFGAP3 PE=1 SV=1;>sp|Q8N6H7|ARFG2_HUMAN ADP-ribosylation factor GTPase-activating protein 2 OS=Homo sapiens GN=ARFGAP2 PE=1 SV=1	23984000	36717000	30350500	0	0	0	0	0.0002282	2	56.928	516
O43488	Aflatoxin B1 aldehyde reductase member 2	AKR7A2	>sp|O43488|ARK72_HUMAN Aflatoxin B1 aldehyde reductase member 2 OS=Homo sapiens GN=AKR7A2 PE=1 SV=3;>sp|Q8NHP1|ARK74_HUMAN Aflatoxin B1 aldehyde reductase member 4 OS=Homo sapiens GN=AKR7L PE=2 SV=6	36345000	29476000	32910500	0	0	0	0	1.61e-05	2	39.589	359
O00170	AH receptor-interacting protein	AIP	>sp|O00170|AIP_HUMAN AH receptor-interacting protein OS=Homo sapiens GN=AIP PE=1 SV=2	32074000	0	16037000	35505000	35143000	35324000	2.37303	1.63e-06	2	37.636	330
Q8IZ83	Aldehyde dehydrogenase family 16 member A1	ALDH16A1	>sp|Q8IZ83|A16A1_HUMAN Aldehyde dehydrogenase family 16 member A1 OS=Homo sapiens GN=ALDH16A1 PE=1 SV=2	0	0	0	50144000	46967000	48555500	#DIV/0!	7.34e-12	4	85.126	802
Q04828	Aldo-keto reductase family 1 member C1	AKR1C1	>sp|Q04828|AK1C1_HUMAN Aldo-keto reductase family 1 member C1 OS=Homo sapiens GN=AKR1C1 PE=1 SV=1;>sp|P52895|AK1C2_HUMAN Aldo-keto reductase family 1 member C2 OS=Homo sapiens GN=AKR1C2 PE=1 SV=3	0	0	0	382790000	331830000	357310000	#DIV/0!	1.31e-23	7	36.788	323
Q16352	Alpha-internexin	INA	>sp|Q16352|AINX_HUMAN Alpha-internexin OS=Homo sapiens GN=INA PE=1 SV=2	1188700000	1483100000	1335900000	625380000	448840000	537110000	0.433157	4.43e-53	14	55.39	499
Q9C0B1	Alpha-ketoglutarate-dependent dioxygenase FTO	FTO	>sp|Q9C0B1|FTO_HUMAN Alpha-ketoglutarate-dependent dioxygenase FTO OS=Homo sapiens GN=FTO PE=1 SV=3	16833000	20021000	18427000	0	0	0	0	3.01e-10	3	58.281	505
Q13685	Angio-associated migratory cell protein	AAMP	>sp|Q13685|AAMP_HUMAN Angio-associated migratory cell protein OS=Homo sapiens GN=AAMP PE=1 SV=2	36468000	0	18234000	30687000	39171000	34929000	2.06376	2.89e-06	2	46.75	434
P08758	Annexin A5	ANXA5	>sp|P08758|ANXA5_HUMAN Annexin A5 OS=Homo sapiens GN=ANXA5 PE=1 SV=2	2270600000	2149600000	2210100000	4094400000	4405100000	4249750000	2.07161	3.03e-136	15	35.936	320
O95994	Anterior gradient protein 2 homolog	AGR2	>sp|O95994|AGR2_HUMAN Anterior gradient protein 2 homolog OS=Homo sapiens GN=AGR2 PE=1 SV=1	0	0	0	189720000	209820000	199770000	#DIV/0!	1.81e-14	3	19.979	175
Q9BUR5	Apolipoprotein O	APOO	>sp|Q9BUR5|APOO_HUMAN Apolipoprotein O OS=Homo sapiens GN=APOO PE=1 SV=1	0	22437000	11218500	29204000	29036000	29120000	2.79649	5.82e-05	2	22.284	198
Q8N2F6	Armadillo repeat-containing protein 10	ARMC10	>sp|Q8N2F6|ARM10_HUMAN Armadillo repeat-containing protein 10 OS=Homo sapiens GN=ARMC10 PE=1 SV=1	8054400	0	4027200	0	0	0	0	0.00062353	2	37.54	343
Q6PI48	Aspartate--tRNA ligase, mitochondrial	DARS2	>sp|Q6PI48|SYDM_HUMAN Aspartate--tRNA ligase, mitochondrial OS=Homo sapiens GN=DARS2 PE=1 SV=1	56366000	37783000	47074500	97659000	97242000	97450500	2.23025	5.59e-10	4	73.562	645
Q12797	Aspartyl/asparaginyl beta-hydroxylase	ASPH	>sp|Q12797|ASPH_HUMAN Aspartyl/asparaginyl beta-hydroxylase OS=Homo sapiens GN=ASPH PE=1 SV=3	99339000	70813000	85076000	211190000	213100000	212145000	2.68647	1.23e-19	5	85.862	758
Q8N5M1	ATP synthase mitochondrial F1 complex assembly factor 2	ATPAF2	>sp|Q8N5M1|ATPF2_HUMAN ATP synthase mitochondrial F1 complex assembly factor 2 OS=Homo sapiens GN=ATPAF2 PE=1 SV=1	0	17485000	8742500	0	0	0	0	0.00089635	2	32.772	289
P24539	ATP synthase subunit b, mitochondrial	ATP5F1	>sp|P24539|AT5F1_HUMAN ATP synthase F(0) complex subunit B1, mitochondrial OS=Homo sapiens GN=ATP5F1 PE=1 SV=2	80949000	71618000	76283500	0	69324000	34662000	0.48953	1.79e-08	3	28.908	256
O75964	ATP synthase subunit g, mitochondrial	ATP5L	>sp|O75964|ATP5L_HUMAN ATP synthase subunit g, mitochondrial OS=Homo sapiens GN=ATP5L PE=1 SV=3	0	135340000	67670000	0	0	0	0	3.78e-10	3	11.428	103
P18859	ATP synthase-coupling factor 6, mitochondrial	ATP5J	>sp|P18859|ATP5J_HUMAN ATP synthase-coupling factor 6, mitochondrial OS=Homo sapiens GN=ATP5J PE=1 SV=1	0	0	0	0	36162000	18081000	#DIV/0!	6.75e-07	2	12.587	108
P28288	ATP-binding cassette sub-family D member 3	ABCD3	>sp|P28288|ABCD3_HUMAN ATP-binding cassette sub-family D member 3 OS=Homo sapiens GN=ABCD3 PE=1 SV=1	0	0	0	19131000	0	9565500	#DIV/0!	5.95e-08	3	75.475	659
P61221	ATP-binding cassette sub-family E member 1	ABCE1	>sp|P61221|ABCE1_HUMAN ATP-binding cassette sub-family E member 1 OS=Homo sapiens GN=ABCE1 PE=1 SV=1	279330000	316770000	298050000	103990000	104360000	104175000	0.376557	3.59e-42	9	67.314	599
Q7Z478	ATP-dependent RNA helicase DHX29	DHX29	>sp|Q7Z478|DHX29_HUMAN ATP-dependent RNA helicase DHX29 OS=Homo sapiens GN=DHX29 PE=1 SV=2	0	0	0	23465000	0	11732500	#DIV/0!	3.12e-06	2	155.23	1369
Q96TA2	ATP-dependent zinc metalloprotease YME1L1	YME1L1	>sp|Q96TA2|YMEL1_HUMAN ATP-dependent zinc metalloprotease YME1L1 OS=Homo sapiens GN=YME1L1 PE=1 SV=2	0	0	0	0	102600000	51300000	#DIV/0!	1.82e-09	4	86.454	773
Q9Y6E2	Basic leucine zipper and W2 domain-containing protein 2	BZW2	>sp|Q9Y6E2|BZW2_HUMAN Basic leucine zipper and W2 domain-containing protein 2 OS=Homo sapiens GN=BZW2 PE=1 SV=1	0	0	0	39717000	0	19858500	#DIV/0!	1.98e-18	2	48.162	419
Q13867	Bleomycin hydrolase	BLMH	>sp|Q13867|BLMH_HUMAN Bleomycin hydrolase OS=Homo sapiens GN=BLMH PE=1 SV=1	0	0	0	70917000	67827000	69372000	#DIV/0!	1.11e-05	2	52.562	455
Q6PJG6	BRCA1-associated ATM activator 1	BRAT1	>sp|Q6PJG6|BRAT1_HUMAN BRCA1-associated ATM activator 1 OS=Homo sapiens GN=BRAT1 PE=1 SV=2	17243000	18933000	18088000	16264000	0	8132000	0.484354	8.15e-06	3	88.118	821
Q9P287	BRCA2 and CDKN1A-interacting protein	BCCIP	>sp|Q9P287|BCCIP_HUMAN BRCA2 and CDKN1A-interacting protein OS=Homo sapiens GN=BCCIP PE=1 SV=1	0	157540000	78770000	124770000	148810000	136790000	1.8709	2.27e-15	3	35.979	314
Q99653	Calcineurin B homologous protein 1	CHP1	>sp|Q99653|CHP1_HUMAN Calcineurin B homologous protein 1 OS=Homo sapiens GN=CHP1 PE=1 SV=3	44238000	43673000	43955500	66613000	71449000	69031000	1.69195	4.39e-12	3	22.456	195
P51911	Calponin-1	CNN1	>sp|P51911|CNN1_HUMAN Calponin-1 OS=Homo sapiens GN=CNN1 PE=1 SV=2	93332000	95078000	94205000	0	0	0	0	1.39e-13	3	33.17	297
P17612	cAMP-dependent protein kinase catalytic subunit alpha	PRKACA	>sp|P17612|KAPCA_HUMAN cAMP-dependent protein kinase catalytic subunit alpha OS=Homo sapiens GN=PRKACA PE=1 SV=2;>sp|Q06190|P2R3A_HUMAN Serine/threonine-protein phosphatase 2A regulatory subunit B subunit alpha OS=Homo sapiens GN=PPP2R3A PE=1 SV=1	63021000	79241000	71131000	0	0	0	0	4.1e-06	2	40.589	351
P10644	cAMP-dependent protein kinase type I-alpha regulatory subunit;cAMP-dependent protein kinase type I-alpha regulatory subunit, N-terminally processed	PRKAR1A	>sp|P10644|KAP0_HUMAN cAMP-dependent protein kinase type I-alpha regulatory subunit OS=Homo sapiens GN=PRKAR1A PE=1 SV=1	100020000	139340000	119680000	56180000	60885000	58532500	0.526904	1.6e-11	4	42.981	381
P16152	Carbonyl reductase [NADPH] 1	CBR1	>sp|P16152|CBR1_HUMAN Carbonyl reductase [NADPH] 1 OS=Homo sapiens GN=CBR1 PE=1 SV=3	0	0	0	33064000	0	16532000	#DIV/0!	1.52e-24	7	30.375	277
Q8NEV1	Casein kinase II subunit alpha 3	CSNK2A3	>sp|Q8NEV1|CSK23_HUMAN Casein kinase II subunit alpha 3 OS=Homo sapiens GN=CSNK2A3 PE=1 SV=2;>sp|P68400|CSK21_HUMAN Casein kinase II subunit alpha OS=Homo sapiens GN=CSNK2A1 PE=1 SV=1	79826000	96724000	88275000	0	86272000	43136000	0.526451	1.63e-12	3	45.219	391
Q5IS99	Caspase-3	CASP3	>sp|Q5IS99|CASP3_SAIBB Caspase-3 OS=Saimiri boliviensis boliviensis GN=CASP3 PE=2 SV=1;>sp|Q5IS54|CASP3_PANTR Caspase-3 OS=Pan troglodytes GN=CASP3 PE=2 SV=1;>sp|P42574|CASP3_HUMAN Caspase-3 OS=Homo sapiens GN=CASP3 PE=1 SV=2	73626000	61302000	67464000	35907000	0	17953500	0.286704	4.39e-09	4	31.393	277
Q9BXW7	Cat eye syndrome critical region protein 5	CECR5	>sp|Q9BXW7|CECR5_HUMAN Cat eye syndrome critical region protein 5 OS=Homo sapiens GN=CECR5 PE=1 SV=1	17742000	0	8871000	0	0	0	0	6.78e-08	3	46.321	423
P35221	Catenin alpha-1	CTNNA1	>sp|P35221|CTNA1_HUMAN Catenin alpha-1 OS=Homo sapiens GN=CTNNA1 PE=1 SV=1	51336000	0	25668000	52982000	61070000	57026000	2.39352	1.23e-17	6	100.07	906
P07858	Cathepsin B;Cathepsin B light chain;Cathepsin B heavy chain	CTSB	>sp|P07858|CATB_HUMAN Cathepsin B OS=Homo sapiens GN=CTSB PE=1 SV=3	58999000	44174000	51586500	94581000	88051000	91316000	1.90707	2.01e-08	3	37.821	339
P20645	Cation-dependent mannose-6-phosphate receptor	M6PR	>sp|P20645|MPRD_HUMAN Cation-dependent mannose-6-phosphate receptor OS=Homo sapiens GN=M6PR PE=1 SV=1	43333000	36320000	39826500	0	0	0	0	9.59e-07	2	30.993	277
P48960	CD97 antigen;CD97 antigen subunit alpha;CD97 antigen subunit beta	CD97	>sp|P48960|CD97_HUMAN CD97 antigen OS=Homo sapiens GN=CD97 PE=1 SV=4	0	0	0	20539000	22796000	21667500	#DIV/0!	7.08e-08	2	91.868	835
Q99459	Cell division cycle 5-like protein	CDC5L	>sp|Q99459|CDC5L_HUMAN Cell division cycle 5-like protein OS=Homo sapiens GN=CDC5L PE=1 SV=2	0	19454000	9727000	0	0	0	0	2.29e-12	2	92.25	802
Q8IX12	Cell division cycle and apoptosis regulator protein 1	CCAR1	>sp|Q8IX12|CCAR1_HUMAN Cell division cycle and apoptosis regulator protein 1 OS=Homo sapiens GN=CCAR1 PE=1 SV=2	0	56349000	28174500	52186000	62734000	57460000	2.19718	1.32e-05	2	132.82	1150
O75794	Cell division cycle protein 123 homolog	CDC123	>sp|O75794|CD123_HUMAN Cell division cycle protein 123 homolog OS=Homo sapiens GN=CDC123 PE=1 SV=1	36445000	39437000	37941000	40058000	0	20029000	0.568731	1.52e-19	5	39.134	336
Q7Z7K6	Centromere protein V	CENPV	>sp|Q7Z7K6|CENPV_HUMAN Centromere protein V OS=Homo sapiens GN=CENPV PE=1 SV=1	97967000	110470000	104218500	71494000	0	35747000	0.369531	4.2e-14	3	29.946	275
P49585	Choline-phosphate cytidylyltransferase A	PCYT1A	>sp|P49585|PCY1A_HUMAN Choline-phosphate cytidylyltransferase A OS=Homo sapiens GN=PCYT1A PE=1 SV=2	78957000	69397000	74177000	0	44181000	22090500	0.320843	5.94e-10	3	41.731	367
Q86WJ1	Chromodomain-helicase-DNA-binding protein 1-like	CHD1L	>sp|Q86WJ1|CHD1L_HUMAN Chromodomain-helicase-DNA-binding protein 1-like OS=Homo sapiens GN=CHD1L PE=1 SV=2	17438000	0	8719000	15624000	20474000	18049000	2.23019	9.84e-06	2	100.98	897
O95239	Chromosome-associated kinesin KIF4A	KIF4A	>sp|O95239|KIF4A_HUMAN Chromosome-associated kinesin KIF4A OS=Homo sapiens GN=KIF4A PE=1 SV=3;>sp|Q2VIQ3|KIF4B_HUMAN Chromosome-associated kinesin KIF4B OS=Homo sapiens GN=KIF4B PE=2 SV=2	17844000	0	8922000	0	0	0	0	0.00045331	2	139.88	1232
O60271	C-Jun-amino-terminal kinase-interacting protein 4	SPAG9	>sp|O60271|JIP4_HUMAN C-Jun-amino-terminal kinase-interacting protein 4 OS=Homo sapiens GN=SPAG9 PE=1 SV=4	19823000	22450000	21136500	0	0	0	0	5.13e-05	2	146.2	1321
Q16630	Cleavage and polyadenylation specificity factor subunit 6	CPSF6	>sp|Q16630|CPSF6_HUMAN Cleavage and polyadenylation specificity factor subunit 6 OS=Homo sapiens GN=CPSF6 PE=1 SV=2	44055000	0	22027500	0	0	0	0	9.18e-09	3	59.209	551
O96005	Cleft lip and palate transmembrane protein 1	CLPTM1	>sp|O96005|CLPT1_HUMAN Cleft lip and palate transmembrane protein 1 OS=Homo sapiens GN=CLPTM1 PE=1 SV=1	0	34456000	17228000	0	0	0	0	6.81e-06	2	76.096	669
Q14019	Coactosin-like protein	COTL1	>sp|Q14019|COTL1_HUMAN Coactosin-like protein OS=Homo sapiens GN=COTL1 PE=1 SV=3	511500000	542260000	526880000	271090000	240470000	255780000	0.523011	9.25e-51	3	15.945	142
Q9Y281	Cofilin-2	CFL2	>sp|Q9Y281|COF2_HUMAN Cofilin-2 OS=Homo sapiens GN=CFL2 PE=1 SV=1	279180000	0	139590000	70569000	0	35284500	0.272324	6.46e-61	2	18.736	166
Q8N3U4	Cohesin subunit SA-2	STAG2	>sp|Q8N3U4|STAG2_HUMAN Cohesin subunit SA-2 OS=Homo sapiens GN=STAG2 PE=1 SV=3;>sp|Q8WVM7|STAG1_HUMAN Cohesin subunit SA-1 OS=Homo sapiens GN=STAG1 PE=1 SV=3	0	0	0	23975000	25862000	24918500	#DIV/0!	3.73e-06	2	141.32	1231
Q6P1N0	Coiled-coil and C2 domain-containing protein 1A	CC2D1A	>sp|Q6P1N0|C2D1A_HUMAN Coiled-coil and C2 domain-containing protein 1A OS=Homo sapiens GN=CC2D1A PE=1 SV=1	0	20591000	10295500	0	0	0	0	6.46e-05	2	104.06	951
Q9H0A8	COMM domain-containing protein 4	COMMD4	>sp|Q9H0A8|COMD4_HUMAN COMM domain-containing protein 4 OS=Homo sapiens GN=COMMD4 PE=1 SV=1	0	0	0	24205000	0	12102500	#DIV/0!	3.31e-07	2	21.764	199
Q9P000	COMM domain-containing protein 9	COMMD9	>sp|Q9P000|COMD9_HUMAN COMM domain-containing protein 9 OS=Homo sapiens GN=COMMD9 PE=1 SV=2	0	20406000	10203000	26867000	24726000	25796500	2.72389	1.18e-05	2	21.819	198
Q15003	Condensin complex subunit 2	NCAPH	>sp|Q15003|CND2_HUMAN Condensin complex subunit 2 OS=Homo sapiens GN=NCAPH PE=1 SV=3	55094000	47112000	51103000	56547000	0	28273500	0.596059	3.64e-10	3	82.562	741
P42695	Condensin-2 complex subunit D3	NCAPD3	>sp|P42695|CNDD3_HUMAN Condensin-2 complex subunit D3 OS=Homo sapiens GN=NCAPD3 PE=1 SV=2	0	13722000	6861000	18967000	16675000	17821000	2.79834	1.86e-06	2	168.89	1498
P29279	Connective tissue growth factor	CTGF	>sp|P29279|CTGF_HUMAN Connective tissue growth factor OS=Homo sapiens GN=CTGF PE=1 SV=2	0	0	0	48106000	35061000	41583500	#DIV/0!	1.96e-09	2	38.091	349
Q7L5N1	COP9 signalosome complex subunit 6	COPS6	>sp|Q7L5N1|CSN6_HUMAN COP9 signalosome complex subunit 6 OS=Homo sapiens GN=COPS6 PE=1 SV=1	58482000	0	29241000	52927000	58034000	55480500	2.04411	8.65e-14	4	36.163	327
P36551	Coproporphyrinogen-III oxidase, mitochondrial	CPOX	>sp|P36551|HEM6_HUMAN Coproporphyrinogen-III oxidase, mitochondrial OS=Homo sapiens GN=CPOX PE=1 SV=3	0	0	0	31824000	0	15912000	#DIV/0!	3.28e-05	2	50.151	454
Q9UEE9	Craniofacial development protein 1	CFDP1	>sp|Q9UEE9|CFDP1_HUMAN Craniofacial development protein 1 OS=Homo sapiens GN=CFDP1 PE=1 SV=1	0	0	0	0	8990400	4495200	#DIV/0!	7.68e-06	2	33.592	299
P12277	Creatine kinase B-type	CKB	>sp|P12277|KCRB_HUMAN Creatine kinase B-type OS=Homo sapiens GN=CKB PE=1 SV=1	298680000	351740000	325210000	1068300000	1118000000	1093150000	3.62136	1.62e-155	15	42.644	381
P46109	Crk-like protein	CRKL	>sp|P46109|CRKL_HUMAN Crk-like protein OS=Homo sapiens GN=CRKL PE=1 SV=1	75289000	74628000	74958500	0	80044000	40022000	0.57522	3.91e-12	4	33.777	303
Q92879	CUGBP Elav-like family member 1	CELF1	>sp|Q92879|CELF1_HUMAN CUGBP Elav-like family member 1 OS=Homo sapiens GN=CELF1 PE=1 SV=2	33726000	0	16863000	0	0	0	0	2.17e-06	2	52.063	486
Q13618	Cullin-3	CUL3	>sp|Q13618|CUL3_HUMAN Cullin-3 OS=Homo sapiens GN=CUL3 PE=1 SV=2	0	49732000	24866000	46129000	48563000	47346000	2.05132	5.34e-09	3	88.929	768
Q13619	Cullin-4A	CUL4A	>sp|Q13619|CUL4A_HUMAN Cullin-4A OS=Homo sapiens GN=CUL4A PE=1 SV=3	43670000	43715000	43692500	82302000	84691000	83496500	2.05882	3.56e-24	4	87.679	759
Q93034	Cullin-5	CUL5	>sp|Q93034|CUL5_HUMAN Cullin-5 OS=Homo sapiens GN=CUL5 PE=1 SV=4	0	22255000	11127500	20937000	28750000	24843500	2.40531	2.05e-06	3	90.954	780
O14976	Cyclin-G-associated kinase	GAK	>sp|O14976|GAK_HUMAN Cyclin-G-associated kinase OS=Homo sapiens GN=GAK PE=1 SV=2	13835000	0	6917500	0	0	0	0	1.14e-06	2	143.19	1311
P35520	Cystathionine beta-synthase	CBS	>sp|P35520|CBS_HUMAN Cystathionine beta-synthase OS=Homo sapiens GN=CBS PE=1 SV=2	113340000	121300000	117320000	54536000	64764000	59650000	0.547765	1.04e-19	5	60.586	551
P47985	Cytochrome b-c1 complex subunit Rieske, mitochondrial;Cytochrome b-c1 complex subunit 11	UQCRFS1	>sp|P47985|UCRI_HUMAN Cytochrome b-c1 complex subunit Rieske, mitochondrial OS=Homo sapiens GN=UQCRFS1 PE=1 SV=2;>sp|P0C7P4|UCRIL_HUMAN Putative cytochrome b-c1 complex subunit Rieske-like protein 1 OS=Homo sapiens GN=UQCRFS1P1 PE=5 SV=1	58670000	41503000	50086500	0	42024000	21012000	0.451963	9.61e-07	3	29.668	274
P14854	Cytochrome c oxidase subunit 6B1	COX6B1	>sp|P14854|CX6B1_HUMAN Cytochrome c oxidase subunit 6B1 OS=Homo sapiens GN=COX6B1 PE=1 SV=2	69641000	75081000	72361000	0	79890000	39945000	0.594722	1.64e-12	3	10.192	86
P14406	Cytochrome c oxidase subunit 7A2, mitochondrial	COX7A2	>sp|P14406|CX7A2_HUMAN Cytochrome c oxidase subunit 7A2, mitochondrial OS=Homo sapiens GN=COX7A2 PE=1 SV=1	0	0	0	105120000	0	52560000	#DIV/0!	2.59e-05	2	9.3959	83
Q8WWK9	Cytoskeleton-associated protein 2	CKAP2	>sp|Q8WWK9|CKAP2_HUMAN Cytoskeleton-associated protein 2 OS=Homo sapiens GN=CKAP2 PE=1 SV=1	0	0	0	24762000	0	12381000	#DIV/0!	0.00015883	2	76.986	683
P61962	DDB1- and CUL4-associated factor 7	DCAF7	>sp|P61962|DCAF7_HUMAN DDB1- and CUL4-associated factor 7 OS=Homo sapiens GN=DCAF7 PE=1 SV=1	0	0	0	72200000	0	36100000	#DIV/0!	8.19e-07	2	38.926	342
P30046	D-dopachrome decarboxylase	DDT	>sp|P30046|DOPD_HUMAN D-dopachrome decarboxylase OS=Homo sapiens GN=DDT PE=1 SV=3;>sp|A6NHG4|DDTL_HUMAN D-dopachrome decarboxylase-like protein OS=Homo sapiens GN=DDTL PE=2 SV=1	453260000	465430000	459345000	749640000	715460000	732550000	1.71812	1.59e-55	6	12.712	118
Q9BU89	Deoxyhypusine hydroxylase	DOHH	>sp|Q9BU89|DOHH_HUMAN Deoxyhypusine hydroxylase OS=Homo sapiens GN=DOHH PE=1 SV=1	79778000	90733000	85255500	0	0	0	0	6.29e-11	4	32.904	302
Q5QJE6	Deoxynucleotidyltransferase terminal-interacting protein 2	DNTTIP2	>sp|Q5QJE6|TDIF2_HUMAN Deoxynucleotidyltransferase terminal-interacting protein 2 OS=Homo sapiens GN=DNTTIP2 PE=1 SV=2	22968000	22247000	22607500	49682000	29169000	39425500	1.8788	1.66e-08	2	84.468	756
P00374	Dihydrofolate reductase	DHFR	>sp|P00374|DYR_HUMAN Dihydrofolate reductase OS=Homo sapiens GN=DHFR PE=1 SV=2	33642000	36695000	35168500	0	0	0	0	5.94e-07	2	21.452	187
P09622	Dihydrolipoyl dehydrogenase, mitochondrial	DLD	>sp|P09622|DLDH_HUMAN Dihydrolipoyl dehydrogenase, mitochondrial OS=Homo sapiens GN=DLD PE=1 SV=2	212190000	231370000	221780000	105690000	96418000	101054000	0.490893	6.33e-18	6	54.177	509
Q16555	Dihydropyrimidinase-related protein 2	DPYSL2	>sp|Q16555|DPYL2_HUMAN Dihydropyrimidinase-related protein 2 OS=Homo sapiens GN=DPYSL2 PE=1 SV=1	115030000	137620000	126325000	332560000	357340000	344950000	2.94187	5.47e-23	10	62.293	572
P53634	Dipeptidyl peptidase 1;Dipeptidyl peptidase 1 exclusion domain chain;Dipeptidyl peptidase 1 heavy chain;Dipeptidyl peptidase 1 light chain	CTSC	>sp|P53634|CATC_HUMAN Dipeptidyl peptidase 1 OS=Homo sapiens GN=CTSC PE=1 SV=2	0	0	0	51754000	48754000	50254000	#DIV/0!	5.15e-11	4	51.853	463
Q15398	Disks large-associated protein 5	DLGAP5	>sp|Q15398|DLGP5_HUMAN Disks large-associated protein 5 OS=Homo sapiens GN=DLGAP5 PE=1 SV=2	0	48392000	24196000	0	0	0	0	1.08e-05	2	95.114	846
P26358	DNA (cytosine-5)-methyltransferase 1	DNMT1	>sp|P26358|DNMT1_HUMAN DNA (cytosine-5)-methyltransferase 1 OS=Homo sapiens GN=DNMT1 PE=1 SV=2	52285000	47855000	50070000	30431000	0	15215500	0.327389	1.19e-10	4	183.16	1616
Q9UH17	DNA dC->dU-editing enzyme APOBEC-3B	APOBEC3B	>sp|Q9UH17|ABC3B_HUMAN DNA dC->dU-editing enzyme APOBEC-3B OS=Homo sapiens GN=APOBEC3B PE=1 SV=1;>sp|Q96AK3|ABC3D_HUMAN DNA dC->dU-editing enzyme APOBEC-3D OS=Homo sapiens GN=APOBEC3D PE=1 SV=1	0	0	0	56101000	67174000	61637500	#DIV/0!	5.66e-06	2	45.924	382
Q92878	DNA repair protein RAD50	RAD50	>sp|Q92878|RAD50_HUMAN DNA repair protein RAD50 OS=Homo sapiens GN=RAD50 PE=1 SV=1	15100000	15061000	15080500	0	0	0	0	3.78e-06	2	153.89	1312
P24928	DNA-directed RNA polymerase II subunit RPB1	POLR2A	>sp|P24928|RPB1_HUMAN DNA-directed RNA polymerase II subunit RPB1 OS=Homo sapiens GN=POLR2A PE=1 SV=2	0	44415000	22207500	0	0	0	0	1.32e-08	4	217.17	1970
P62487	DNA-directed RNA polymerase II subunit RPB7	POLR2G	>sp|P62487|RPB7_HUMAN DNA-directed RNA polymerase II subunit RPB7 OS=Homo sapiens GN=POLR2G PE=1 SV=1	36156000	31316000	33736000	34586000	0	17293000	0.552246	1.14e-05	2	19.294	172
O60762	Dolichol-phosphate mannosyltransferase	DPM1	>sp|O60762|DPM1_HUMAN Dolichol-phosphate mannosyltransferase subunit 1 OS=Homo sapiens GN=DPM1 PE=1 SV=1	47506000	0	23753000	58981000	65049000	62015000	2.81277	1.02e-07	2	29.634	260
P46977	Dolichyl-diphosphooligosaccharide--protein glycosyltransferase subunit STT3A	STT3A	>sp|P46977|STT3A_HUMAN Dolichyl-diphosphooligosaccharide--protein glycosyltransferase subunit STT3A OS=Homo sapiens GN=STT3A PE=1 SV=2	0	129880000	64940000	0	0	0	0	1.87e-13	5	80.529	705
Q92685	Dol-P-Man:Man(5)GlcNAc(2)-PP-Dol alpha-1,3-mannosyltransferase	ALG3	>sp|Q92685|ALG3_HUMAN Dol-P-Man:Man(5)GlcNAc(2)-PP-Dol alpha-1,3-mannosyltransferase OS=Homo sapiens GN=ALG3 PE=1 SV=1	0	0	0	13729000	11270000	12499500	#DIV/0!	1.48e-05	2	50.126	438
O60216	Double-strand-break repair protein rad21 homolog	RAD21	>sp|O60216|RAD21_HUMAN Double-strand-break repair protein rad21 homolog OS=Homo sapiens GN=RAD21 PE=1 SV=2	0	0	0	0	48947000	24473500	#DIV/0!	1.67e-05	2	71.689	631
Q9UJU6	Drebrin-like protein	DBNL	>sp|Q9UJU6|DBNL_HUMAN Drebrin-like protein OS=Homo sapiens GN=DBNL PE=1 SV=1	75463000	84669000	80066000	0	0	0	0	4.14e-16	3	48.207	430
P63172	Dynein light chain Tctex-type 1	DYNLT1	>sp|P63172|DYLT1_HUMAN Dynein light chain Tctex-type 1 OS=Homo sapiens GN=DYNLT1 PE=1 SV=1	43861000	41258000	42559500	45955000	0	22977500	0.581651	7.74e-09	2	12.452	113
Q6UWE0	E3 ubiquitin-protein ligase LRSAM1	LRSAM1	>sp|Q6UWE0|LRSM1_HUMAN E3 ubiquitin-protein ligase LRSAM1 OS=Homo sapiens GN=LRSAM1 PE=1 SV=1	0	5598600	2799300	0	0	0	0	8.52e-05	2	83.593	723
Q96T88	E3 ubiquitin-protein ligase UHRF1	UHRF1	>sp|Q96T88|UHRF1_HUMAN E3 ubiquitin-protein ligase UHRF1 OS=Homo sapiens GN=UHRF1 PE=1 SV=1	0	0	0	30791000	29380000	30085500	#DIV/0!	0.00035337	2	89.813	793
Q15075	Early endosome antigen 1	EEA1	>sp|Q15075|EEA1_HUMAN Early endosome antigen 1 OS=Homo sapiens GN=EEA1 PE=1 SV=2	0	37850000	18925000	0	0	0	0	4.21e-05	2	162.46	1411
Q9HC35	Echinoderm microtubule-associated protein-like 4	EML4	>sp|Q9HC35|EMAL4_HUMAN Echinoderm microtubule-associated protein-like 4 OS=Homo sapiens GN=EML4 PE=1 SV=3	434460000	381370000	407915000	209140000	222290000	215715000	0.569727	7.35e-40	11	108.91	981
Q96C19	EF-hand domain-containing protein D2	EFHD2	>sp|Q96C19|EFHD2_HUMAN EF-hand domain-containing protein D2 OS=Homo sapiens GN=EFHD2 PE=1 SV=1	80492000	65289000	72890500	188740000	177790000	183265000	2.70872	1.3e-14	4	26.697	240
Q9Y371	Endophilin-B1	SH3GLB1	>sp|Q9Y371|SHLB1_HUMAN Endophilin-B1 OS=Homo sapiens GN=SH3GLB1 PE=1 SV=1	0	30165000	15082500	0	0	0	0	1.5e-09	3	40.796	365
Q9BS26	Endoplasmic reticulum resident protein 44	ERP44	>sp|Q9BS26|ERP44_HUMAN Endoplasmic reticulum resident protein 44 OS=Homo sapiens GN=ERP44 PE=1 SV=1	69840000	77642000	73741000	141190000	200120000	170655000	2.49325	3.48e-22	5	46.971	406
O75521	Enoyl-CoA delta isomerase 2, mitochondrial	ECI2	>sp|O75521|ECI2_HUMAN Enoyl-CoA delta isomerase 2, mitochondrial OS=Homo sapiens GN=ECI2 PE=1 SV=4	41592000	46894000	44243000	32921000	0	16460500	0.400825	1.79e-08	3	43.585	394
P61916	Epididymal secretory protein E1	NPC2	>sp|P61916|NPC2_HUMAN Epididymal secretory protein E1 OS=Homo sapiens GN=NPC2 PE=1 SV=1	0	32680000	16340000	58029000	0	29014500	1.91302	1.92e-05	2	16.57	151
P07099	Epoxide hydrolase 1	EPHX1	>sp|P07099|HYEP_HUMAN Epoxide hydrolase 1 OS=Homo sapiens GN=EPHX1 PE=1 SV=1	35698000	0	17849000	42384000	30630000	36507000	2.20353	2.46e-06	2	52.948	455
P24390	ER lumen protein retaining receptor 1	KDELR1	>sp|P24390|ERD21_HUMAN ER lumen protein retaining receptor 1 OS=Homo sapiens GN=KDELR1 PE=1 SV=1;>sp|P33947|ERD22_HUMAN ER lumen protein retaining receptor 2 OS=Homo sapiens GN=KDELR2 PE=1 SV=1	0	0	0	0	38616000	19308000	#DIV/0!	7.16e-09	2	24.542	212
Q9UJM3	ERBB receptor feedback inhibitor 1	ERRFI1	>sp|Q9UJM3|ERRFI_HUMAN ERBB receptor feedback inhibitor 1 OS=Homo sapiens GN=ERRFI1 PE=1 SV=1	107470000	126160000	116815000	67792000	0	33896000	0.312612	1.44e-08	3	50.559	462
Q96HE7	ERO1-like protein alpha	ERO1L	>sp|Q96HE7|ERO1A_HUMAN ERO1-like protein alpha OS=Homo sapiens GN=ERO1L PE=1 SV=2	0	0	0	56006000	71049000	63527500	#DIV/0!	2.36e-14	4	54.392	468
Q8NBQ5	Estradiol 17-beta-dehydrogenase 11	HSD17B11	>sp|Q8NBQ5|DHB11_HUMAN Estradiol 17-beta-dehydrogenase 11 OS=Homo sapiens GN=HSD17B11 PE=1 SV=3	27298000	0	13649000	37196000	72652000	54924000	4.33528	3.75e-06	2	32.935	300
Q53GQ0	Estradiol 17-beta-dehydrogenase 12	HSD17B12	>sp|Q53GQ0|DHB12_HUMAN Estradiol 17-beta-dehydrogenase 12 OS=Homo sapiens GN=HSD17B12 PE=1 SV=2	29828000	41936000	35882000	0	0	0	0	3.38e-12	3	34.324	312
Q13868	Exosome complex component RRP4	EXOSC2	>sp|Q13868|EXOS2_HUMAN Exosome complex component RRP4 OS=Homo sapiens GN=EXOSC2 PE=1 SV=2	44999000	42836000	43917500	0	0	0	0	6.79e-07	2	32.789	293
Q9NQT5	Exosome complex component RRP40	EXOSC3	>sp|Q9NQT5|EXOS3_HUMAN Exosome complex component RRP40 OS=Homo sapiens GN=EXOSC3 PE=1 SV=3	53088000	46861000	49974500	28471000	0	14235500	0.306888	8.08e-08	3	29.572	275
Q9Y2L1	Exosome complex exonuclease RRP44	DIS3	>sp|Q9Y2L1|RRP44_HUMAN Exosome complex exonuclease RRP44 OS=Homo sapiens GN=DIS3 PE=1 SV=2	42846000	0	21423000	50973000	44289000	47631000	2.39533	3.91e-31	9	109	958
O43592	Exportin-T	XPOT	>sp|O43592|XPOT_HUMAN Exportin-T OS=Homo sapiens GN=XPOT PE=1 SV=2	174150000	180610000	177380000	71708000	100910000	86309000	0.524213	1.27e-34	12	109.96	962
Q96I24	Far upstream element-binding protein 3	FUBP3	>sp|Q96I24|FUBP3_HUMAN Far upstream element-binding protein 3 OS=Homo sapiens GN=FUBP3 PE=1 SV=2	75347000	0	37673500	0	0	0	0	1.03e-10	3	61.64	572
P14324	Farnesyl pyrophosphate synthase	FDPS	>sp|P14324|FPPS_HUMAN Farnesyl pyrophosphate synthase OS=Homo sapiens GN=FDPS PE=1 SV=4	397030000	454180000	425605000	728350000	700380000	714365000	1.8083	6.63e-28	6	48.275	419
Q16658	Fascin	FSCN1	>sp|Q16658|FSCN1_HUMAN Fascin OS=Homo sapiens GN=FSCN1 PE=1 SV=3	0	0	0	234340000	219490000	226915000	#DIV/0!	1.03e-23	7	54.529	493
Q9NYY8	FAST kinase domain-containing protein 2	FASTKD2	>sp|Q9NYY8|FAKD2_HUMAN FAST kinase domain-containing protein 2 OS=Homo sapiens GN=FASTKD2 PE=1 SV=1	0	12554000	6277000	0	0	0	0	5.53e-06	3	81.462	710
O95864	Fatty acid desaturase 2	FADS2	>sp|O95864|FADS2_HUMAN Fatty acid desaturase 2 OS=Homo sapiens GN=FADS2 PE=1 SV=1	0	27571000	13785500	0	0	0	0	1.49e-05	2	52.259	444
P51648	Fatty aldehyde dehydrogenase	ALDH3A2	>sp|P51648|AL3A2_HUMAN Fatty aldehyde dehydrogenase OS=Homo sapiens GN=ALDH3A2 PE=1 SV=1	130600000	126210000	128405000	391560000	421670000	406615000	3.4116	7.45e-25	7	54.847	485
Q9UK22	F-box only protein 2	FBXO2	>sp|Q9UK22|FBX2_HUMAN F-box only protein 2 OS=Homo sapiens GN=FBXO2 PE=1 SV=2	179340000	108890000	144115000	0	98877000	49438500	0.369583	1.59e-10	3	33.327	296
Q96AC1	Fermitin family homolog 2	FERMT2	>sp|Q96AC1|FERM2_HUMAN Fermitin family homolog 2 OS=Homo sapiens GN=FERMT2 PE=1 SV=1	198070000	176850000	187460000	418700000	426570000	422635000	2.42892	6.58e-39	10	77.86	680
P30043	Flavin reductase (NADPH)	BLVRB	>sp|P30043|BLVRB_HUMAN Flavin reductase (NADPH) OS=Homo sapiens GN=BLVRB PE=1 SV=3	353950000	359000000	356475000	755000000	750680000	752840000	2.27525	1.04e-86	7	22.119	206
P51116	Fragile X mental retardation syndrome-related protein 2	FXR2	>sp|P51116|FXR2_HUMAN Fragile X mental retardation syndrome-related protein 2 OS=Homo sapiens GN=FXR2 PE=1 SV=2	42048000	0	21024000	44680000	41011000	42845500	2.19556	2.07e-09	2	74.222	673
Q9NQ88	Fructose-2,6-bisphosphatase TIGAR	TIGAR	>sp|Q9NQ88|TIGAR_HUMAN Fructose-2,6-bisphosphatase TIGAR OS=Homo sapiens GN=TIGAR PE=1 SV=1	64552000	66632000	65592000	0	44495000	22247500	0.365415	2.06e-08	3	30.062	270
P16930	Fumarylacetoacetase	FAH	>sp|P16930|FAAA_HUMAN Fumarylacetoacetase OS=Homo sapiens GN=FAH PE=1 SV=2	69861000	0	34930500	92630000	95865000	94247500	2.90684	1.68e-07	2	46.374	419
Q92820	Gamma-glutamyl hydrolase	GGH	>sp|Q92820|GGH_HUMAN Gamma-glutamyl hydrolase OS=Homo sapiens GN=GGH PE=1 SV=2	43169000	0	21584500	55087000	53989000	54538000	2.72216	4.24e-09	3	35.964	318
Q13630	GDP-L-fucose synthase	TSTA3	>sp|Q13630|FCL_HUMAN GDP-L-fucose synthase OS=Homo sapiens GN=TSTA3 PE=1 SV=1	0	0	0	37891000	44469000	41180000	#DIV/0!	0.0006113	2	35.892	321
Q92990	Glomulin	GLMN	>sp|Q92990|GLMN_HUMAN Glomulin OS=Homo sapiens GN=GLMN PE=1 SV=2	42262000	42785000	42523500	34393000	0	17196500	0.435679	5.54e-10	3	68.207	594
Q96EK6	Glucosamine 6-phosphate N-acetyltransferase	GNPNAT1	>sp|Q96EK6|GNA1_HUMAN Glucosamine 6-phosphate N-acetyltransferase OS=Homo sapiens GN=GNPNAT1 PE=1 SV=1	104780000	92866000	98823000	438080000	428970000	433525000	4.7262	2.42e-19	5	20.749	184
P11413	Glucose-6-phosphate 1-dehydrogenase	G6PD	>sp|P11413|G6PD_HUMAN Glucose-6-phosphate 1-dehydrogenase OS=Homo sapiens GN=G6PD PE=1 SV=4	314330000	315760000	315045000	1435200000	1445000000	1440100000	4.92466	6.41e-54	16	59.256	515
P48506	Glutamate--cysteine ligase catalytic subunit	GCLC	>sp|P48506|GSH1_HUMAN Glutamate--cysteine ligase catalytic subunit OS=Homo sapiens GN=GCLC PE=1 SV=2	0	0	0	180030000	159760000	169895000	#DIV/0!	6.58e-26	8	72.765	637
P48507	Glutamate--cysteine ligase regulatory subunit	GCLM	>sp|P48507|GSH0_HUMAN Glutamate--cysteine ligase regulatory subunit OS=Homo sapiens GN=GCLM PE=1 SV=1	126410000	125550000	125980000	328400000	355220000	341810000	2.92307	1.79e-22	6	30.727	274
P00390	Glutathione reductase, mitochondrial	GSR	>sp|P00390|GSHR_HUMAN Glutathione reductase, mitochondrial OS=Homo sapiens GN=GSR PE=1 SV=2	370860000	305950000	338405000	1024100000	1116700000	1070400000	3.40773	3.78e-75	10	56.256	522
Q9Y2Q3	Glutathione S-transferase kappa 1	GSTK1	>sp|Q9Y2Q3|GSTK1_HUMAN Glutathione S-transferase kappa 1 OS=Homo sapiens GN=GSTK1 PE=1 SV=3	0	79267000	39633500	0	0	0	0	3.09e-08	2	25.497	226
P09211	Glutathione S-transferase P	GSTP1	>sp|P09211|GSTP1_HUMAN Glutathione S-transferase P OS=Homo sapiens GN=GSTP1 PE=1 SV=2	2536300000	2679000000	2607650000	4081200000	4201800000	4141500000	1.71106	6.8e-146	9	23.356	210
P48637	Glutathione synthetase	GSS	>sp|P48637|GSHB_HUMAN Glutathione synthetase OS=Homo sapiens GN=GSS PE=1 SV=1	0	93015000	46507500	0	0	0	0	2.53e-08	2	52.384	474
P23434	Glycine cleavage system H protein, mitochondrial	GCSH	>sp|P23434|GCSH_HUMAN Glycine cleavage system H protein, mitochondrial OS=Homo sapiens GN=GCSH PE=1 SV=2	32881000	0	16440500	0	0	0	0	2.09e-06	2	18.884	173
Q12849	G-rich sequence factor 1	GRSF1	>sp|Q12849|GRSF1_HUMAN G-rich sequence factor 1 OS=Homo sapiens GN=GRSF1 PE=1 SV=3	166370000	99056000	132713000	95527000	0	47763500	0.387738	5.51e-15	5	53.126	480
Q14C86	GTPase-activating protein and VPS9 domain-containing protein 1	GAPVD1	>sp|Q14C86|GAPD1_HUMAN GTPase-activating protein and VPS9 domain-containing protein 1 OS=Homo sapiens GN=GAPVD1 PE=1 SV=2	35359000	0	17679500	28253000	56529000	42391000	2.58321	1.47e-06	2	164.98	1478
P36915	Guanine nucleotide-binding protein-like 1	GNL1	>sp|P36915|GNL1_HUMAN Guanine nucleotide-binding protein-like 1 OS=Homo sapiens GN=GNL1 PE=1 SV=2	49225000	50349000	49787000	0	43018000	21509000	0.465436	6.68e-07	2	68.66	607
Q9BVP2	Guanine nucleotide-binding protein-like 3	GNL3	>sp|Q9BVP2|GNL3_HUMAN Guanine nucleotide-binding protein-like 3 OS=Homo sapiens GN=GNL3 PE=1 SV=2	112520000	143210000	127865000	0	113650000	56825000	0.478789	8.09e-21	8	61.992	549
O60832	H/ACA ribonucleoprotein complex subunit 4	DKC1	>sp|O60832|DKC1_HUMAN H/ACA ribonucleoprotein complex subunit 4 OS=Homo sapiens GN=DKC1 PE=1 SV=3	35576000	33507000	34541500	36591000	0	18295500	0.570636	3.08e-10	3	57.673	514
Q0VDF9	Heat shock 70 kDa protein 14	HSPA14	>sp|Q0VDF9|HSP7E_HUMAN Heat shock 70 kDa protein 14 OS=Homo sapiens GN=HSPA14 PE=1 SV=1	0	0	0	0	50370000	25185000	#DIV/0!	3.1e-06	2	54.794	509
P08107	Heat shock 70 kDa protein 1A/1B	HSPA1A	>sp|P08107|HSP71_HUMAN Heat shock 70 kDa protein 1A/1B OS=Homo sapiens GN=HSPA1A PE=1 SV=5	1187100000	1230700000	1208900000	1881000000	2040500000	1960750000	1.74738	1.27e-248	12	70.051	641
Q92598	Heat shock protein 105 kDa	HSPH1	>sp|Q92598|HS105_HUMAN Heat shock protein 105 kDa OS=Homo sapiens GN=HSPH1 PE=1 SV=1	963720000	767910000	865815000	43156000	61869000	52512500	0.0653422	9.45e-98	19	96.864	858
Q9Y547	Heat shock protein beta-11	HSPB11	>sp|Q9Y547|IFT25_HUMAN Intraflagellar transport protein 25 homolog OS=Homo sapiens GN=HSPB11 PE=1 SV=1	29794000	0	14897000	0	0	0	0	1.99e-07	2	16.297	144
Q14527	Helicase-like transcription factor	HLTF	>sp|Q14527|HLTF_HUMAN Helicase-like transcription factor OS=Homo sapiens GN=HLTF PE=1 SV=2	0	0	0	50606000	60467000	55536500	#DIV/0!	2.88e-09	4	113.93	1009
P09601	Heme oxygenase 1	HMOX1	>sp|P09601|HMOX1_HUMAN Heme oxygenase 1 OS=Homo sapiens GN=HMOX1 PE=1 SV=1	66455000	55019000	60737000	413720000	401410000	407565000	7.22936	1.99e-18	5	32.818	288
P30519	Heme oxygenase 2	HMOX2	>sp|P30519|HMOX2_HUMAN Heme oxygenase 2 OS=Homo sapiens GN=HMOX2 PE=1 SV=2	39263000	48899000	44081000	0	0	0	0	2.74e-17	4	36.032	316
P51858	Hepatoma-derived growth factor	HDGF	>sp|P51858|HDGF_HUMAN Hepatoma-derived growth factor OS=Homo sapiens GN=HDGF PE=1 SV=1	194740000	238420000	216580000	371190000	309120000	340155000	1.69206	4.59e-29	7	26.788	240
O00422	Histone deacetylase complex subunit SAP18	SAP18	>sp|O00422|SAP18_HUMAN Histone deacetylase complex subunit SAP18 OS=Homo sapiens GN=SAP18 PE=1 SV=1	0	0	0	35900000	0	17950000	#DIV/0!	7.6e-07	2	17.561	153
Q71UI9	Histone H2A.V	H2AFV	>sp|Q71UI9|H2AV_HUMAN Histone H2A.V OS=Homo sapiens GN=H2AFV PE=1 SV=3;>sp|P0C0S5|H2AZ_HUMAN Histone H2A.Z OS=Homo sapiens GN=H2AFZ PE=1 SV=2	7808200000	7830400000	7819300000	11167000000	16405000000	13786000000	1.89944	1.82e-70	2	13.509	128
P51610	Host cell factor 1;HCF N-terminal chain 1;HCF N-terminal chain 2;HCF N-terminal chain 3;HCF N-terminal chain 4;HCF N-terminal chain 5;HCF N-terminal chain 6;HCF C-terminal chain 1;HCF C-terminal chain 2;HCF C-terminal chain 3;HCF C-terminal chain 4;HCF C-terminal chain 5;HCF C-terminal chain 6	HCFC1	>sp|P51610|HCFC1_HUMAN Host cell factor 1 OS=Homo sapiens GN=HCFC1 PE=1 SV=2	34857000	0	17428500	0	0	0	0	1.63e-10	3	208.73	2035
Q9NX55	Huntingtin-interacting protein K	HYPK	>sp|Q9NX55|HYPK_HUMAN Huntingtin-interacting protein K OS=Homo sapiens GN=HYPK PE=1 SV=2	0	25831000	12915500	0	0	0	0	9.79e-08	2	14.665	129
Q16836	Hydroxyacyl-coenzyme A dehydrogenase, mitochondrial	HADH	>sp|Q16836|HCDH_HUMAN Hydroxyacyl-coenzyme A dehydrogenase, mitochondrial OS=Homo sapiens GN=HADH PE=1 SV=3	51892000	75062000	63477000	134530000	125470000	130000000	2.20639	6.51e-12	4	34.293	314
Q01581	Hydroxymethylglutaryl-CoA synthase, cytoplasmic	HMGCS1	>sp|Q01581|HMCS1_HUMAN Hydroxymethylglutaryl-CoA synthase, cytoplasmic OS=Homo sapiens GN=HMGCS1 PE=1 SV=2	61678000	75043000	68360500	231910000	232570000	232240000	3.66006	5.72e-13	4	57.293	520
Q9UI26	Importin-11	IPO11	>sp|Q9UI26|IPO11_HUMAN Importin-11 OS=Homo sapiens GN=IPO11 PE=1 SV=1	23081000	0	11540500	0	0	0	0	2.15e-14	3	112.53	975
Q70UQ0	Inhibitor of nuclear factor kappa-B kinase-interacting protein	IKBIP	>sp|Q70UQ0|IKIP_HUMAN Inhibitor of nuclear factor kappa-B kinase-interacting protein OS=Homo sapiens GN=IKBIP PE=1 SV=1	30642000	29862000	30252000	0	0	0	0	2.75e-07	2	39.309	350
Q9NPH2	Inositol-3-phosphate synthase 1	ISYNA1	>sp|Q9NPH2|INO1_HUMAN Inositol-3-phosphate synthase 1 OS=Homo sapiens GN=ISYNA1 PE=1 SV=1	316720000	258430000	287575000	474540000	432590000	453565000	1.6992	5.66e-33	9	61.067	558
P06756	Integrin alpha-V;Integrin alpha-V heavy chain;Integrin alpha-V light chain	ITGAV	>sp|P06756|ITAV_HUMAN Integrin alpha-V OS=Homo sapiens GN=ITGAV PE=1 SV=2	591720000	569590000	580655000	310520000	305310000	307915000	0.571306	3.7e-55	14	116.04	1048
O75874	Isocitrate dehydrogenase [NADP] cytoplasmic	IDH1	>sp|O75874|IDHC_HUMAN Isocitrate dehydrogenase [NADP] cytoplasmic OS=Homo sapiens GN=IDH1 PE=1 SV=2	341080000	325620000	333350000	611720000	586390000	599055000	1.93608	6.45e-70	9	46.659	414
O00139	Kinesin-like protein KIF2A	KIF2A	>sp|O00139|KIF2A_HUMAN Kinesin-like protein KIF2A OS=Homo sapiens GN=KIF2A PE=1 SV=3	0	0	0	0	18617000	9308500	#DIV/0!	0.00053786	2	79.954	706
Q08431	Lactadherin;Lactadherin short form;Medin	MFGE8	>sp|Q08431|MFGM_HUMAN Lactadherin OS=Homo sapiens GN=MFGE8 PE=1 SV=2	82436000	68653000	75544500	0	0	0	0	3.53e-16	3	43.122	387
P42167	Lamina-associated polypeptide 2, isoforms beta/gamma;Thymopoietin;Thymopentin	TMPO	>sp|P42167|LAP2B_HUMAN Lamina-associated polypeptide 2, isoforms beta/gamma OS=Homo sapiens GN=TMPO PE=1 SV=2	58512000	0	29256000	70922000	72513000	71717500	2.64099	8.34e-87	3	50.67	454
Q14739	Lamin-B receptor	LBR	>sp|Q14739|LBR_HUMAN Lamin-B receptor OS=Homo sapiens GN=LBR PE=1 SV=2	0	86307000	43153500	97143000	86307000	91725000	2.28996	2.15e-14	4	70.702	615
Q9NRN7	L-aminoadipate-semialdehyde dehydrogenase-phosphopantetheinyl transferase	AASDHPPT	>sp|Q9NRN7|ADPPT_HUMAN L-aminoadipate-semialdehyde dehydrogenase-phosphopantetheinyl transferase OS=Homo sapiens GN=AASDHPPT PE=1 SV=2	0	37689000	18844500	38699000	35357000	37028000	2.11691	3.54e-11	4	35.776	309
Q16850	Lanosterol 14-alpha demethylase	CYP51A1	>sp|Q16850|CP51A_HUMAN Lanosterol 14-alpha demethylase OS=Homo sapiens GN=CYP51A1 PE=1 SV=3	47265000	47918000	47591500	0	0	0	0	1.9e-11	4	56.805	503
Q9UFC0	Leucine-rich repeat and WD repeat-containing protein 1	LRWD1	>sp|Q9UFC0|LRWD1_HUMAN Leucine-rich repeat and WD repeat-containing protein 1 OS=Homo sapiens GN=LRWD1 PE=1 SV=2	0	17977000	8988500	0	0	0	0	1.55e-08	2	70.86	647
P33121	Long-chain-fatty-acid--CoA ligase 1	ACSL1	>sp|P33121|ACSL1_HUMAN Long-chain-fatty-acid--CoA ligase 1 OS=Homo sapiens GN=ACSL1 PE=1 SV=1	87013000	103660000	95336500	42114000	46506000	44310000	0.500724	3.17e-15	4	77.942	698
Q8NF37	Lysophosphatidylcholine acyltransferase 1	LPCAT1	>sp|Q8NF37|PCAT1_HUMAN Lysophosphatidylcholine acyltransferase 1 OS=Homo sapiens GN=LPCAT1 PE=1 SV=2	0	0	0	48825000	45305000	47065000	#DIV/0!	3.62e-10	2	59.151	534
P11279	Lysosome-associated membrane glycoprotein 1	LAMP1	>sp|P11279|LAMP1_HUMAN Lysosome-associated membrane glycoprotein 1 OS=Homo sapiens GN=LAMP1 PE=1 SV=3	0	0	0	275650000	266750000	271200000	#DIV/0!	2.29e-10	3	44.882	417
P11310	Medium-chain specific acyl-CoA dehydrogenase, mitochondrial	ACADM	>sp|P11310|ACADM_HUMAN Medium-chain specific acyl-CoA dehydrogenase, mitochondrial OS=Homo sapiens GN=ACADM PE=1 SV=1	0	48473000	24236500	59329000	62856000	61092500	2.71565	3.14e-07	3	46.588	421
O00264	Membrane-associated progesterone receptor component 1	PGRMC1	>sp|O00264|PGRC1_HUMAN Membrane-associated progesterone receptor component 1 OS=Homo sapiens GN=PGRMC1 PE=1 SV=3	172840000	163890000	168365000	311570000	294190000	302880000	1.93809	1.47e-12	3	21.671	195
P50579	Methionine aminopeptidase 2	METAP2	>sp|P50579|MAP2_HUMAN Methionine aminopeptidase 2 OS=Homo sapiens GN=METAP2 PE=1 SV=1	60465000	72984000	66724500	62860000	0	31430000	0.507476	4.09e-12	4	52.891	478
Q9BQA1	Methylosome protein 50	WDR77	>sp|Q9BQA1|MEP50_HUMAN Methylosome protein 50 OS=Homo sapiens GN=WDR77 PE=1 SV=1	43040000	59290000	51165000	58925000	103480000	81202500	1.70983	2.76e-15	5	36.724	342
Q9BV20	Methylthioribose-1-phosphate isomerase	MRI1	>sp|Q9BV20|MTNA_HUMAN Methylthioribose-1-phosphate isomerase OS=Homo sapiens GN=MRI1 PE=1 SV=1	0	0	0	10355000	0	5177500	#DIV/0!	3.11e-08	2	39.149	369
O14880	Microsomal glutathione S-transferase 3	MGST3	>sp|O14880|MGST3_HUMAN Microsomal glutathione S-transferase 3 OS=Homo sapiens GN=MGST3 PE=1 SV=1	0	89625000	44812500	139820000	138300000	139060000	3.34317	9.98e-07	2	16.516	152
P46821	Microtubule-associated protein 1B;MAP1B heavy chain;MAP1 light chain LC1	MAP1B	>sp|P46821|MAP1B_HUMAN Microtubule-associated protein 1B OS=Homo sapiens GN=MAP1B PE=1 SV=2	0	0	0	90398000	94976000	92687000	#DIV/0!	8.38e-21	5	270.63	2468
P11137	Microtubule-associated protein 2	MAP2	>sp|P11137|MTAP2_HUMAN Microtubule-associated protein 2 OS=Homo sapiens GN=MAP2 PE=1 SV=4	0	0	0	226730000	248700000	237715000	#DIV/0!	7.63e-15	5	199.52	1827
Q9BTE3	Mini-chromosome maintenance complex-binding protein	MCMBP	>sp|Q9BTE3|MCMBP_HUMAN Mini-chromosome maintenance complex-binding protein OS=Homo sapiens GN=MCMBP PE=1 SV=2	64413000	0	32206500	0	0	0	0	8.43e-07	3	72.979	642
Q9Y276	Mitochondrial chaperone BCS1	BCS1L	>sp|Q9Y276|BCS1_HUMAN Mitochondrial chaperone BCS1 OS=Homo sapiens GN=BCS1L PE=1 SV=1	36198000	36553000	36375500	29602000	0	14801000	0.438367	4.11e-09	2	47.534	419
Q7L0Y3	Mitochondrial ribonuclease P protein 1	TRMT10C	>sp|Q7L0Y3|MRRP1_HUMAN Mitochondrial ribonuclease P protein 1 OS=Homo sapiens GN=TRMT10C PE=1 SV=2	0	0	0	27476000	0	13738000	#DIV/0!	2.27e-09	3	47.346	403
Q13257	Mitotic spindle assembly checkpoint protein MAD2A	MAD2L1	>sp|Q13257|MD2L1_HUMAN Mitotic spindle assembly checkpoint protein MAD2A OS=Homo sapiens GN=MAD2L1 PE=1 SV=1	48669000	0	24334500	0	0	0	0	9.14e-08	2	23.51	205
Q9Y3D0	Mitotic spindle-associated MMXD complex subunit MIP18	FAM96B	>sp|Q9Y3D0|MIP18_HUMAN Mitotic spindle-associated MMXD complex subunit MIP18 OS=Homo sapiens GN=FAM96B PE=1 SV=1	0	26555000	13277500	0	0	0	0	1.77e-11	2	17.663	163
Q9H8S9	MOB kinase activator 1A	MOB1A	>sp|Q9H8S9|MOB1A_HUMAN MOB kinase activator 1A OS=Homo sapiens GN=MOB1A PE=1 SV=4;>sp|Q7L9L4|MOB1B_HUMAN MOB kinase activator 1B OS=Homo sapiens GN=MOB1B PE=1 SV=3	0	67023000	33511500	73564000	69244000	71404000	2.29554	1.08e-09	2	25.079	216
Q9Y3A3	MOB-like protein phocein	MOB4	>sp|Q9Y3A3|PHOCN_HUMAN MOB-like protein phocein OS=Homo sapiens GN=MOB4 PE=1 SV=1	39670000	0	19835000	0	0	0	0	1.7e-05	2	26.032	225
Q9NPI6	mRNA-decapping enzyme 1A	DCP1A	>sp|Q9NPI6|DCP1A_HUMAN mRNA-decapping enzyme 1A OS=Homo sapiens GN=DCP1A PE=1 SV=2	0	0	0	24230000	0	12115000	#DIV/0!	3e-06	2	63.309	582
O00499	Myc box-dependent-interacting protein 1	BIN1	>sp|O00499|BIN1_HUMAN Myc box-dependent-interacting protein 1 OS=Homo sapiens GN=BIN1 PE=1 SV=1	0	58152000	29076000	0	0	0	0	0.00021282	2	64.699	593
Q96S97	Myeloid-associated differentiation marker	MYADM	>sp|Q96S97|MYADM_HUMAN Myeloid-associated differentiation marker OS=Homo sapiens GN=MYADM PE=1 SV=2	98003000	99222000	98612500	0	0	0	0	9.71e-05	2	35.273	322
Q9NZM1	Myoferlin	MYOF	>sp|Q9NZM1|MYOF_HUMAN Myoferlin OS=Homo sapiens GN=MYOF PE=1 SV=1	93561000	106170000	99865500	201510000	196650000	199080000	2.14767	3.41e-45	12	234.71	2061
P24844	Myosin regulatory light polypeptide 9	MYL9	>sp|P24844|MYL9_HUMAN Myosin regulatory light polypeptide 9 OS=Homo sapiens GN=MYL9 PE=1 SV=4	105840000	86918000	96379000	28568000	0	14284000	0.15967	9.86e-26	3	19.827	172
P58546	Myotrophin	MTPN	>sp|P58546|MTPN_HUMAN Myotrophin OS=Homo sapiens GN=MTPN PE=1 SV=2	0	268070000	134035000	0	0	0	0	1.56e-43	2	12.895	118
Q9UJ70	N-acetyl-D-glucosamine kinase	NAGK	>sp|Q9UJ70|NAGK_HUMAN N-acetyl-D-glucosamine kinase OS=Homo sapiens GN=NAGK PE=1 SV=4	22708000	18898000	20803000	0	0	0	0	4.84e-05	2	37.375	344
Q9NX02	NACHT, LRR and PYD domains-containing protein 2	NLRP2	>sp|Q9NX02|NALP2_HUMAN NACHT, LRR and PYD domains-containing protein 2 OS=Homo sapiens GN=NLRP2 PE=1 SV=1	0	32134000	16067000	0	0	0	0	1.65e-05	3	120.51	1062
P15559	NAD(P)H dehydrogenase [quinone] 1	NQO1	>sp|P15559|NQO1_HUMAN NAD(P)H dehydrogenase [quinone] 1 OS=Homo sapiens GN=NQO1 PE=1 SV=1	813400000	816360000	814880000	8486300000	3885200000	6185750000	8.17814	1.98e-93	12	30.867	274
O95299	NADH dehydrogenase [ubiquinone] 1 alpha subcomplex subunit 10, mitochondrial	NDUFA10	>sp|O95299|NDUAA_HUMAN NADH dehydrogenase [ubiquinone] 1 alpha subcomplex subunit 10, mitochondrial OS=Homo sapiens GN=NDUFA10 PE=1 SV=1	0	39911000	19955500	0	0	0	0	2.38e-08	3	40.75	355
O96000	NADH dehydrogenase [ubiquinone] 1 beta subcomplex subunit 10	NDUFB10	>sp|O96000|NDUBA_HUMAN NADH dehydrogenase [ubiquinone] 1 beta subcomplex subunit 10 OS=Homo sapiens GN=NDUFB10 PE=1 SV=3	36290000	35290000	35790000	0	37490000	18745000	0.564261	5.42e-09	2	20.776	172
P28331	NADH-ubiquinone oxidoreductase 75 kDa subunit, mitochondrial	NDUFS1	>sp|P28331|NDUS1_HUMAN NADH-ubiquinone oxidoreductase 75 kDa subunit, mitochondrial OS=Homo sapiens GN=NDUFS1 PE=1 SV=3	64679000	85650000	75164500	0	0	0	0	6.34e-13	6	79.467	727
P48163	NADP-dependent malic enzyme	ME1	>sp|P48163|MAOX_HUMAN NADP-dependent malic enzyme OS=Homo sapiens GN=ME1 PE=1 SV=1	69043000	79299000	74171000	368360000	319190000	343775000	4.9934	3.17e-60	10	64.149	572
P41227	N-alpha-acetyltransferase 10	NAA10	>sp|P41227|NAA10_HUMAN N-alpha-acetyltransferase 10 OS=Homo sapiens GN=NAA10 PE=1 SV=1	0	94801000	47400500	0	0	0	0	5.1e-10	2	26.458	235
Q9GZZ1	N-alpha-acetyltransferase 50	NAA50	>sp|Q9GZZ1|NAA50_HUMAN N-alpha-acetyltransferase 50 OS=Homo sapiens GN=NAA50 PE=1 SV=1	62874000	121620000	92247000	66282000	0	33141000	0.387052	1.16e-09	3	19.398	169
P61081	NEDD8-conjugating enzyme Ubc12	UBE2M	>sp|P61081|UBC12_HUMAN NEDD8-conjugating enzyme Ubc12 OS=Homo sapiens GN=UBE2M PE=1 SV=1	175510000	152790000	164150000	0	0	0	0	2.9e-08	3	20.9	183
P48681	Nestin	NES	>sp|P48681|NEST_HUMAN Nestin OS=Homo sapiens GN=NES PE=1 SV=2	114150000	110510000	112330000	680330000	682270000	681300000	6.53429	1.72e-88	19	177.44	1621
Q9UBB6	Neurochondrin	NCDN	>sp|Q9UBB6|NCDN_HUMAN Neurochondrin OS=Homo sapiens GN=NCDN PE=1 SV=1	32865000	0	16432500	31045000	30555000	30800000	2.01931	2.53e-05	2	78.863	729
Q9BYT8	Neurolysin, mitochondrial	NLN	>sp|Q9BYT8|NEUL_HUMAN Neurolysin, mitochondrial OS=Homo sapiens GN=NLN PE=1 SV=1	0	0	0	21337000	0	10668500	#DIV/0!	1.64e-05	2	80.651	704
Q6PIU2	Neutral cholesterol ester hydrolase 1	NCEH1	>sp|Q6PIU2|NCEH1_HUMAN Neutral cholesterol ester hydrolase 1 OS=Homo sapiens GN=NCEH1 PE=1 SV=3	121790000	0	60895000	123530000	122810000	123170000	2.17911	8.36e-11	4	45.807	408
Q96TA1	Niban-like protein 1	FAM129B	>sp|Q96TA1|NIBL1_HUMAN Niban-like protein 1 OS=Homo sapiens GN=FAM129B PE=1 SV=3	0	72371000	36185500	0	0	0	0	0.00094295	2	84.137	746
Q969V3	Nicalin	NCLN	>sp|Q969V3|NCLN_HUMAN Nicalin OS=Homo sapiens GN=NCLN PE=1 SV=2	0	0	0	0	24014000	12007000	#DIV/0!	0.00055	2	62.974	563
Q00653	Nuclear factor NF-kappa-B p100 subunit;Nuclear factor NF-kappa-B p52 subunit	NFKB2	>sp|Q00653|NFKB2_HUMAN Nuclear factor NF-kappa-B p100 subunit OS=Homo sapiens GN=NFKB2 PE=1 SV=4	47897000	37280000	42588500	82499000	71709000	77104000	1.95048	1.39e-13	5	96.748	900
Q7Z417	Nuclear fragile X mental retardation-interacting protein 2	NUFIP2	>sp|Q7Z417|NUFP2_HUMAN Nuclear fragile X mental retardation-interacting protein 2 OS=Homo sapiens GN=NUFIP2 PE=1 SV=1	0	37483000	18741500	0	0	0	0	6.87e-09	3	76.12	695
P57740	Nuclear pore complex protein Nup107	NUP107	>sp|P57740|NU107_HUMAN Nuclear pore complex protein Nup107 OS=Homo sapiens GN=NUP107 PE=1 SV=1	31270000	0	15635000	30322000	30522000	30422000	2.09626	3.5e-08	4	106.37	925
O75694	Nuclear pore complex protein Nup155	NUP155	>sp|O75694|NU155_HUMAN Nuclear pore complex protein Nup155 OS=Homo sapiens GN=NUP155 PE=1 SV=1	197530000	199520000	198525000	342070000	351020000	346545000	1.88062	5.59e-46	15	155.2	1391
Q9UKX7	Nuclear pore complex protein Nup50	NUP50	>sp|Q9UKX7|NUP50_HUMAN Nuclear pore complex protein Nup50 OS=Homo sapiens GN=NUP50 PE=1 SV=2	49007000	39485000	44246000	0	0	0	0	5.34e-10	3	50.144	468
Q86WQ0	Nuclear receptor 2C2-associated protein	NR2C2AP	>sp|Q86WQ0|NR2CA_HUMAN Nuclear receptor 2C2-associated protein OS=Homo sapiens GN=NR2C2AP PE=1 SV=1	0	0	0	0	40883000	20441500	#DIV/0!	3.87e-07	2	15.876	139
Q02818	Nucleobindin-1	NUCB1	>sp|Q02818|NUCB1_HUMAN Nucleobindin-1 OS=Homo sapiens GN=NUCB1 PE=1 SV=4	25415000	35016000	30215500	24031000	0	12015500	0.428418	1.01e-11	3	53.879	461
Q8WTT2	Nucleolar complex protein 3 homolog	NOC3L	>sp|Q8WTT2|NOC3L_HUMAN Nucleolar complex protein 3 homolog OS=Homo sapiens GN=NOC3L PE=1 SV=1	19039000	19568000	19303500	38913000	25571000	32242000	1.79946	1.23e-13	4	92.547	800
Q9BVI4	Nucleolar complex protein 4 homolog	NOC4L	>sp|Q9BVI4|NOC4L_HUMAN Nucleolar complex protein 4 homolog OS=Homo sapiens GN=NOC4L PE=1 SV=1	0	24083000	12041500	0	0	0	0	2.42e-05	2	58.467	516
P17480	Nucleolar transcription factor 1	UBTF	>sp|P17480|UBF1_HUMAN Nucleolar transcription factor 1 OS=Homo sapiens GN=UBTF PE=1 SV=1	0	93940000	46970000	74422000	75262000	74842000	1.71665	5.48e-27	6	89.405	764
P31483	Nucleolysin TIA-1 isoform p40	TIA1	>sp|P31483|TIA1_HUMAN Nucleolysin TIA-1 isoform p40 OS=Homo sapiens GN=TIA1 PE=1 SV=3;>sp|Q01085|TIAR_HUMAN Nucleolysin TIAR OS=Homo sapiens GN=TIAL1 PE=1 SV=1	60511000	59096000	59803500	50851000	0	25425500	0.458035	4.63e-06	2	42.963	386
P06748	Nucleophosmin	NPM1	>sp|P06748|NPM_HUMAN Nucleophosmin OS=Homo sapiens GN=NPM1 PE=1 SV=2	4666300000	4637200000	4651750000	2589100000	2551700000	2570400000	0.595306	2.93e-110	5	32.575	294
Q9BTX1	Nucleoporin NDC1	TMEM48	>sp|Q9BTX1|NDC1_HUMAN Nucleoporin NDC1 OS=Homo sapiens GN=NDC1 PE=1 SV=2	0	0	0	0	17947000	8973500	#DIV/0!	1.86e-08	2	76.304	674
Q96EE3	Nucleoporin SEH1	SEH1L	>sp|Q96EE3|SEH1_HUMAN Nucleoporin SEH1 OS=Homo sapiens GN=SEH1L PE=1 SV=3	0	55444000	27722000	0	0	0	0	3.23e-08	2	39.648	360
Q9H173	Nucleotide exchange factor SIL1	SIL1	>sp|Q9H173|SIL1_HUMAN Nucleotide exchange factor SIL1 OS=Homo sapiens GN=SIL1 PE=1 SV=1	12558000	13508000	13033000	0	11621000	5810500	0.480314	1.93e-05	2	52.084	461
Q96RS6	NudC domain-containing protein 1	NUDCD1	>sp|Q96RS6|NUDC1_HUMAN NudC domain-containing protein 1 OS=Homo sapiens GN=NUDCD1 PE=1 SV=2	41490000	0	20745000	48467000	44741000	46604000	2.42028	4.7e-09	2	66.755	583
Q8WVJ2	NudC domain-containing protein 2	NUDCD2	>sp|Q8WVJ2|NUDC2_HUMAN NudC domain-containing protein 2 OS=Homo sapiens GN=NUDCD2 PE=1 SV=1	63865000	0	31932500	0	0	0	0	1.27e-11	3	17.676	157
Q9NZT2	Opioid growth factor receptor	OGFR	>sp|Q9NZT2|OGFR_HUMAN Opioid growth factor receptor OS=Homo sapiens GN=OGFR PE=1 SV=3	29541000	37028000	33284500	0	34297000	17148500	0.55506	0.00020987	2	73.324	677
P04181	Ornithine aminotransferase, mitochondrial;Ornithine aminotransferase, hepatic form;Ornithine aminotransferase, renal form	OAT	>sp|P04181|OAT_HUMAN Ornithine aminotransferase, mitochondrial OS=Homo sapiens GN=OAT PE=1 SV=1	94996000	219770000	157383000	57497000	43327000	50412000	0.34509	1.26e-30	7	48.534	439
Q96SU4	Oxysterol-binding protein-related protein 9	OSBPL9	>sp|Q96SU4|OSBL9_HUMAN Oxysterol-binding protein-related protein 9 OS=Homo sapiens GN=OSBPL9 PE=1 SV=2	0	0	0	58394000	57110000	57752000	#DIV/0!	2.82e-06	2	83.184	736
Q15645	Pachytene checkpoint protein 2 homolog	TRIP13	>sp|Q15645|PCH2_HUMAN Pachytene checkpoint protein 2 homolog OS=Homo sapiens GN=TRIP13 PE=1 SV=2	31224000	46115000	38669500	0	0	0	0	6.92e-12	4	48.55	432
Q9BRP8	Partner of Y14 and mago	WIBG	>sp|Q9BRP8|WIBG_HUMAN Partner of Y14 and mago OS=Homo sapiens GN=WIBG PE=1 SV=1	0	0	0	0	20574000	10287000	#DIV/0!	3.06e-06	2	22.655	204
P49023	Paxillin	PXN	>sp|P49023|PAXI_HUMAN Paxillin OS=Homo sapiens GN=PXN PE=1 SV=3	27910000	30705000	29307500	0	0	0	0	3.41e-05	2	64.505	591
O75475	PC4 and SFRS1-interacting protein	PSIP1	>sp|O75475|PSIP1_HUMAN PC4 and SFRS1-interacting protein OS=Homo sapiens GN=PSIP1 PE=1 SV=1	90978000	0	45489000	80882000	100260000	90571000	2.14506	5.95e-15	2	60.103	530
Q96HC4	PDZ and LIM domain protein 5	PDLIM5	>sp|Q96HC4|PDLI5_HUMAN PDZ and LIM domain protein 5 OS=Homo sapiens GN=PDLIM5 PE=1 SV=5	81156000	87604000	84380000	53569000	0	26784500	0.341979	8.44e-11	4	63.944	596
Q9NR12	PDZ and LIM domain protein 7	PDLIM7	>sp|Q9NR12|PDLI7_HUMAN PDZ and LIM domain protein 7 OS=Homo sapiens GN=PDLIM7 PE=1 SV=1	0	41362000	20681000	0	0	0	0	2.96e-10	3	49.844	457
O43447	Peptidyl-prolyl cis-trans isomerase H	PPIH	>sp|O43447|PPIH_HUMAN Peptidyl-prolyl cis-trans isomerase H OS=Homo sapiens GN=PPIH PE=1 SV=1	0	0	0	60162000	61419000	60790500	#DIV/0!	7.05e-05	2	19.208	177
Q13526	Peptidyl-prolyl cis-trans isomerase NIMA-interacting 1	PIN1	>sp|Q13526|PIN1_HUMAN Peptidyl-prolyl cis-trans isomerase NIMA-interacting 1 OS=Homo sapiens GN=PIN1 PE=1 SV=1	0	0	0	54633000	0	27316500	#DIV/0!	3.55e-15	2	18.243	163
Q9Y3E5	Peptidyl-tRNA hydrolase 2, mitochondrial	PTRH2	>sp|Q9Y3E5|PTH2_HUMAN Peptidyl-tRNA hydrolase 2, mitochondrial OS=Homo sapiens GN=PTRH2 PE=1 SV=1	31588000	0	15794000	41359000	41458000	41408500	2.82458	1.61e-08	2	19.193	179
Q14197	Peptidyl-tRNA hydrolase ICT1, mitochondrial	ICT1	>sp|Q14197|ICT1_HUMAN Peptidyl-tRNA hydrolase ICT1, mitochondrial OS=Homo sapiens GN=ICT1 PE=1 SV=1	100820000	215760000	158290000	39279000	35119000	37199000	0.253183	1.25e-07	3	23.63	206
O60664	Perilipin-3	PLIN3	>sp|O60664|PLIN3_HUMAN Perilipin-3 OS=Homo sapiens GN=PLIN3 PE=1 SV=3	291170000	293010000	292090000	488910000	444940000	466925000	1.72221	3.99e-95	9	47.074	434
Q06830	Peroxiredoxin-1	PRDX1	>sp|Q06830|PRDX1_HUMAN Peroxiredoxin-1 OS=Homo sapiens GN=PRDX1 PE=1 SV=1	6304300000	6081400000	6192850000	11961000000	13040000000	12500500000	2.17467	5.85e-94	11	22.11	199
P30041	Peroxiredoxin-6	PRDX6	>sp|P30041|PRDX6_HUMAN Peroxiredoxin-6 OS=Homo sapiens GN=PRDX6 PE=1 SV=3	4532400000	4321000000	4426700000	7841400000	7232600000	7537000000	1.83432	1.24e-95	16	25.035	224
P51659	Peroxisomal multifunctional enzyme type 2;(3R)-hydroxyacyl-CoA dehydrogenase;Enoyl-CoA hydratase 2	HSD17B4	>sp|P51659|DHB4_HUMAN Peroxisomal multifunctional enzyme type 2 OS=Homo sapiens GN=HSD17B4 PE=1 SV=3	0	0	0	49783000	68276000	59029500	#DIV/0!	7.5e-35	6	79.685	736
Q00325	Phosphate carrier protein, mitochondrial	SLC25A3	>sp|Q00325|MPCP_HUMAN Phosphate carrier protein, mitochondrial OS=Homo sapiens GN=SLC25A3 PE=1 SV=2	984850000	998280000	991565000	551960000	543600000	547780000	0.59517	5.28e-22	7	40.094	362
Q9NTJ5	Phosphatidylinositide phosphatase SAC1	SACM1L	>sp|Q9NTJ5|SAC1_HUMAN Phosphatidylinositide phosphatase SAC1 OS=Homo sapiens GN=SACM1L PE=1 SV=2	0	0	0	0	45776000	22888000	#DIV/0!	2.77e-10	4	66.966	587
Q9UBF8	Phosphatidylinositol 4-kinase beta	PI4KB	>sp|Q9UBF8|PI4KB_HUMAN Phosphatidylinositol 4-kinase beta OS=Homo sapiens GN=PI4KB PE=1 SV=1	0	5519000	2759500	0	0	0	0	1.33e-05	2	91.378	816
P48651	Phosphatidylserine synthase 1	PTDSS1	>sp|P48651|PTSS1_HUMAN Phosphatidylserine synthase 1 OS=Homo sapiens GN=PTDSS1 PE=1 SV=1	0	0	0	31251000	0	15625500	#DIV/0!	1.02e-08	3	55.527	473
Q16822	Phosphoenolpyruvate carboxykinase [GTP], mitochondrial	PCK2	>sp|Q16822|PCKGM_HUMAN Phosphoenolpyruvate carboxykinase [GTP], mitochondrial OS=Homo sapiens GN=PCK2 PE=1 SV=3	313050000	0	156525000	311280000	325200000	318240000	2.19042	9.01e-12	4	70.729	640
Q96G03	Phosphoglucomutase-2	PGM2	>sp|Q96G03|PGM2_HUMAN Phosphoglucomutase-2 OS=Homo sapiens GN=PGM2 PE=1 SV=4	0	33560000	16780000	31394000	34147000	32770500	2.10401	0.00079109	2	68.283	612
P13797	Plastin-3	PLS3	>sp|P13797|PLST_HUMAN Plastin-3 OS=Homo sapiens GN=PLS3 PE=1 SV=4	484080000	480360000	482220000	916760000	917880000	917320000	2.04942	4.54e-68	13	70.81	630
O60828	Polyglutamine-binding protein 1	PQBP1	>sp|O60828|PQBP1_HUMAN Polyglutamine-binding protein 1 OS=Homo sapiens GN=PQBP1 PE=1 SV=1	25249000	25108000	25178500	0	0	0	0	3.5e-12	3	30.472	265
Q9Y2S7	Polymerase delta-interacting protein 2	POLDIP2	>sp|Q9Y2S7|PDIP2_HUMAN Polymerase delta-interacting protein 2 OS=Homo sapiens GN=POLDIP2 PE=1 SV=1	43903000	41698000	42800500	0	0	0	0	3.33e-06	2	42.033	368
Q6NZI2	Polymerase I and transcript release factor	PTRF	>sp|Q6NZI2|PTRF_HUMAN Polymerase I and transcript release factor OS=Homo sapiens GN=PTRF PE=1 SV=1	48797000	51053000	49925000	0	0	0	0	2.01e-11	3	43.476	390
P08397	Porphobilinogen deaminase	HMBS	>sp|P08397|HEM3_HUMAN Porphobilinogen deaminase OS=Homo sapiens GN=HMBS PE=1 SV=2	30007000	0	15003500	0	52831000	26415500	1.8968	1.16e-06	2	39.33	361
P02545	Prelamin-A/C;Lamin-A/C	LMNA	>sp|P02545|LMNA_HUMAN Prelamin-A/C OS=Homo sapiens GN=LMNA PE=1 SV=1	1137800000	1298000000	1217900000	1913700000	2117300000	2015500000	1.7829	1.21e-81	24	74.139	664
Q5JRX3	Presequence protease, mitochondrial	PITRM1	>sp|Q5JRX3|PREP_HUMAN Presequence protease, mitochondrial OS=Homo sapiens GN=PITRM1 PE=1 SV=3	37441000	36940000	37190500	29637000	0	14818500	0.429268	2.12e-10	4	117.41	1037
P28370	Probable global transcription activator SNF2L1	SMARCA1	>sp|P28370|SMCA1_HUMAN Probable global transcription activator SNF2L1 OS=Homo sapiens GN=SMARCA1 PE=1 SV=2	13541000	10126000	11833500	0	0	0	0	2.45e-07	2	122.6	1054
Q14914	Prostaglandin reductase 1	PTGR1	>sp|Q14914|PTGR1_HUMAN Prostaglandin reductase 1 OS=Homo sapiens GN=PTGR1 PE=1 SV=2	184320000	191150000	187735000	408890000	413630000	411260000	2.36008	3.68e-26	8	35.869	329
Q16186	Proteasomal ubiquitin receptor ADRM1	ADRM1	>sp|Q16186|ADRM1_HUMAN Proteasomal ubiquitin receptor ADRM1 OS=Homo sapiens GN=ADRM1 PE=1 SV=2	39143000	40396000	39769500	0	38067000	19033500	0.515614	4.72e-07	2	42.153	407
O95456	Proteasome assembly chaperone 1	PSMG1	>sp|O95456|PSMG1_HUMAN Proteasome assembly chaperone 1 OS=Homo sapiens GN=PSMG1 PE=1 SV=1	25298000	31938000	28618000	39502000	77635000	58568500	2.20486	2.47e-05	2	32.854	288
Q9BT73	Proteasome assembly chaperone 3	PSMG3	>sp|Q9BT73|PSMG3_HUMAN Proteasome assembly chaperone 3 OS=Homo sapiens GN=PSMG3 PE=1 SV=1	30014000	30311000	30162500	0	0	0	0	4.31e-05	2	13.104	122
Q92530	Proteasome inhibitor PI31 subunit	PSMF1	>sp|Q92530|PSMF1_HUMAN Proteasome inhibitor PI31 subunit OS=Homo sapiens GN=PSMF1 PE=1 SV=2	0	0	0	0	60724000	30362000	#DIV/0!	2.25e-08	2	29.816	271
Q13015	Protein AF1q	MLLT11	>sp|Q13015|AF1Q_HUMAN Protein AF1q OS=Homo sapiens GN=MLLT11 PE=1 SV=1	33659000	40581000	37120000	0	0	0	0	3.57e-07	2	10.061	90
Q99622	Protein C10	C12orf57	>sp|Q99622|C10_HUMAN Protein C10 OS=Homo sapiens GN=C12orf57 PE=1 SV=1	75423000	0	37711500	0	21791000	10895500	0.311264	2.3e-09	2	13.178	126
Q9UKY7	Protein CDV3 homolog	CDV3	>sp|Q9UKY7|CDV3_HUMAN Protein CDV3 homolog OS=Homo sapiens GN=CDV3 PE=1 SV=1	112460000	115970000	114215000	98891000	0	49445500	0.466401	7.29e-10	4	27.335	258
Q9C005	Protein dpy-30 homolog	DPY30	>sp|Q9C005|DPY30_HUMAN Protein dpy-30 homolog OS=Homo sapiens GN=DPY30 PE=1 SV=1	0	45402000	22701000	0	0	0	0	2.01e-05	2	11.25	99
Q8N8S7	Protein enabled homolog	ENAH	>sp|Q8N8S7|ENAH_HUMAN Protein enabled homolog OS=Homo sapiens GN=ENAH PE=1 SV=2	69023000	86619000	77821000	36263000	35829000	36046000	0.499018	4.53e-10	3	66.509	591
O94915	Protein furry homolog-like	FRYL	>sp|O94915|FRYL_HUMAN Protein furry homolog-like OS=Homo sapiens GN=FRYL PE=1 SV=2	13718000	12200000	12959000	0	0	0	0	8.29e-06	2	339.59	3013
O94992	Protein HEXIM1	HEXIM1	>sp|O94992|HEXI1_HUMAN Protein HEXIM1 OS=Homo sapiens GN=HEXIM1 PE=1 SV=1	61067000	54438000	57752500	33652000	0	16826000	0.313882	1.91e-08	2	40.623	359
Q3MHD2	Protein LSM12 homolog	LSM12	>sp|Q3MHD2|LSM12_HUMAN Protein LSM12 homolog OS=Homo sapiens GN=LSM12 PE=1 SV=2	0	0	0	0	68396000	34198000	#DIV/0!	2.29e-05	2	21.701	195
Q9Y520	Protein PRRC2C	PRRC2C	>sp|Q9Y520|PRC2C_HUMAN Protein PRRC2C OS=Homo sapiens GN=PRRC2C PE=1 SV=4	89636000	0	44818000	0	0	0	0	0.00015242	2	316.91	2896
Q9P258	Protein RCC2	RCC2	>sp|Q9P258|RCC2_HUMAN Protein RCC2 OS=Homo sapiens GN=RCC2 PE=1 SV=2	270140000	253830000	261985000	447650000	468700000	458175000	1.88413	2.17e-64	10	56.084	522
P60903	Protein S100-A10	S100A10	>sp|P60903|S10AA_HUMAN Protein S100-A10 OS=Homo sapiens GN=S100A10 PE=1 SV=2	0	0	0	147710000	132310000	140010000	#DIV/0!	3.33e-06	2	11.203	97
P18583	Protein SON	SON	>sp|P18583|SON_HUMAN Protein SON OS=Homo sapiens GN=SON PE=1 SV=4	47808000	51487000	49647500	0	48868000	24434000	0.530216	4.51e-08	2	263.83	2426
Q92734	Protein TFG	TFG	>sp|Q92734|TFG_HUMAN Protein TFG OS=Homo sapiens GN=TFG PE=1 SV=2	46459000	37734000	42096500	37488000	0	18744000	0.479703	2.61e-11	3	43.447	400
O95487	Protein transport protein Sec24B	SEC24B	>sp|O95487|SC24B_HUMAN Protein transport protein Sec24B OS=Homo sapiens GN=SEC24B PE=1 SV=2	25091000	0	12545500	0	0	0	0	1.95e-06	2	137.42	1268
O94979	Protein transport protein Sec31A	SEC31A	>sp|O94979|SC31A_HUMAN Protein transport protein Sec31A OS=Homo sapiens GN=SEC31A PE=1 SV=3	80030000	63580000	71805000	44018000	0	22009000	0.330219	8.91e-09	4	133.01	1220
P60468	Protein transport protein Sec61 subunit beta	SEC61B	>sp|P60468|SC61B_HUMAN Protein transport protein Sec61 subunit beta OS=Homo sapiens GN=SEC61B PE=1 SV=2	0	79468000	39734000	93373000	128750000	111061500	3.01132	2.99e-07	2	9.9743	96
P06454	Prothymosin alpha;Thymosin alpha-1	PTMA	>sp|P06454|PTMA_HUMAN Prothymosin alpha OS=Homo sapiens GN=PTMA PE=1 SV=2	112030000	68927000	90478500	201880000	282720000	242300000	2.88512	2.46e-15	4	12.203	111
Q15397	Pumilio domain-containing protein KIAA0020	KIAA0020	>sp|Q15397|K0020_HUMAN Pumilio domain-containing protein KIAA0020 OS=Homo sapiens GN=KIAA0020 PE=1 SV=3	67725000	43002000	55363500	95099000	77612000	86355500	1.68044	2.7e-17	4	73.584	648
O43865	Putative adenosylhomocysteinase 2	AHCYL1	>sp|O43865|SAHH2_HUMAN Putative adenosylhomocysteinase 2 OS=Homo sapiens GN=AHCYL1 PE=1 SV=2;>sp|Q96HN2|SAHH3_HUMAN Putative adenosylhomocysteinase 3 OS=Homo sapiens GN=AHCYL2 PE=1 SV=1	31512000	34343000	32927500	60370000	85385000	72877500	2.38446	1.48e-08	4	58.951	530
Q9HCE1	Putative helicase MOV-10	MOV10	>sp|Q9HCE1|MOV10_HUMAN Putative helicase MOV-10 OS=Homo sapiens GN=MOV10 PE=1 SV=2	49598000	56161000	52879500	41037000	0	20518500	0.418037	9.48e-08	3	113.67	1003
O60231	Putative pre-mRNA-splicing factor ATP-dependent RNA helicase DHX16	DHX16	>sp|O60231|DHX16_HUMAN Putative pre-mRNA-splicing factor ATP-dependent RNA helicase DHX16 OS=Homo sapiens GN=DHX16 PE=1 SV=2	0	19961000	9980500	18819000	24209000	21514000	2.32234	5.82e-05	2	119.26	1041
Q96C36	Pyrroline-5-carboxylate reductase 2	PYCR2	>sp|Q96C36|P5CR2_HUMAN Pyrroline-5-carboxylate reductase 2 OS=Homo sapiens GN=PYCR2 PE=1 SV=1	22259000	24050000	23154500	15016000	0	7508000	0.349337	3.44e-17	2	33.637	320
Q6IAA8	Ragulator complex protein LAMTOR1	LAMTOR1	>sp|Q6IAA8|LTOR1_HUMAN Ragulator complex protein LAMTOR1 OS=Homo sapiens GN=LAMTOR1 PE=1 SV=2	43339000	0	21669500	91721000	0	45860500	2.28006	6.9e-06	2	17.745	161
O43504	Ragulator complex protein LAMTOR5	LAMTOR5	>sp|O43504|LTOR5_HUMAN Ragulator complex protein LAMTOR5 OS=Homo sapiens GN=LAMTOR5 PE=1 SV=1	0	0	0	49680000	0	24840000	#DIV/0!	1.02e-07	2	9.6138	91
P43487	Ran-specific GTPase-activating protein	RANBP1	>sp|P43487|RANG_HUMAN Ran-specific GTPase-activating protein OS=Homo sapiens GN=RANBP1 PE=1 SV=1	706110000	616380000	661245000	289660000	291120000	290390000	0.473124	3.61e-55	6	23.31	201
P52306	Rap1 GTPase-GDP dissociation stimulator 1	RAP1GDS1	>sp|P52306|GDS1_HUMAN Rap1 GTPase-GDP dissociation stimulator 1 OS=Homo sapiens GN=RAP1GDS1 PE=1 SV=3	54735000	0	27367500	48842000	53131000	50986500	2.00713	1.72e-13	2	66.316	607
Q15404	Ras suppressor protein 1	RSU1	>sp|Q15404|RSU1_HUMAN Ras suppressor protein 1 OS=Homo sapiens GN=RSU1 PE=1 SV=3	59207000	114630000	86918500	41161000	0	20580500	0.255094	1.5e-05	3	31.54	277
P61026	Ras-related protein Rab-10	RAB10	>sp|P61026|RAB10_HUMAN Ras-related protein Rab-10 OS=Homo sapiens GN=RAB10 PE=1 SV=1	163880000	133680000	148780000	295560000	300230000	297895000	2.15712	5.32e-16	2	22.541	200
P51153	Ras-related protein Rab-13	RAB13	>sp|P51153|RAB13_HUMAN Ras-related protein Rab-13 OS=Homo sapiens GN=RAB13 PE=1 SV=1	0	37057000	18528500	36481000	40200000	38340500	2.22933	4.52e-08	2	22.774	203
Q9UL25	Ras-related protein Rab-21	RAB21	>sp|Q9UL25|RAB21_HUMAN Ras-related protein Rab-21 OS=Homo sapiens GN=RAB21 PE=1 SV=3	45418000	0	22709000	49439000	46338000	47888500	2.2719	1.35e-08	2	24.347	225
Q13637	Ras-related protein Rab-32	RAB32	>sp|Q13637|RAB32_HUMAN Ras-related protein Rab-32 OS=Homo sapiens GN=RAB32 PE=1 SV=3	108580000	61970000	85275000	45684000	48856000	47270000	0.5972	1.5e-07	3	24.997	225
Q9BZG1	Ras-related protein Rab-34	RAB34	>sp|Q9BZG1|RAB34_HUMAN Ras-related protein Rab-34 OS=Homo sapiens GN=RAB34 PE=1 SV=1	0	0	0	52972000	0	26486000	#DIV/0!	3.85e-05	2	29.044	259
P61006	Ras-related protein Rab-8A	RAB8A	>sp|P61006|RAB8A_HUMAN Ras-related protein Rab-8A OS=Homo sapiens GN=RAB8A PE=1 SV=1;>sp|Q15286|RAB35_HUMAN Ras-related protein Rab-35 OS=Homo sapiens GN=RAB35 PE=1 SV=1;>sp|Q92930|RAB8B_HUMAN Ras-related protein Rab-8B OS=Homo sapiens GN=RAB8B PE=1 SV=2;>	46291000	0	23145500	0	0	0	0	1.4e-12	2	23.668	207
P35250	Replication factor C subunit 2	RFC2	>sp|P35250|RFC2_HUMAN Replication factor C subunit 2 OS=Homo sapiens GN=RFC2 PE=1 SV=3	0	0	0	31189000	0	15594500	#DIV/0!	5.74e-09	2	39.157	354
P35249	Replication factor C subunit 4	RFC4	>sp|P35249|RFC4_HUMAN Replication factor C subunit 4 OS=Homo sapiens GN=RFC4 PE=1 SV=2	41686000	41411000	41548500	25496000	0	12748000	0.330554	8.35e-13	4	39.681	363
P15927	Replication protein A 32 kDa subunit	RPA2	>sp|P15927|RFA2_HUMAN Replication protein A 32 kDa subunit OS=Homo sapiens GN=RPA2 PE=1 SV=1	41191000	42837000	42014000	0	44541000	22270500	0.571073	2.9e-16	4	29.247	270
P00352	Retinal dehydrogenase 1	ALDH1A1	>sp|P00352|AL1A1_HUMAN Retinal dehydrogenase 1 OS=Homo sapiens GN=ALDH1A1 PE=1 SV=2	414490000	382070000	398280000	6700100000	3598200000	5149150000	13.9285	6.6e-115	17	54.861	501
Q8IZV5	Retinol dehydrogenase 10	RDH10	>sp|Q8IZV5|RDH10_HUMAN Retinol dehydrogenase 10 OS=Homo sapiens GN=RDH10 PE=1 SV=1	0	908420000	454210000	0	107790000	53895000	0.127834	4.07e-10	4	38.087	341
Q8TC12	Retinol dehydrogenase 11	RDH11	>sp|Q8TC12|RDH11_HUMAN Retinol dehydrogenase 11 OS=Homo sapiens GN=RDH11 PE=1 SV=2	30093000	0	15046500	35614000	32535000	34074500	2.43978	5.06e-08	2	35.386	318
Q07960	Rho GTPase-activating protein 1	ARHGAP1	>sp|Q07960|RHG01_HUMAN Rho GTPase-activating protein 1 OS=Homo sapiens GN=ARHGAP1 PE=1 SV=1	22002000	0	11001000	0	0	0	0	8.88e-09	2	50.435	439
P78346	Ribonuclease P protein subunit p30	RPP30	>sp|P78346|RPP30_HUMAN Ribonuclease P protein subunit p30 OS=Homo sapiens GN=RPP30 PE=1 SV=1	52709000	46805000	49757000	0	0	0	0	4.97e-08	3	29.321	268
Q14684	Ribosomal RNA processing protein 1 homolog B	RRP1B	>sp|Q14684|RRP1B_HUMAN Ribosomal RNA processing protein 1 homolog B OS=Homo sapiens GN=RRP1B PE=1 SV=3	0	47869000	23934500	0	0	0	0	4.38e-17	5	84.427	758
Q8TDN6	Ribosome biogenesis protein BRX1 homolog	BRIX1	>sp|Q8TDN6|BRX1_HUMAN Ribosome biogenesis protein BRX1 homolog OS=Homo sapiens GN=BRIX1 PE=1 SV=2	113130000	105700000	109415000	183650000	157210000	170430000	1.67813	7.54e-11	3	41.401	353
Q9GZL7	Ribosome biogenesis protein WDR12	WDR12	>sp|Q9GZL7|WDR12_HUMAN Ribosome biogenesis protein WDR12 OS=Homo sapiens GN=WDR12 PE=1 SV=2	0	23039000	11519500	0	0	0	0	2.94e-07	2	47.707	423
Q9Y3A5	Ribosome maturation protein SBDS	SBDS	>sp|Q9Y3A5|SBDS_HUMAN Ribosome maturation protein SBDS OS=Homo sapiens GN=SBDS PE=1 SV=4	100160000	66950000	83555000	0	34976000	17488000	0.225488	3.09e-07	2	28.763	250
Q9H7B2	Ribosome production factor 2 homolog	RPF2	>sp|Q9H7B2|RPF2_HUMAN Ribosome production factor 2 homolog OS=Homo sapiens GN=RPF2 PE=1 SV=2	0	35608000	17804000	35004000	33448000	34226000	2.07107	2.04e-08	3	35.582	306
P16083	Ribosyldihydronicotinamide dehydrogenase [quinone]	NQO2	>sp|P16083|NQO2_HUMAN Ribosyldihydronicotinamide dehydrogenase [quinone] OS=Homo sapiens GN=NQO2 PE=1 SV=5	0	88324000	44162000	0	0	0	0	1.68e-07	2	25.918	231
Q8N7H5	RNA polymerase II-associated factor 1 homolog	PAF1	>sp|Q8N7H5|PAF1_HUMAN RNA polymerase II-associated factor 1 homolog OS=Homo sapiens GN=PAF1 PE=1 SV=2	0	0	0	0	19575000	9787500	#DIV/0!	4.45e-07	2	59.975	531
P98175	RNA-binding protein 10	RBM10	>sp|P98175|RBM10_HUMAN RNA-binding protein 10 OS=Homo sapiens GN=RBM10 PE=1 SV=3	19706000	0	9853000	0	0	0	0	2.89e-05	2	103.53	930
Q9NW13	RNA-binding protein 28	RBM28	>sp|Q9NW13|RBM28_HUMAN RNA-binding protein 28 OS=Homo sapiens GN=RBM28 PE=1 SV=3	45700000	48422000	47061000	0	0	0	0	4.9e-11	3	85.737	759
Q9ULX3	RNA-binding protein NOB1	NOB1	>sp|Q9ULX3|NOB1_HUMAN RNA-binding protein NOB1 OS=Homo sapiens GN=NOB1 PE=1 SV=1	26038000	37476000	31757000	0	0	0	0	5.36e-08	2	46.674	412
Q9Y6Y8	SEC23-interacting protein	SEC23IP	>sp|Q9Y6Y8|S23IP_HUMAN SEC23-interacting protein OS=Homo sapiens GN=SEC23IP PE=1 SV=1	65803000	66025000	65914000	58881000	0	29440500	0.481198	1.34e-10	4	111.08	1000
O14828	Secretory carrier-associated membrane protein 3	SCAMP3	>sp|O14828|SCAM3_HUMAN Secretory carrier-associated membrane protein 3 OS=Homo sapiens GN=SCAMP3 PE=1 SV=3	0	0	0	102380000	0	51190000	#DIV/0!	2.5e-13	3	38.287	347
Q9UHD8	Septin-9	SEPT9	>sp|Q9UHD8|SEPT9_HUMAN Septin-9 OS=Homo sapiens GN=SEPT9 PE=1 SV=2	56726000	68411000	62568500	42765000	0	21382500	0.368179	2.01e-11	3	65.401	586
Q13501	Sequestosome-1	SQSTM1	>sp|Q13501|SQSTM_HUMAN Sequestosome-1 OS=Homo sapiens GN=SQSTM1 PE=1 SV=1	237100000	227950000	232525000	700250000	724530000	712390000	3.30069	9.88e-33	6	47.687	440
Q8IYB3	Serine/arginine repetitive matrix protein 1	SRRM1	>sp|Q8IYB3|SRRM1_HUMAN Serine/arginine repetitive matrix protein 1 OS=Homo sapiens GN=SRRM1 PE=1 SV=2	0	30990000	15495000	0	0	0	0	5.18e-07	2	102.33	904
O75494	Serine/arginine-rich splicing factor 10	SRSF10	>sp|O75494|SRS10_HUMAN Serine/arginine-rich splicing factor 10 OS=Homo sapiens GN=SRSF10 PE=1 SV=1;>sp|Q8WXF0|SRS12_HUMAN Serine/arginine-rich splicing factor 12 OS=Homo sapiens GN=SRSF12 PE=2 SV=1	80667000	91706000	86186500	0	0	0	0	2.44e-14	4	31.3	262
Q9P289	Serine/threonine-protein kinase MST4	MST4	>sp|Q9P289|MST4_HUMAN Serine/threonine-protein kinase MST4 OS=Homo sapiens GN=MST4 PE=1 SV=2;>sp|O00506|STK25_HUMAN Serine/threonine-protein kinase 25 OS=Homo sapiens GN=STK25 PE=1 SV=1	46272000	50759000	48515500	52497000	0	26248500	0.582881	2.14e-06	2	46.528	416
Q99986	Serine/threonine-protein kinase VRK1	VRK1	>sp|Q99986|VRK1_HUMAN Serine/threonine-protein kinase VRK1 OS=Homo sapiens GN=VRK1 PE=1 SV=1	0	68812000	34406000	53387000	59938000	56662500	1.77426	7.99e-10	3	45.476	396
Q15172	Serine/threonine-protein phosphatase 2A 56 kDa regulatory subunit alpha isoform	PPP2R5A	>sp|Q15172|2A5A_HUMAN Serine/threonine-protein phosphatase 2A 56 kDa regulatory subunit alpha isoform OS=Homo sapiens GN=PPP2R5A PE=1 SV=1	89689000	94229000	91959000	0	69529000	34764500	0.407284	0.00055116	2	56.193	486
Q15257	Serine/threonine-protein phosphatase 2A activator	PPP2R4	>sp|Q15257|PTPA_HUMAN Serine/threonine-protein phosphatase 2A activator OS=Homo sapiens GN=PPP2R4 PE=1 SV=3	121890000	122410000	122150000	0	131810000	65905000	0.581274	5.94e-16	4	40.667	358
Q15165	Serum paraoxonase/arylesterase 2	PON2	>sp|Q15165|PON2_HUMAN Serum paraoxonase/arylesterase 2 OS=Homo sapiens GN=PON2 PE=1 SV=3	0	0	0	0	72202000	36101000	#DIV/0!	3.53e-05	2	39.396	354
A0MZ66	Shootin-1	KIAA1598	>sp|A0MZ66|SHOT1_HUMAN Shootin-1 OS=Homo sapiens GN=KIAA1598 PE=1 SV=4	0	44155000	22077500	115430000	154920000	135175000	6.59633	1.74e-19	5	71.639	631
Q15005	Signal peptidase complex subunit 2	SPCS2	>sp|Q15005|SPCS2_HUMAN Signal peptidase complex subunit 2 OS=Homo sapiens GN=SPCS2 PE=1 SV=3	53595000	69219000	61407000	0	0	0	0	1.24e-09	2	25.003	226
P42224	Signal transducer and activator of transcription 1-alpha/beta	STAT1	>sp|P42224|STAT1_HUMAN Signal transducer and activator of transcription 1-alpha/beta OS=Homo sapiens GN=STAT1 PE=1 SV=2	150670000	147630000	149150000	229790000	242380000	236085000	1.7053	7.84e-53	9	87.334	750
O60232	Sjoegren syndrome/scleroderma autoantigen 1	SSSCA1	>sp|O60232|SSA27_HUMAN Sjoegren syndrome/scleroderma autoantigen 1 OS=Homo sapiens GN=SSSCA1 PE=1 SV=1	73717000	70537000	72127000	77140000	0	38570000	0.576113	2.68e-10	4	21.474	199
O75691	Small subunit processome component 20 homolog	UTP20	>sp|O75691|UTP20_HUMAN Small subunit processome component 20 homolog OS=Homo sapiens GN=UTP20 PE=1 SV=3	16670000	0	8335000	16488000	17396000	16942000	2.18985	4.45e-09	3	318.38	2785
P05026	Sodium/potassium-transporting ATPase subunit beta-1	ATP1B1	>sp|P05026|AT1B1_HUMAN Sodium/potassium-transporting ATPase subunit beta-1 OS=Homo sapiens GN=ATP1B1 PE=1 SV=1	44270000	0	22135000	0	0	0	0	1.11e-08	2	35.061	303
Q96QD8	Sodium-coupled neutral amino acid transporter 2	SLC38A2	>sp|Q96QD8|S38A2_HUMAN Sodium-coupled neutral amino acid transporter 2 OS=Homo sapiens GN=SLC38A2 PE=1 SV=2	185140000	142190000	163665000	80277000	73175000	76726000	0.50506	4.39e-20	3	56.025	506
Q9UNH7	Sorting nexin-6	SNX6	>sp|Q9UNH7|SNX6_HUMAN Sorting nexin-6 OS=Homo sapiens GN=SNX6 PE=1 SV=1	52543000	41478000	47010500	0	0	0	0	7.84e-09	3	46.648	406
Q96I25	Splicing factor 45	RBM17	>sp|Q96I25|SPF45_HUMAN Splicing factor 45 OS=Homo sapiens GN=RBM17 PE=1 SV=1	34931000	35023000	34977000	38719000	0	19359500	0.596304	3.68e-06	2	44.961	401
Q8WXA9	Splicing regulatory glutamine/lysine-rich protein 1	SREK1	>sp|Q8WXA9|SREK1_HUMAN Splicing regulatory glutamine/lysine-rich protein 1 OS=Homo sapiens GN=SREK1 PE=1 SV=1	0	0	0	0	31127000	15563500	#DIV/0!	1.5e-06	2	59.38	508
P35610	Sterol O-acyltransferase 1	SOAT1	>sp|P35610|SOAT1_HUMAN Sterol O-acyltransferase 1 OS=Homo sapiens GN=SOAT1 PE=1 SV=3	0	49578000	24789000	92106000	78855000	85480500	3.71505	5.57e-08	2	64.734	550
A6NHR9	Structural maintenance of chromosomes flexible hinge domain-containing protein 1	SMCHD1	>sp|A6NHR9|SMHD1_HUMAN Structural maintenance of chromosomes flexible hinge domain-containing protein 1 OS=Homo sapiens GN=SMCHD1 PE=1 SV=2	0	27251000	13625500	26846000	28127000	27486500	2.17332	1.55e-10	3	226.37	2005
O95347	Structural maintenance of chromosomes protein 2	SMC2	>sp|O95347|SMC2_HUMAN Structural maintenance of chromosomes protein 2 OS=Homo sapiens GN=SMC2 PE=1 SV=2	0	0	0	0	33312000	16656000	#DIV/0!	1.34e-07	4	135.65	1197
P55809	Succinyl-CoA:3-ketoacid coenzyme A transferase 1, mitochondrial	OXCT1	>sp|P55809|SCOT1_HUMAN Succinyl-CoA:3-ketoacid coenzyme A transferase 1, mitochondrial OS=Homo sapiens GN=OXCT1 PE=1 SV=1	57912000	56370000	57141000	115600000	78558000	97079000	1.83035	1.68e-11	2	56.157	520
Q6ZRP7	Sulfhydryl oxidase 2	QSOX2	>sp|Q6ZRP7|QSOX2_HUMAN Sulfhydryl oxidase 2 OS=Homo sapiens GN=QSOX2 PE=1 SV=3	28822000	32133000	30477500	0	0	0	0	3.12e-07	3	77.528	698
Q9Y6N5	Sulfide:quinone oxidoreductase, mitochondrial	SQRDL	>sp|Q9Y6N5|SQRD_HUMAN Sulfide:quinone oxidoreductase, mitochondrial OS=Homo sapiens GN=SQRDL PE=1 SV=1	29686000	0	14843000	41610000	37593000	39601500	2.87439	8.28e-08	3	49.96	450
P00441	Superoxide dismutase [Cu-Zn]	SOD1	>sp|P00441|SODC_HUMAN Superoxide dismutase [Cu-Zn] OS=Homo sapiens GN=SOD1 PE=1 SV=2	1673400000	1601500000	1637450000	4719900000	4514400000	4617150000	3.03782	0	6	15.936	154
Q9NQ55	Suppressor of SWI4 1 homolog	PPAN	>sp|Q9NQ55|SSF1_HUMAN Suppressor of SWI4 1 homolog OS=Homo sapiens GN=PPAN PE=1 SV=1	68805000	65097000	66951000	0	0	0	0	4.32e-08	3	53.193	473
Q99536	Synaptic vesicle membrane protein VAT-1 homolog	VAT1	>sp|Q99536|VAT1_HUMAN Synaptic vesicle membrane protein VAT-1 homolog OS=Homo sapiens GN=VAT1 PE=1 SV=2	0	0	0	60506000	76335000	68420500	#DIV/0!	7.13e-10	3	41.92	393
Q9UMS6	Synaptopodin-2	SYNPO2	>sp|Q9UMS6|SYNP2_HUMAN Synaptopodin-2 OS=Homo sapiens GN=SYNPO2 PE=1 SV=2	110590000	94641000	102615500	0	0	0	0	3.79e-05	2	117.51	1093
Q9UGI8	Testin	TES	>sp|Q9UGI8|TES_HUMAN Testin OS=Homo sapiens GN=TES PE=1 SV=1	159540000	224880000	192210000	42427000	0	21213500	0.118903	7.97e-27	7	47.996	421
Q6P3X3	Tetratricopeptide repeat protein 27	TTC27	>sp|Q6P3X3|TTC27_HUMAN Tetratricopeptide repeat protein 27 OS=Homo sapiens GN=TTC27 PE=1 SV=1	0	50852000	25426000	0	0	0	0	2.28e-08	4	96.631	843
P10599	Thioredoxin	TXN	>sp|P10599|THIO_HUMAN Thioredoxin OS=Homo sapiens GN=TXN PE=1 SV=3	1147900000	1316700000	1232300000	2923200000	3293500000	3108350000	2.7175	1.58e-24	6	11.737	105
Q16881	Thioredoxin reductase 1, cytoplasmic	TXNRD1	>sp|Q16881|TRXR1_HUMAN Thioredoxin reductase 1, cytoplasmic OS=Homo sapiens GN=TXNRD1 PE=1 SV=3	705540000	833320000	769430000	3719700000	4414100000	4066900000	5.69443	2.53e-156	18	70.923	649
P26639	Threonine--tRNA ligase, cytoplasmic	TARS	>sp|P26639|SYTC_HUMAN Threonine--tRNA ligase, cytoplasmic OS=Homo sapiens GN=TARS PE=1 SV=3	536120000	583330000	559725000	1026300000	1128000000	1077150000	2.07328	9.02e-102	18	83.434	723
P04183	Thymidine kinase, cytosolic	TK1	>sp|P04183|KITH_HUMAN Thymidine kinase, cytosolic OS=Homo sapiens GN=TK1 PE=1 SV=2	31248000	0	15624000	0	0	0	0	0.00023693	2	25.468	234
P23919	Thymidylate kinase	DTYMK	>sp|P23919|KTHY_HUMAN Thymidylate kinase OS=Homo sapiens GN=DTYMK PE=1 SV=4	68361000	0	34180500	114570000	144910000	129740000	4.08932	9.16e-09	4	23.819	212
P04818	Thymidylate synthase	TYMS	>sp|P04818|TYSY_HUMAN Thymidylate synthase OS=Homo sapiens GN=TYMS PE=1 SV=3	148780000	176510000	162645000	61998000	111450000	86724000	0.574453	5.14e-15	4	35.716	313
Q07157	Tight junction protein ZO-1	TJP1	>sp|Q07157|ZO1_HUMAN Tight junction protein ZO-1 OS=Homo sapiens GN=TJP1 PE=1 SV=3	98203000	77384000	87793500	286860000	304070000	295465000	3.62577	6.3e-36	12	195.46	1748
O75663	TIP41-like protein	TIPRL	>sp|O75663|TIPRL_HUMAN TIP41-like protein OS=Homo sapiens GN=TIPRL PE=1 SV=2	0	26958000	13479000	0	0	0	0	5.98e-07	2	31.444	272
Q6ZVM7	TOM1-like protein 2	TOM1L2	>sp|Q6ZVM7|TM1L2_HUMAN TOM1-like protein 2 OS=Homo sapiens GN=TOM1L2 PE=1 SV=1	54892000	52969000	53930500	0	20266000	10133000	0.202423	1.46e-22	3	55.556	507
Q5JTV8	Torsin-1A-interacting protein 1	TOR1AIP1	>sp|Q5JTV8|TOIP1_HUMAN Torsin-1A-interacting protein 1 OS=Homo sapiens GN=TOR1AIP1 PE=1 SV=2	46313000	44266000	45289500	0	0	0	0	5.22e-06	2	66.248	583
P37837	Transaldolase	TALDO1	>sp|P37837|TALDO_HUMAN Transaldolase OS=Homo sapiens GN=TALDO1 PE=1 SV=2	645940000	658390000	652165000	1336200000	1384700000	1360450000	2.2474	4.45e-46	9	37.54	337
Q96K17	Transcription factor BTF3 homolog 4	BTF3L4	>sp|Q96K17|BT3L4_HUMAN Transcription factor BTF3 homolog 4 OS=Homo sapiens GN=BTF3L4 PE=1 SV=1	92004000	102000000	97002000	86604000	0	43302000	0.480932	1.17e-08	3	17.27	158
Q9Y4A5	Transformation/transcription domain-associated protein	TRRAP	>sp|Q9Y4A5|TRRAP_HUMAN Transformation/transcription domain-associated protein OS=Homo sapiens GN=TRRAP PE=1 SV=3	0	0	0	0	8816400	4408200	#DIV/0!	2.65e-07	2	437.6	3859
Q13595	Transformer-2 protein homolog alpha	TRA2A	>sp|Q13595|TRA2A_HUMAN Transformer-2 protein homolog alpha OS=Homo sapiens GN=TRA2A PE=1 SV=1	0	51906000	25953000	62081000	57578000	59829500	2.48361	1.17e-13	3	32.688	282
Q01995	Transgelin	TAGLN	>sp|Q01995|TAGL_HUMAN Transgelin OS=Homo sapiens GN=TAGLN PE=1 SV=4	5867100000	6434500000	6150800000	2640100000	1780000000	2210050000	0.387103	1.71e-68	16	22.611	201
P29401	Transketolase	TKT	>sp|P29401|TKT_HUMAN Transketolase OS=Homo sapiens GN=TKT PE=1 SV=3	2243700000	2241900000	2242800000	4960000000	4888300000	4924150000	2.36536	4.36e-273	15	67.877	623
Q9BSH4	Translational activator of cytochrome c oxidase 1	TACO1	>sp|Q9BSH4|TACO1_HUMAN Translational activator of cytochrome c oxidase 1 OS=Homo sapiens GN=TACO1 PE=1 SV=1	0	0	0	0	30272000	15136000	#DIV/0!	2.93e-08	2	32.477	297
P13693	Translationally-controlled tumor protein	TPT1	>sp|P13693|TCTP_HUMAN Translationally-controlled tumor protein OS=Homo sapiens GN=TPT1 PE=1 SV=1	394690000	432130000	413410000	177320000	145930000	161625000	0.421195	5.48e-16	4	19.595	172
Q9HD45	Transmembrane 9 superfamily member 3	TM9SF3	>sp|Q9HD45|TM9S3_HUMAN Transmembrane 9 superfamily member 3 OS=Homo sapiens GN=TM9SF3 PE=1 SV=2	134210000	0	67105000	73565000	0	36782500	0.590531	1.06e-06	2	67.887	589
Q15363	Transmembrane emp24 domain-containing protein 2	TMED2	>sp|Q15363|TMED2_HUMAN Transmembrane emp24 domain-containing protein 2 OS=Homo sapiens GN=TMED2 PE=1 SV=1	0	69254000	34627000	65633000	67037000	66335000	2.06388	6.81e-11	3	22.761	201
Q6UW68	Transmembrane protein 205	TMEM205	>sp|Q6UW68|TM205_HUMAN Transmembrane protein 205 OS=Homo sapiens GN=TMEM205 PE=1 SV=1	0	0	0	0	63635000	31817500	#DIV/0!	3.87e-17	2	21.198	189
P22102	Trifunctional purine biosynthetic protein adenosine-3;Phosphoribosylamine--glycine ligase;Phosphoribosylformylglycinamidine cyclo-ligase;Phosphoribosylglycinamide formyltransferase	GART	>sp|P22102|PUR2_HUMAN Trifunctional purine biosynthetic protein adenosine-3 OS=Homo sapiens GN=GART PE=1 SV=1	1321100000	1276000000	1298550000	2176600000	2195800000	2186200000	1.81379	2.6e-157	25	107.77	1010
P29144	Tripeptidyl-peptidase 2	TPP2	>sp|P29144|TPP2_HUMAN Tripeptidyl-peptidase 2 OS=Homo sapiens GN=TPP2 PE=1 SV=4	0	0	0	0	36926000	18463000	#DIV/0!	4.17e-06	2	138.35	1249
Q9NYL9	Tropomodulin-3	TMOD3	>sp|Q9NYL9|TMOD3_HUMAN Tropomodulin-3 OS=Homo sapiens GN=TMOD3 PE=1 SV=1	0	0	0	0	40706000	20353000	#DIV/0!	2.78e-16	2	39.594	352
P23381	Tryptophan--tRNA ligase, cytoplasmic;T1-TrpRS;T2-TrpRS	WARS	>sp|P23381|SYWC_HUMAN Tryptophan--tRNA ligase, cytoplasmic OS=Homo sapiens GN=WARS PE=1 SV=2	176140000	264820000	220480000	131290000	106850000	119070000	0.581821	6.18e-19	6	53.165	471
Q99426	Tubulin-folding cofactor B	TBCB	>sp|Q99426|TBCB_HUMAN Tubulin-folding cofactor B OS=Homo sapiens GN=TBCB PE=1 SV=2	160950000	0	80475000	156470000	186380000	171425000	2.29493	6.07e-13	4	27.325	244
P41240	Tyrosine-protein kinase CSK	CSK	>sp|P41240|CSK_HUMAN Tyrosine-protein kinase CSK OS=Homo sapiens GN=CSK PE=1 SV=1	0	0	0	34458000	0	17229000	#DIV/0!	1.35e-05	2	50.704	450
Q06124	Tyrosine-protein phosphatase non-receptor type 11	PTPN11	>sp|Q06124|PTN11_HUMAN Tyrosine-protein phosphatase non-receptor type 11 OS=Homo sapiens GN=PTPN11 PE=1 SV=2	0	0	0	36510000	0	18255000	#DIV/0!	9.34e-11	5	68.436	597
Q9BVJ6	U3 small nucleolar RNA-associated protein 14 homolog A	UTP14A	>sp|Q9BVJ6|UT14A_HUMAN U3 small nucleolar RNA-associated protein 14 homolog A OS=Homo sapiens GN=UTP14A PE=1 SV=1;>sp|Q5TAP6|UT14C_HUMAN U3 small nucleolar RNA-associated protein 14 homolog C OS=Homo sapiens GN=UTP14C PE=1 SV=1	0	29410000	14705000	26479000	30244000	28361500	2.07788	9.25e-08	2	87.977	771
Q8TED0	U3 small nucleolar RNA-associated protein 15 homolog	UTP15	>sp|Q8TED0|UTP15_HUMAN U3 small nucleolar RNA-associated protein 15 homolog OS=Homo sapiens GN=UTP15 PE=1 SV=3	0	49410000	24705000	52617000	46687000	49652000	2.16525	3.49e-06	2	58.414	518
Q9Y5J1	U3 small nucleolar RNA-associated protein 18 homolog	UTP18	>sp|Q9Y5J1|UTP18_HUMAN U3 small nucleolar RNA-associated protein 18 homolog OS=Homo sapiens GN=UTP18 PE=1 SV=3	90856000	69317000	80086500	0	0	0	0	2.9e-14	4	62.003	556
Q8WWY3	U4/U6 small nuclear ribonucleoprotein Prp31	PRPF31	>sp|Q8WWY3|PRP31_HUMAN U4/U6 small nuclear ribonucleoprotein Prp31 OS=Homo sapiens GN=PRPF31 PE=1 SV=2	0	0	0	53320000	70151000	61735500	#DIV/0!	4.25e-14	4	55.455	499
O95155	Ubiquitin conjugation factor E4 B	UBE4B	>sp|O95155|UBE4B_HUMAN Ubiquitin conjugation factor E4 B OS=Homo sapiens GN=UBE4B PE=1 SV=1	0	0	0	0	35214000	17607000	#DIV/0!	3.12e-10	3	146.18	1302
O00762	Ubiquitin-conjugating enzyme E2 C	UBE2C	>sp|O00762|UBE2C_HUMAN Ubiquitin-conjugating enzyme E2 C OS=Homo sapiens GN=UBE2C PE=1 SV=1	109830000	99418000	104624000	101130000	0	50565000	0.520685	2.03e-09	3	19.652	179
P62253	Ubiquitin-conjugating enzyme E2 G1	UBE2G1	>sp|P62253|UB2G1_HUMAN Ubiquitin-conjugating enzyme E2 G1 OS=Homo sapiens GN=UBE2G1 PE=1 SV=3	39690000	0	19845000	41840000	41036000	41438000	2.24959	1.14e-05	2	19.509	170
Q16763	Ubiquitin-conjugating enzyme E2 S	UBE2S	>sp|Q16763|UBE2S_HUMAN Ubiquitin-conjugating enzyme E2 S OS=Homo sapiens GN=UBE2S PE=1 SV=2	0	0	0	0	23574000	11787000	#DIV/0!	4.37e-06	2	23.845	222
Q9NPD8	Ubiquitin-conjugating enzyme E2 T	UBE2T	>sp|Q9NPD8|UBE2T_HUMAN Ubiquitin-conjugating enzyme E2 T OS=Homo sapiens GN=UBE2T PE=1 SV=1	0	34088000	17044000	0	0	0	0	4.91e-06	2	22.521	197
Q8WVY7	Ubiquitin-like domain-containing CTD phosphatase 1	UBLCP1	>sp|Q8WVY7|UBCP1_HUMAN Ubiquitin-like domain-containing CTD phosphatase 1 OS=Homo sapiens GN=UBLCP1 PE=1 SV=2	0	34932000	17466000	35271000	42316000	38793500	2.39288	1.31e-05	3	36.804	318
O60701	UDP-glucose 6-dehydrogenase	UGDH	>sp|O60701|UGDH_HUMAN UDP-glucose 6-dehydrogenase OS=Homo sapiens GN=UGDH PE=1 SV=1	152280000	141740000	147010000	306020000	342140000	324080000	2.37499	4.56e-42	8	55.023	494
Q16222	UDP-N-acetylhexosamine pyrophosphorylase;UDP-N-acetylgalactosamine pyrophosphorylase;UDP-N-acetylglucosamine pyrophosphorylase	UAP1	>sp|Q16222|UAP1_HUMAN UDP-N-acetylhexosamine pyrophosphorylase OS=Homo sapiens GN=UAP1 PE=1 SV=3	66950000	67905000	67427500	0	40566000	20283000	0.324079	1.23e-09	3	58.768	522
Q8WWC4	Uncharacterized protein C2orf47, mitochondrial	C2orf47	>sp|Q8WWC4|CB047_HUMAN Uncharacterized protein C2orf47, mitochondrial OS=Homo sapiens GN=C2orf47 PE=1 SV=1	30913000	29507000	30210000	0	0	0	0	3.32e-06	2	32.544	291
Q969H8	UPF0556 protein C19orf10	C19orf10	>sp|Q969H8|CS010_HUMAN UPF0556 protein C19orf10 OS=Homo sapiens GN=C19orf10 PE=1 SV=1	71358000	0	35679000	0	0	0	0	2.25e-06	2	18.795	173
P11172	Uridine 5-monophosphate synthase;Orotate phosphoribosyltransferase;Orotidine 5-phosphate decarboxylase	UMPS	>sp|P11172|UMPS_HUMAN Uridine 5-monophosphate synthase OS=Homo sapiens GN=UMPS PE=1 SV=1	46116000	47964000	47040000	43979000	0	21989500	0.503621	1.09e-06	3	52.221	480
O75436	Vacuolar protein sorting-associated protein 26A	VPS26A	>sp|O75436|VP26A_HUMAN Vacuolar protein sorting-associated protein 26A OS=Homo sapiens GN=VPS26A PE=1 SV=2	101250000	0	50625000	125440000	79078000	102259000	2.17617	3.4e-12	5	38.169	327
Q9UN37	Vacuolar protein sorting-associated protein 4A	VPS4A	>sp|Q9UN37|VPS4A_HUMAN Vacuolar protein sorting-associated protein 4A OS=Homo sapiens GN=VPS4A PE=1 SV=1	44110000	66615000	55362500	31920000	0	15960000	0.31058	2.75e-09	2	48.897	437
Q9NZ01	Very-long-chain enoyl-CoA reductase	TECR	>sp|Q9NZ01|TECR_HUMAN Very-long-chain enoyl-CoA reductase OS=Homo sapiens GN=TECR PE=1 SV=1	65077000	0	32538500	67473000	61604000	64538500	2.13687	1.34e-09	3	36.034	308
P08670	Vimentin	VIM	>sp|P08670|VIME_HUMAN Vimentin OS=Homo sapiens GN=VIM PE=1 SV=4	73565000000	72166000000	72865500000	7077700000	7233700000	7155700000	0.1058	0	32	53.651	466
Q9BQB6	Vitamin K epoxide reductase complex subunit 1	VKORC1	>sp|Q9BQB6|VKOR1_HUMAN Vitamin K epoxide reductase complex subunit 1 OS=Homo sapiens GN=VKORC1 PE=1 SV=1	44679000	41499000	43089000	0	46228000	23114000	0.577916	5.13e-07	2	18.234	163
P21283	V-type proton ATPase subunit C 1	ATP6V1C1	>sp|P21283|VATC1_HUMAN V-type proton ATPase subunit C 1 OS=Homo sapiens GN=ATP6V1C1 PE=1 SV=4	103160000	103290000	103225000	161740000	177210000	169475000	1.76879	1.17e-19	5	43.941	382
Q8NI36	WD repeat-containing protein 36	WDR36	>sp|Q8NI36|WDR36_HUMAN WD repeat-containing protein 36 OS=Homo sapiens GN=WDR36 PE=1 SV=1	23133000	0	11566500	0	0	0	0	1.06e-18	4	105.32	951
Q6UXN9	WD repeat-containing protein 82	WDR82	>sp|Q6UXN9|WDR82_HUMAN WD repeat-containing protein 82 OS=Homo sapiens GN=WDR82 PE=1 SV=1	39449000	0	19724500	39118000	35596000	37357000	2.04043	7.8e-07	2	35.079	313
Q2TAY7	WD40 repeat-containing protein SMU1	SMU1	>sp|Q2TAY7|SMU1_HUMAN WD40 repeat-containing protein SMU1 OS=Homo sapiens GN=SMU1 PE=1 SV=2	60916000	0	30458000	65533000	56932000	61232500	2.16589	1.28e-06	2	57.543	513
P12955	Xaa-Pro dipeptidase	PEPD	>sp|P12955|PEPD_HUMAN Xaa-Pro dipeptidase OS=Homo sapiens GN=PEPD PE=1 SV=3	28273000	0	14136500	45952000	0	22976000	1.75101	1.6e-07	2	54.548	493
O60293	Zinc finger C3H1 domain-containing protein	ZFC3H1	>sp|O60293|ZC3H1_HUMAN Zinc finger C3H1 domain-containing protein OS=Homo sapiens GN=ZFC3H1 PE=1 SV=3	0	0	0	13955000	0	6977500	#DIV/0!	0.00043153	2	226.35	1989
Q96H79	Zinc finger CCCH-type antiviral protein 1-like	ZC3HAV1L	>sp|Q96H79|ZCCHL_HUMAN Zinc finger CCCH-type antiviral protein 1-like OS=Homo sapiens GN=ZC3HAV1L PE=1 SV=2	0	0	0	0	70912000	35456000	#DIV/0!	2.73e-05	2	32.962	300
Q96KR1	Zinc finger RNA-binding protein	ZFR	>sp|Q96KR1|ZFR_HUMAN Zinc finger RNA-binding protein OS=Homo sapiens GN=ZFR PE=1 SV=2	18047000	0	9023500	35597000	0	17798500	2.12503	3.88e-06	2	117.01	1074
Q15942	Zyxin	ZYX	>sp|Q15942|ZYX_HUMAN Zyxin OS=Homo sapiens GN=ZYX PE=1 SV=1	1242400000	1290600000	1266500000	461660000	416140000	438900000	0.37335	2.02e-253	15	61.277	572
