# Supplementary material for: The Essential Role of H19 Contributing to Cisplatin Resistance by Regulating Glutathione Metabolism in High-Grade Serous Ovarian Cancer
Source: Sci Rep. 2016 May 19;6:26093. doi: 10.1038/srep26093 (PMC4872133; doi:10.1038/srep26093)
Supplement: Supplementary Dataset 6 [file srep26093-s7.xls]

## Sheet: 1
Protein IDs	Protein names	Gene names	Fasta headers	A2780 LFQ intensity 1	A2780 LFQ intensity 2	A2780 LFQ intensity average	A2780-DR LFQ intensity 1	A2780-DR LFQ intensity 2	A2780-DR LFQ intensity average	A2780-DR control LFQ intensity 1	A2780-DR control LFQ intensity 2	A2780-DR control LFQ intensity average	A2780-DR/A2780 fold change	A2780-DR control/A2780 fold change	PEP(0.001)	Unique peptides	Mol. weight [kDa]	Sequence length
P31947	14-3-3 protein sigma	SFN	>sp|P31947|1433S_HUMAN 14-3-3 protein sigma OS=Homo sapiens GN=SFN PE=1 SV=1	0	0	0	75673000	81384000	78528500	68259000	79488000	73873500	#DIV/0!	#DIV/0!	1.18e-17	3	27.774	248
Q13442	28 kDa heat- and acid-stable phosphoprotein	PDAP1	>sp|Q13442|HAP28_HUMAN 28 kDa heat- and acid-stable phosphoprotein OS=Homo sapiens GN=PDAP1 PE=1 SV=1	97357000	99609000	98483000	0	86620000	43310000	0	0	0	0.49614	0	2.67e-05	2	20.63	181
O43598	2-deoxynucleoside 5-phosphate N-hydrolase 1	DNPH1	>sp|O43598|DNPH1_HUMAN 2-deoxynucleoside 5-phosphate N-hydrolase 1 OS=Homo sapiens GN=DNPH1 PE=1 SV=1	0	0	0	109370000	79901000	94635500	0	65205000	32602500	#DIV/0!	#DIV/0!	4.09e-10	2	19.108	174
Q02218	2-oxoglutarate dehydrogenase, mitochondrial	OGDH	>sp|Q02218|ODO1_HUMAN 2-oxoglutarate dehydrogenase, mitochondrial OS=Homo sapiens GN=OGDH PE=1 SV=3	39130000	40230000	39680000	36549000	0	18274500	0	0	0	0.519578	0	1.15e-14	3	115.93	1023
Q8IV48	3-5 exoribonuclease 1	ERI1	>sp|Q8IV48|ERI1_HUMAN 3-5 exoribonuclease 1 OS=Homo sapiens GN=ERI1 PE=1 SV=3	60456000	135830000	98143000	48406000	0	24203000	37471000	40692000	39081500	0.278219	0.429011	3.85e-06	2	40.063	349
Q9BYD6	39S ribosomal protein L1, mitochondrial	MRPL1	>sp|Q9BYD6|RM01_HUMAN 39S ribosomal protein L1, mitochondrial OS=Homo sapiens GN=MRPL1 PE=1 SV=2	0	53008000	26504000	67786000	55480000	61633000	52966000	54152000	53559000	2.62349	2.17709	1.65e-08	4	36.908	325
Q9BYD1	39S ribosomal protein L13, mitochondrial	MRPL13	>sp|Q9BYD1|RM13_HUMAN 39S ribosomal protein L13, mitochondrial OS=Homo sapiens GN=MRPL13 PE=1 SV=1	22540000	23751000	23145500	0	0	0	0	0	0	0	0	0.00024905	2	20.692	178
Q13405	39S ribosomal protein L49, mitochondrial	MRPL49	>sp|Q13405|RM49_HUMAN 39S ribosomal protein L49, mitochondrial OS=Homo sapiens GN=MRPL49 PE=1 SV=1	67102000	59087000	63094500	0	29954000	14977000	65758000	0	32879000	0.2678	0.561414	9.16e-08	2	19.198	166
Q8N5N7	39S ribosomal protein L50, mitochondrial	MRPL50	>sp|Q8N5N7|RM50_HUMAN 39S ribosomal protein L50, mitochondrial OS=Homo sapiens GN=MRPL50 PE=1 SV=2	25963000	37983000	31973000	0	0	0	0	0	0	0	0	6.1e-08	2	18.325	158
P31937	3-hydroxyisobutyrate dehydrogenase, mitochondrial	HIBADH	>sp|P31937|3HIDH_HUMAN 3-hydroxyisobutyrate dehydrogenase, mitochondrial OS=Homo sapiens GN=HIBADH PE=1 SV=2	0	0	0	65699000	69327000	67513000	54533000	63572000	59052500	#DIV/0!	#DIV/0!	3.66e-08	3	35.329	336
P62857	40S ribosomal protein S28	RPS28	>sp|P62857|RS28_HUMAN 40S ribosomal protein S28 OS=Homo sapiens GN=RPS28 PE=1 SV=1	664430000	645090000	654760000	0	0	0	0	0	0	0	0	7.4e-13	2	7.8409	69
P50914	60S ribosomal protein L14	RPL14	>sp|P50914|RL14_HUMAN 60S ribosomal protein L14 OS=Homo sapiens GN=RPL14 PE=1 SV=4	1042000000	1604200000	1323100000	515460000	564130000	539795000	740230000	691150000	715690000	0.460271	0.582758	1.28e-11	3	23.432	215
Q9Y221	60S ribosome subunit biogenesis protein NIP7 homolog	NIP7	>sp|Q9Y221|NIP7_HUMAN 60S ribosome subunit biogenesis protein NIP7 homolog OS=Homo sapiens GN=NIP7 PE=1 SV=1	69346000	53506000	61426000	0	0	0	0	0	0	0	0	6.71e-09	2	20.462	180
Q01813	6-phosphofructokinase type C	PFKP	>sp|Q01813|K6PP_HUMAN 6-phosphofructokinase type C OS=Homo sapiens GN=PFKP PE=1 SV=2	992170000	1059000000	1025585000	1673700000	1708800000	1691250000	2036700000	2029300000	2033000000	1.86043	2.13561	9.77e-204	21	85.595	784
P24752	Acetyl-CoA acetyltransferase, mitochondrial	ACAT1	>sp|P24752|THIL_HUMAN Acetyl-CoA acetyltransferase, mitochondrial OS=Homo sapiens GN=ACAT1 PE=1 SV=1	392300000	409460000	400880000	823340000	993890000	908615000	735580000	821560000	778570000	2.55707	2.09237	1.76e-32	9	45.199	427
O15145	Actin-related protein 2/3 complex subunit 3	ARPC3	>sp|O15145|ARPC3_HUMAN Actin-related protein 2/3 complex subunit 3 OS=Homo sapiens GN=ARPC3 PE=1 SV=3	0	180790000	90395000	0	84665000	42332500	0	0	0	0.528332	0	5.52e-09	3	20.546	178
Q9Y305	Acyl-coenzyme A thioesterase 9, mitochondrial	ACOT9	>sp|Q9Y305|ACOT9_HUMAN Acyl-coenzyme A thioesterase 9, mitochondrial OS=Homo sapiens GN=ACOT9 PE=1 SV=2	17614000	20016000	18815000	29988000	30763000	30375500	33395000	32153000	32774000	1.82136	1.87664	4.28e-07	2	49.901	439
P30520	Adenylosuccinate synthetase isozyme 2	ADSS	>sp|P30520|PURA2_HUMAN Adenylosuccinate synthetase isozyme 2 OS=Homo sapiens GN=ADSS PE=1 SV=3	675790000	702790000	689290000	316750000	293310000	305030000	301150000	306170000	303660000	0.49925	0.474615	3.26e-42	11	50.097	456
P40123	Adenylyl cyclase-associated protein 2	CAP2	>sp|P40123|CAP2_HUMAN Adenylyl cyclase-associated protein 2 OS=Homo sapiens GN=CAP2 PE=1 SV=1	68837000	24459000	46648000	28737000	20501000	24619000	27656000	23287000	25471500	0.595408	0.588271	2.4e-09	3	52.823	477
P12235	ADP/ATP translocase 1	SLC25A4	>sp|P12235|ADT1_HUMAN ADP/ATP translocase 1 OS=Homo sapiens GN=SLC25A4 PE=1 SV=4	154560000	113950000	134255000	0	0	0	0	61166000	30583000	0	0.245418	1.78e-40	2	33.064	298
P62330	ADP-ribosylation factor 6	ARF6	>sp|P62330|ARF6_HUMAN ADP-ribosylation factor 6 OS=Homo sapiens GN=ARF6 PE=1 SV=2	40928000	45200000	43064000	0	26262000	13131000	0	32000000	16000000	0.344002	0.400278	3.4e-07	3	20.082	175
Q9NP61	ADP-ribosylation factor GTPase-activating protein 3	ARFGAP3	>sp|Q9NP61|ARFG3_HUMAN ADP-ribosylation factor GTPase-activating protein 3 OS=Homo sapiens GN=ARFGAP3 PE=1 SV=1;>sp|Q8N6H7|ARFG2_HUMAN ADP-ribosylation factor GTPase-activating protein 2 OS=Homo sapiens GN=ARFGAP2 PE=1 SV=1	23984000	36717000	30350500	0	0	0	0	0	0	0	0	0.0002282	2	56.928	516
O43488	Aflatoxin B1 aldehyde reductase member 2	AKR7A2	>sp|O43488|ARK72_HUMAN Aflatoxin B1 aldehyde reductase member 2 OS=Homo sapiens GN=AKR7A2 PE=1 SV=3;>sp|Q8NHP1|ARK74_HUMAN Aflatoxin B1 aldehyde reductase member 4 OS=Homo sapiens GN=AKR7L PE=2 SV=6	36345000	29476000	32910500	0	0	0	0	0	0	0	0	1.61e-05	2	39.589	359
Q8IZ83	Aldehyde dehydrogenase family 16 member A1	ALDH16A1	>sp|Q8IZ83|A16A1_HUMAN Aldehyde dehydrogenase family 16 member A1 OS=Homo sapiens GN=ALDH16A1 PE=1 SV=2	0	0	0	59066000	42323000	50694500	50144000	46967000	48555500	#DIV/0!	#DIV/0!	7.34e-12	4	85.126	802
Q04828	Aldo-keto reductase family 1 member C1	AKR1C1	>sp|Q04828|AK1C1_HUMAN Aldo-keto reductase family 1 member C1 OS=Homo sapiens GN=AKR1C1 PE=1 SV=1;>sp|P52895|AK1C2_HUMAN Aldo-keto reductase family 1 member C2 OS=Homo sapiens GN=AKR1C2 PE=1 SV=3	0	0	0	107000000	78018000	92509000	382790000	331830000	357310000	#DIV/0!	#DIV/0!	1.31e-23	7	36.788	323
Q16352	Alpha-internexin	INA	>sp|Q16352|AINX_HUMAN Alpha-internexin OS=Homo sapiens GN=INA PE=1 SV=2	1188700000	1483100000	1335900000	423110000	489540000	456325000	625380000	448840000	537110000	0.38537	0.433157	4.43e-53	14	55.39	499
Q13685	Angio-associated migratory cell protein	AAMP	>sp|Q13685|AAMP_HUMAN Angio-associated migratory cell protein OS=Homo sapiens GN=AAMP PE=1 SV=2	36468000	0	18234000	36426000	38992000	37709000	30687000	39171000	34929000	2.33314	2.06376	2.89e-06	2	46.75	434
P08758	Annexin A5	ANXA5	>sp|P08758|ANXA5_HUMAN Annexin A5 OS=Homo sapiens GN=ANXA5 PE=1 SV=2	2270600000	2149600000	2210100000	3761000000	4022900000	3891950000	4094400000	4405100000	4249750000	1.9867	2.07161	3.03e-136	15	35.936	320
O95994	Anterior gradient protein 2 homolog	AGR2	>sp|O95994|AGR2_HUMAN Anterior gradient protein 2 homolog OS=Homo sapiens GN=AGR2 PE=1 SV=1	0	0	0	71214000	83451000	77332500	189720000	209820000	199770000	#DIV/0!	#DIV/0!	1.81e-14	3	19.979	175
Q9BUR5	Apolipoprotein O	APOO	>sp|Q9BUR5|APOO_HUMAN Apolipoprotein O OS=Homo sapiens GN=APOO PE=1 SV=1	0	22437000	11218500	0	46093000	23046500	29204000	29036000	29120000	2.31765	2.79649	5.82e-05	2	22.284	198
Q8N2F6	Armadillo repeat-containing protein 10	ARMC10	>sp|Q8N2F6|ARM10_HUMAN Armadillo repeat-containing protein 10 OS=Homo sapiens GN=ARMC10 PE=1 SV=1	8054400	0	4027200	0	0	0	0	0	0	0	0	0.00062353	2	37.54	343
Q6PI48	Aspartate--tRNA ligase, mitochondrial	DARS2	>sp|Q6PI48|SYDM_HUMAN Aspartate--tRNA ligase, mitochondrial OS=Homo sapiens GN=DARS2 PE=1 SV=1	56366000	37783000	47074500	127630000	127930000	127780000	97659000	97242000	97450500	3.06235	2.23025	5.59e-10	4	73.562	645
Q12797	Aspartyl/asparaginyl beta-hydroxylase	ASPH	>sp|Q12797|ASPH_HUMAN Aspartyl/asparaginyl beta-hydroxylase OS=Homo sapiens GN=ASPH PE=1 SV=3	99339000	70813000	85076000	274830000	266650000	270740000	211190000	213100000	212145000	3.59023	2.68647	1.23e-19	5	85.862	758
P61221	ATP-binding cassette sub-family E member 1	ABCE1	>sp|P61221|ABCE1_HUMAN ATP-binding cassette sub-family E member 1 OS=Homo sapiens GN=ABCE1 PE=1 SV=1	279330000	316770000	298050000	157460000	127430000	142445000	103990000	104360000	104175000	0.539182	0.376557	3.59e-42	9	67.314	599
Q7Z478	ATP-dependent RNA helicase DHX29	DHX29	>sp|Q7Z478|DHX29_HUMAN ATP-dependent RNA helicase DHX29 OS=Homo sapiens GN=DHX29 PE=1 SV=2	0	0	0	27166000	0	13583000	23465000	0	11732500	#DIV/0!	#DIV/0!	3.12e-06	2	155.23	1369
Q13867	Bleomycin hydrolase	BLMH	>sp|Q13867|BLMH_HUMAN Bleomycin hydrolase OS=Homo sapiens GN=BLMH PE=1 SV=1	0	0	0	68521000	75777000	72149000	70917000	67827000	69372000	#DIV/0!	#DIV/0!	1.11e-05	2	52.562	455
Q6PJG6	BRCA1-associated ATM activator 1	BRAT1	>sp|Q6PJG6|BRAT1_HUMAN BRCA1-associated ATM activator 1 OS=Homo sapiens GN=BRAT1 PE=1 SV=2	17243000	18933000	18088000	14774000	0	7387000	16264000	0	8132000	0.460739	0.484354	8.15e-06	3	88.118	821
P51911	Calponin-1	CNN1	>sp|P51911|CNN1_HUMAN Calponin-1 OS=Homo sapiens GN=CNN1 PE=1 SV=2	93332000	95078000	94205000	0	0	0	0	0	0	0	0	1.39e-13	3	33.17	297
P17612	cAMP-dependent protein kinase catalytic subunit alpha	PRKACA	>sp|P17612|KAPCA_HUMAN cAMP-dependent protein kinase catalytic subunit alpha OS=Homo sapiens GN=PRKACA PE=1 SV=2;>sp|Q06190|P2R3A_HUMAN Serine/threonine-protein phosphatase 2A regulatory subunit B subunit alpha OS=Homo sapiens GN=PPP2R3A PE=1 SV=1	63021000	79241000	71131000	0	0	0	0	0	0	0	0	4.1e-06	2	40.589	351
Q5IS99	Caspase-3	CASP3	>sp|Q5IS99|CASP3_SAIBB Caspase-3 OS=Saimiri boliviensis boliviensis GN=CASP3 PE=2 SV=1;>sp|Q5IS54|CASP3_PANTR Caspase-3 OS=Pan troglodytes GN=CASP3 PE=2 SV=1;>sp|P42574|CASP3_HUMAN Caspase-3 OS=Homo sapiens GN=CASP3 PE=1 SV=2	73626000	61302000	67464000	0	0	0	35907000	0	17953500	0	0.286704	4.39e-09	4	31.393	277
P35221	Catenin alpha-1	CTNNA1	>sp|P35221|CTNA1_HUMAN Catenin alpha-1 OS=Homo sapiens GN=CTNNA1 PE=1 SV=1	51336000	0	25668000	46811000	57488000	52149500	52982000	61070000	57026000	2.29211	2.39352	1.23e-17	6	100.07	906
Q99459	Cell division cycle 5-like protein	CDC5L	>sp|Q99459|CDC5L_HUMAN Cell division cycle 5-like protein OS=Homo sapiens GN=CDC5L PE=1 SV=2	0	19454000	9727000	0	0	0	0	0	0	0	0	2.29e-12	2	92.25	802
Q8IX12	Cell division cycle and apoptosis regulator protein 1	CCAR1	>sp|Q8IX12|CCAR1_HUMAN Cell division cycle and apoptosis regulator protein 1 OS=Homo sapiens GN=CCAR1 PE=1 SV=2	0	56349000	28174500	50930000	54214000	52572000	52186000	62734000	57460000	2.10511	2.19718	1.32e-05	2	132.82	1150
O75794	Cell division cycle protein 123 homolog	CDC123	>sp|O75794|CD123_HUMAN Cell division cycle protein 123 homolog OS=Homo sapiens GN=CDC123 PE=1 SV=1	36445000	39437000	37941000	0	0	0	40058000	0	20029000	0	0.568731	1.52e-19	5	39.134	336
O95239	Chromosome-associated kinesin KIF4A	KIF4A	>sp|O95239|KIF4A_HUMAN Chromosome-associated kinesin KIF4A OS=Homo sapiens GN=KIF4A PE=1 SV=3;>sp|Q2VIQ3|KIF4B_HUMAN Chromosome-associated kinesin KIF4B OS=Homo sapiens GN=KIF4B PE=2 SV=2	17844000	0	8922000	0	0	0	0	0	0	0	0	0.00045331	2	139.88	1232
O60271	C-Jun-amino-terminal kinase-interacting protein 4	SPAG9	>sp|O60271|JIP4_HUMAN C-Jun-amino-terminal kinase-interacting protein 4 OS=Homo sapiens GN=SPAG9 PE=1 SV=4	19823000	22450000	21136500	0	0	0	0	0	0	0	0	5.13e-05	2	146.2	1321
Q16630	Cleavage and polyadenylation specificity factor subunit 6	CPSF6	>sp|Q16630|CPSF6_HUMAN Cleavage and polyadenylation specificity factor subunit 6 OS=Homo sapiens GN=CPSF6 PE=1 SV=2	44055000	0	22027500	0	0	0	0	0	0	0	0	9.18e-09	3	59.209	551
O96005	Cleft lip and palate transmembrane protein 1	CLPTM1	>sp|O96005|CLPT1_HUMAN Cleft lip and palate transmembrane protein 1 OS=Homo sapiens GN=CLPTM1 PE=1 SV=1	0	34456000	17228000	0	0	0	0	0	0	0	0	6.81e-06	2	76.096	669
Q9Y281	Cofilin-2	CFL2	>sp|Q9Y281|COF2_HUMAN Cofilin-2 OS=Homo sapiens GN=CFL2 PE=1 SV=1	279180000	0	139590000	38573000	0	19286500	70569000	0	35284500	0.155875	0.272324	6.46e-61	2	18.736	166
Q8N3U4	Cohesin subunit SA-2;Cohesin subunit SA-1	STAG2	>sp|Q8N3U4|STAG2_HUMAN Cohesin subunit SA-2 OS=Homo sapiens GN=STAG2 PE=1 SV=3;>sp|Q8WVM7|STAG1_HUMAN Cohesin subunit SA-1 OS=Homo sapiens GN=STAG1 PE=1 SV=3	0	0	0	24644000	24629000	24636500	23975000	25862000	24918500	#DIV/0!	#DIV/0!	3.73e-06	2	141.32	1231
Q6P1N0	Coiled-coil and C2 domain-containing protein 1A	CC2D1A	>sp|Q6P1N0|C2D1A_HUMAN Coiled-coil and C2 domain-containing protein 1A OS=Homo sapiens GN=CC2D1A PE=1 SV=1	0	20591000	10295500	0	0	0	0	0	0	0	0	6.46e-05	2	104.06	951
Q9H0A8	COMM domain-containing protein 4	COMMD4	>sp|Q9H0A8|COMD4_HUMAN COMM domain-containing protein 4 OS=Homo sapiens GN=COMMD4 PE=1 SV=1	0	0	0	0	20447000	10223500	24205000	0	12102500	#DIV/0!	#DIV/0!	3.31e-07	2	21.764	199
Q9P000	COMM domain-containing protein 9	COMMD9	>sp|Q9P000|COMD9_HUMAN COMM domain-containing protein 9 OS=Homo sapiens GN=COMMD9 PE=1 SV=2	0	20406000	10203000	28623000	24331000	26477000	26867000	24726000	25796500	2.92764	2.72389	1.18e-05	2	21.819	198
Q15003	Condensin complex subunit 2	NCAPH	>sp|Q15003|CND2_HUMAN Condensin complex subunit 2 OS=Homo sapiens GN=NCAPH PE=1 SV=3	55094000	47112000	51103000	52249000	0	26124500	56547000	0	28273500	0.576738	0.596059	3.64e-10	3	82.562	741
P42695	Condensin-2 complex subunit D3	NCAPD3	>sp|P42695|CNDD3_HUMAN Condensin-2 complex subunit D3 OS=Homo sapiens GN=NCAPD3 PE=1 SV=2	0	13722000	6861000	18049000	16970000	17509500	18967000	16675000	17821000	2.87914	2.79834	1.86e-06	2	168.89	1498
P29279	Connective tissue growth factor	CTGF	>sp|P29279|CTGF_HUMAN Connective tissue growth factor OS=Homo sapiens GN=CTGF PE=1 SV=2	0	0	0	0	38662000	19331000	48106000	35061000	41583500	#DIV/0!	#DIV/0!	1.96e-09	2	38.091	349
Q7L5N1	COP9 signalosome complex subunit 6	COPS6	>sp|Q7L5N1|CSN6_HUMAN COP9 signalosome complex subunit 6 OS=Homo sapiens GN=COPS6 PE=1 SV=1	58482000	0	29241000	52384000	65328000	58856000	52927000	58034000	55480500	2.27078	2.04411	8.65e-14	4	36.163	327
P36551	Coproporphyrinogen-III oxidase, mitochondrial	CPOX	>sp|P36551|HEM6_HUMAN Coproporphyrinogen-III oxidase, mitochondrial OS=Homo sapiens GN=CPOX PE=1 SV=3	0	0	0	29774000	0	14887000	31824000	0	15912000	#DIV/0!	#DIV/0!	3.28e-05	2	50.151	454
P12277	Creatine kinase B-type	CKB	>sp|P12277|KCRB_HUMAN Creatine kinase B-type OS=Homo sapiens GN=CKB PE=1 SV=1	298680000	351740000	325210000	938860000	986770000	962815000	1068300000	1118000000	1093150000	3.34007	3.62136	1.62e-155	15	42.644	381
P46109	Crk-like protein	CRKL	>sp|P46109|CRKL_HUMAN Crk-like protein OS=Homo sapiens GN=CRKL PE=1 SV=1	75289000	74628000	74958500	71750000	0	35875000	0	80044000	40022000	0.539943	0.57522	3.91e-12	4	33.777	303
Q13619	Cullin-4A	CUL4A	>sp|Q13619|CUL4A_HUMAN Cullin-4A OS=Homo sapiens GN=CUL4A PE=1 SV=3	43670000	43715000	43692500	98997000	98246000	98621500	82302000	84691000	83496500	2.54649	2.05882	3.56e-24	4	87.679	759
P30046	D-dopachrome decarboxylase;D-dopachrome decarboxylase-like protein	DDT	>sp|P30046|DOPD_HUMAN D-dopachrome decarboxylase OS=Homo sapiens GN=DDT PE=1 SV=3;>sp|A6NHG4|DDTL_HUMAN D-dopachrome decarboxylase-like protein OS=Homo sapiens GN=DDTL PE=2 SV=1	453260000	465430000	459345000	731110000	716040000	723575000	749640000	715460000	732550000	1.77714	1.71812	1.59e-55	6	12.712	118
Q9BU89	Deoxyhypusine hydroxylase	DOHH	>sp|Q9BU89|DOHH_HUMAN Deoxyhypusine hydroxylase OS=Homo sapiens GN=DOHH PE=1 SV=1	79778000	90733000	85255500	47672000	0	23836000	0	0	0	0.315419	0	6.29e-11	4	32.904	302
Q5QJE6	Deoxynucleotidyltransferase terminal-interacting protein 2	DNTTIP2	>sp|Q5QJE6|TDIF2_HUMAN Deoxynucleotidyltransferase terminal-interacting protein 2 OS=Homo sapiens GN=DNTTIP2 PE=1 SV=2	22968000	22247000	22607500	31613000	42891000	37252000	49682000	29169000	39425500	1.85898	1.8788	1.66e-08	2	84.468	756
Q16555	Dihydropyrimidinase-related protein 2	DPYSL2	>sp|Q16555|DPYL2_HUMAN Dihydropyrimidinase-related protein 2 OS=Homo sapiens GN=DPYSL2 PE=1 SV=1	115030000	137620000	126325000	290900000	308110000	299505000	332560000	357340000	344950000	2.6748	2.94187	5.47e-23	10	62.293	572
P53634	Dipeptidyl peptidase 1;Dipeptidyl peptidase 1 exclusion domain chain;Dipeptidyl peptidase 1 heavy chain;Dipeptidyl peptidase 1 light chain	CTSC	>sp|P53634|CATC_HUMAN Dipeptidyl peptidase 1 OS=Homo sapiens GN=CTSC PE=1 SV=2	0	0	0	46728000	54050000	50389000	51754000	48754000	50254000	#DIV/0!	#DIV/0!	5.15e-11	4	51.853	463
Q15398	Disks large-associated protein 5	DLGAP5	>sp|Q15398|DLGP5_HUMAN Disks large-associated protein 5 OS=Homo sapiens GN=DLGAP5 PE=1 SV=2	0	48392000	24196000	0	20860000	10430000	0	0	0	0.486315	0	1.08e-05	2	95.114	846
Q9UH17	DNA dC->dU-editing enzyme APOBEC-3B	APOBEC3B	>sp|Q9UH17|ABC3B_HUMAN DNA dC->dU-editing enzyme APOBEC-3B OS=Homo sapiens GN=APOBEC3B PE=1 SV=1;>sp|Q96AK3|ABC3D_HUMAN DNA dC->dU-editing enzyme APOBEC-3D OS=Homo sapiens GN=APOBEC3D PE=1 SV=1	0	0	0	68807000	79526000	74166500	56101000	67174000	61637500	#DIV/0!	#DIV/0!	5.66e-06	2	45.924	382
Q92878	DNA repair protein RAD50	RAD50	>sp|Q92878|RAD50_HUMAN DNA repair protein RAD50 OS=Homo sapiens GN=RAD50 PE=1 SV=1	15100000	15061000	15080500	0	0	0	0	0	0	0	0	3.78e-06	2	153.89	1312
P62487	DNA-directed RNA polymerase II subunit RPB7	POLR2G	>sp|P62487|RPB7_HUMAN DNA-directed RNA polymerase II subunit RPB7 OS=Homo sapiens GN=POLR2G PE=1 SV=1	36156000	31316000	33736000	0	0	0	34586000	0	17293000	0	0.552246	1.14e-05	2	19.294	172
O60762	Dolichol-phosphate mannosyltransferase	DPM1	>sp|O60762|DPM1_HUMAN Dolichol-phosphate mannosyltransferase subunit 1 OS=Homo sapiens GN=DPM1 PE=1 SV=1	47506000	0	23753000	104670000	93985000	99327500	58981000	65049000	62015000	4.71768	2.81277	1.02e-07	2	29.634	260
P46977	Dolichyl-diphosphooligosaccharide--protein glycosyltransferase subunit STT3A	STT3A	>sp|P46977|STT3A_HUMAN Dolichyl-diphosphooligosaccharide--protein glycosyltransferase subunit STT3A OS=Homo sapiens GN=STT3A PE=1 SV=2	0	129880000	64940000	0	0	0	0	0	0	0	0	1.87e-13	5	80.529	705
Q92685	Dol-P-Man:Man(5)GlcNAc(2)-PP-Dol alpha-1,3-mannosyltransferase	ALG3	>sp|Q92685|ALG3_HUMAN Dol-P-Man:Man(5)GlcNAc(2)-PP-Dol alpha-1,3-mannosyltransferase OS=Homo sapiens GN=ALG3 PE=1 SV=1	0	0	0	12390000	20264000	16327000	13729000	11270000	12499500	#DIV/0!	#DIV/0!	1.48e-05	2	50.126	438
O60216	Double-strand-break repair protein rad21 homolog	RAD21	>sp|O60216|RAD21_HUMAN Double-strand-break repair protein rad21 homolog OS=Homo sapiens GN=RAD21 PE=1 SV=2	0	0	0	44186000	0	22093000	0	48947000	24473500	#DIV/0!	#DIV/0!	1.67e-05	2	71.689	631
Q9UJU6	Drebrin-like protein	DBNL	>sp|Q9UJU6|DBNL_HUMAN Drebrin-like protein OS=Homo sapiens GN=DBNL PE=1 SV=1	75463000	84669000	80066000	0	51839000	25919500	0	0	0	0.365221	0	4.14e-16	3	48.207	430
Q6UWE0	E3 ubiquitin-protein ligase LRSAM1	LRSAM1	>sp|Q6UWE0|LRSM1_HUMAN E3 ubiquitin-protein ligase LRSAM1 OS=Homo sapiens GN=LRSAM1 PE=1 SV=1	0	5598600	2799300	0	0	0	0	0	0	0	0	8.52e-05	2	83.593	723
Q96T88	E3 ubiquitin-protein ligase UHRF1	UHRF1	>sp|Q96T88|UHRF1_HUMAN E3 ubiquitin-protein ligase UHRF1 OS=Homo sapiens GN=UHRF1 PE=1 SV=1	0	0	0	0	27589000	13794500	30791000	29380000	30085500	#DIV/0!	#DIV/0!	0.00035337	2	89.813	793
Q15075	Early endosome antigen 1	EEA1	>sp|Q15075|EEA1_HUMAN Early endosome antigen 1 OS=Homo sapiens GN=EEA1 PE=1 SV=2	0	37850000	18925000	0	0	0	0	0	0	0	0	4.21e-05	2	162.46	1411
Q96C19	EF-hand domain-containing protein D2	EFHD2	>sp|Q96C19|EFHD2_HUMAN EF-hand domain-containing protein D2 OS=Homo sapiens GN=EFHD2 PE=1 SV=1	80492000	65289000	72890500	171670000	197950000	184810000	188740000	177790000	183265000	2.86043	2.70872	1.3e-14	4	26.697	240
Q9Y371	Endophilin-B1	SH3GLB1	>sp|Q9Y371|SHLB1_HUMAN Endophilin-B1 OS=Homo sapiens GN=SH3GLB1 PE=1 SV=1	0	30165000	15082500	0	0	0	0	0	0	0	0	1.5e-09	3	40.796	365
Q9BS26	Endoplasmic reticulum resident protein 44	ERP44	>sp|Q9BS26|ERP44_HUMAN Endoplasmic reticulum resident protein 44 OS=Homo sapiens GN=ERP44 PE=1 SV=1	69840000	77642000	73741000	122340000	206650000	164495000	141190000	200120000	170655000	2.51664	2.49325	3.48e-22	5	46.971	406
O75521	Enoyl-CoA delta isomerase 2, mitochondrial	ECI2	>sp|O75521|ECI2_HUMAN Enoyl-CoA delta isomerase 2, mitochondrial OS=Homo sapiens GN=ECI2 PE=1 SV=4	41592000	46894000	44243000	0	0	0	32921000	0	16460500	0	0.400825	1.79e-08	3	43.585	394
P61916	Epididymal secretory protein E1	NPC2	>sp|P61916|NPC2_HUMAN Epididymal secretory protein E1 OS=Homo sapiens GN=NPC2 PE=1 SV=1	0	32680000	16340000	61566000	62938000	62252000	58029000	0	29014500	4.29812	1.91302	1.92e-05	2	16.57	151
P07099	Epoxide hydrolase 1	EPHX1	>sp|P07099|HYEP_HUMAN Epoxide hydrolase 1 OS=Homo sapiens GN=EPHX1 PE=1 SV=1	35698000	0	17849000	95078000	0	47539000	42384000	30630000	36507000	3.00478	2.20353	2.46e-06	2	52.948	455
P24390	ER lumen protein retaining receptor 1	KDELR1	>sp|P24390|ERD21_HUMAN ER lumen protein retaining receptor 1 OS=Homo sapiens GN=KDELR1 PE=1 SV=1;>sp|P33947|ERD22_HUMAN ER lumen protein retaining receptor 2 OS=Homo sapiens GN=KDELR2 PE=1 SV=1	0	0	0	45349000	54653000	50001000	0	38616000	19308000	#DIV/0!	#DIV/0!	7.16e-09	2	24.542	212
Q9UJM3	ERBB receptor feedback inhibitor 1	ERRFI1	>sp|Q9UJM3|ERRFI_HUMAN ERBB receptor feedback inhibitor 1 OS=Homo sapiens GN=ERRFI1 PE=1 SV=1	107470000	126160000	116815000	0	0	0	67792000	0	33896000	0	0.312612	1.44e-08	3	50.559	462
Q96HE7	ERO1-like protein alpha	ERO1L	>sp|Q96HE7|ERO1A_HUMAN ERO1-like protein alpha OS=Homo sapiens GN=ERO1L PE=1 SV=2	0	0	0	44106000	61336000	52721000	56006000	71049000	63527500	#DIV/0!	#DIV/0!	2.36e-14	4	54.392	468
Q53GQ0	Estradiol 17-beta-dehydrogenase 12	HSD17B12	>sp|Q53GQ0|DHB12_HUMAN Estradiol 17-beta-dehydrogenase 12 OS=Homo sapiens GN=HSD17B12 PE=1 SV=2	29828000	41936000	35882000	0	33899000	16949500	0	0	0	0.532914	0	3.38e-12	3	34.324	312
Q13868	Exosome complex component RRP4	EXOSC2	>sp|Q13868|EXOS2_HUMAN Exosome complex component RRP4 OS=Homo sapiens GN=EXOSC2 PE=1 SV=2	44999000	42836000	43917500	0	0	0	0	0	0	0	0	6.79e-07	2	32.789	293
Q9NQT5	Exosome complex component RRP40	EXOSC3	>sp|Q9NQT5|EXOS3_HUMAN Exosome complex component RRP40 OS=Homo sapiens GN=EXOSC3 PE=1 SV=3	53088000	46861000	49974500	0	36558000	18279000	28471000	0	14235500	0.412649	0.306888	8.08e-08	3	29.572	275
Q9Y2L1	Exosome complex exonuclease RRP44	DIS3	>sp|Q9Y2L1|RRP44_HUMAN Exosome complex exonuclease RRP44 OS=Homo sapiens GN=DIS3 PE=1 SV=2	42846000	0	21423000	72054000	59238000	65646000	50973000	44289000	47631000	3.45705	2.39533	3.91e-31	9	109	958
O43592	Exportin-T	XPOT	>sp|O43592|XPOT_HUMAN Exportin-T OS=Homo sapiens GN=XPOT PE=1 SV=2	174150000	180610000	177380000	92564000	76887000	84725500	71708000	100910000	86309000	0.538873	0.524213	1.27e-34	12	109.96	962
Q96I24	Far upstream element-binding protein 3	FUBP3	>sp|Q96I24|FUBP3_HUMAN Far upstream element-binding protein 3 OS=Homo sapiens GN=FUBP3 PE=1 SV=2	75347000	0	37673500	0	0	0	0	0	0	0	0	1.03e-10	3	61.64	572
Q16658	Fascin	FSCN1	>sp|Q16658|FSCN1_HUMAN Fascin OS=Homo sapiens GN=FSCN1 PE=1 SV=3	0	0	0	200880000	215680000	208280000	234340000	219490000	226915000	#DIV/0!	#DIV/0!	1.03e-23	7	54.529	493
Q9NYY8	FAST kinase domain-containing protein 2	FASTKD2	>sp|Q9NYY8|FAKD2_HUMAN FAST kinase domain-containing protein 2 OS=Homo sapiens GN=FASTKD2 PE=1 SV=1	0	12554000	6277000	0	0	0	0	0	0	0	0	5.53e-06	3	81.462	710
O95864	Fatty acid desaturase 2	FADS2	>sp|O95864|FADS2_HUMAN Fatty acid desaturase 2 OS=Homo sapiens GN=FADS2 PE=1 SV=1	0	27571000	13785500	0	0	0	0	0	0	0	0	1.49e-05	2	52.259	444
P51648	Fatty aldehyde dehydrogenase	ALDH3A2	>sp|P51648|AL3A2_HUMAN Fatty aldehyde dehydrogenase OS=Homo sapiens GN=ALDH3A2 PE=1 SV=1	130600000	126210000	128405000	364880000	329850000	347365000	391560000	421670000	406615000	3.05198	3.4116	7.45e-25	7	54.847	485
Q96AC1	Fermitin family homolog 2	FERMT2	>sp|Q96AC1|FERM2_HUMAN Fermitin family homolog 2 OS=Homo sapiens GN=FERMT2 PE=1 SV=1	198070000	176850000	187460000	527390000	525980000	526685000	418700000	426570000	422635000	3.16971	2.42892	6.58e-39	10	77.86	680
P30043	Flavin reductase (NADPH)	BLVRB	>sp|P30043|BLVRB_HUMAN Flavin reductase (NADPH) OS=Homo sapiens GN=BLVRB PE=1 SV=3	353950000	359000000	356475000	766970000	629760000	698365000	755000000	750680000	752840000	2.21019	2.27525	1.04e-86	7	22.119	206
Q13630	GDP-L-fucose synthase	TSTA3	>sp|Q13630|FCL_HUMAN GDP-L-fucose synthase OS=Homo sapiens GN=TSTA3 PE=1 SV=1	0	0	0	35728000	0	17864000	37891000	44469000	41180000	#DIV/0!	#DIV/0!	0.0006113	2	35.892	321
Q92990	Glomulin	GLMN	>sp|Q92990|GLMN_HUMAN Glomulin OS=Homo sapiens GN=GLMN PE=1 SV=2	42262000	42785000	42523500	0	35667000	17833500	34393000	0	17196500	0.473135	0.435679	5.54e-10	3	68.207	594
Q96EK6	Glucosamine 6-phosphate N-acetyltransferase	GNPNAT1	>sp|Q96EK6|GNA1_HUMAN Glucosamine 6-phosphate N-acetyltransferase OS=Homo sapiens GN=GNPNAT1 PE=1 SV=1	104780000	92866000	98823000	323000000	342510000	332755000	438080000	428970000	433525000	3.79878	4.7262	2.42e-19	5	20.749	184
P11413	Glucose-6-phosphate 1-dehydrogenase	G6PD	>sp|P11413|G6PD_HUMAN Glucose-6-phosphate 1-dehydrogenase OS=Homo sapiens GN=G6PD PE=1 SV=4	314330000	315760000	315045000	1299900000	1316000000	1307950000	1435200000	1445000000	1440100000	4.68377	4.92466	6.41e-54	16	59.256	515
P48506	Glutamate--cysteine ligase catalytic subunit	GCLC	>sp|P48506|GSH1_HUMAN Glutamate--cysteine ligase catalytic subunit OS=Homo sapiens GN=GCLC PE=1 SV=2	0	0	0	141440000	118360000	129900000	180030000	159760000	169895000	#DIV/0!	#DIV/0!	6.58e-26	8	72.765	637
P48507	Glutamate--cysteine ligase regulatory subunit	GCLM	>sp|P48507|GSH0_HUMAN Glutamate--cysteine ligase regulatory subunit OS=Homo sapiens GN=GCLM PE=1 SV=1	126410000	125550000	125980000	222530000	232910000	227720000	328400000	355220000	341810000	2.03928	2.92307	1.79e-22	6	30.727	274
P00390	Glutathione reductase, mitochondrial	GSR	>sp|P00390|GSHR_HUMAN Glutathione reductase, mitochondrial OS=Homo sapiens GN=GSR PE=1 SV=2	370860000	305950000	338405000	1025700000	1023800000	1024750000	1024100000	1116700000	1070400000	3.41632	3.40773	3.78e-75	10	56.256	522
Q9Y2Q3	Glutathione S-transferase kappa 1	GSTK1	>sp|Q9Y2Q3|GSTK1_HUMAN Glutathione S-transferase kappa 1 OS=Homo sapiens GN=GSTK1 PE=1 SV=3	0	79267000	39633500	40876000	0	20438000	0	0	0	0.581772	0	3.09e-08	2	25.497	226
P09211	Glutathione S-transferase P	GSTP1	>sp|P09211|GSTP1_HUMAN Glutathione S-transferase P OS=Homo sapiens GN=GSTP1 PE=1 SV=2	2536300000	2679000000	2607650000	4028100000	4201600000	4114850000	4081200000	4201800000	4141500000	1.78025	1.71106	6.8e-146	9	23.356	210
P48637	Glutathione synthetase	GSS	>sp|P48637|GSHB_HUMAN Glutathione synthetase OS=Homo sapiens GN=GSS PE=1 SV=1	0	93015000	46507500	0	0	0	0	0	0	0	0	2.53e-08	2	52.384	474
Q12849	G-rich sequence factor 1	GRSF1	>sp|Q12849|GRSF1_HUMAN G-rich sequence factor 1 OS=Homo sapiens GN=GRSF1 PE=1 SV=3	166370000	99056000	132713000	109030000	0	54515000	95527000	0	47763500	0.463425	0.387738	5.51e-15	5	53.126	480
P36915	Guanine nucleotide-binding protein-like 1	GNL1	>sp|P36915|GNL1_HUMAN Guanine nucleotide-binding protein-like 1 OS=Homo sapiens GN=GNL1 PE=1 SV=2	49225000	50349000	49787000	27818000	0	13909000	0	43018000	21509000	0.315179	0.465436	6.68e-07	2	68.66	607
P08107	Heat shock 70 kDa protein 1A/1B	HSPA1A	>sp|P08107|HSP71_HUMAN Heat shock 70 kDa protein 1A/1B OS=Homo sapiens GN=HSPA1A PE=1 SV=5	1187100000	1230700000	1208900000	1797900000	1942800000	1870350000	1881000000	2040500000	1960750000	1.74546	1.74738	1.27e-248	12	70.051	641
Q92598	Heat shock protein 105 kDa	HSPH1	>sp|Q92598|HS105_HUMAN Heat shock protein 105 kDa OS=Homo sapiens GN=HSPH1 PE=1 SV=1	963720000	767910000	865815000	56792000	29500000	43146000	43156000	61869000	52512500	0.0562202	0.0653422	9.45e-98	19	96.864	858
Q9Y547	Heat shock protein beta-11	HSPB11	>sp|Q9Y547|IFT25_HUMAN Intraflagellar transport protein 25 homolog OS=Homo sapiens GN=HSPB11 PE=1 SV=1	29794000	0	14897000	0	0	0	0	0	0	0	0	1.99e-07	2	16.297	144
Q14527	Helicase-like transcription factor	HLTF	>sp|Q14527|HLTF_HUMAN Helicase-like transcription factor OS=Homo sapiens GN=HLTF PE=1 SV=2	0	0	0	62903000	82836000	72869500	50606000	60467000	55536500	#DIV/0!	#DIV/0!	2.88e-09	4	113.93	1009
P09601	Heme oxygenase 1	HMOX1	>sp|P09601|HMOX1_HUMAN Heme oxygenase 1 OS=Homo sapiens GN=HMOX1 PE=1 SV=1	66455000	55019000	60737000	203000000	204260000	203630000	413720000	401410000	407565000	3.78238	7.22936	1.99e-18	5	32.818	288
P30519	Heme oxygenase 2	HMOX2	>sp|P30519|HMOX2_HUMAN Heme oxygenase 2 OS=Homo sapiens GN=HMOX2 PE=1 SV=2	39263000	48899000	44081000	44082000	0	22041000	0	0	0	0.564101	0	2.74e-17	4	36.032	316
P51858	Hepatoma-derived growth factor	HDGF	>sp|P51858|HDGF_HUMAN Hepatoma-derived growth factor OS=Homo sapiens GN=HDGF PE=1 SV=1	194740000	238420000	216580000	349120000	380670000	364895000	371190000	309120000	340155000	1.90076	1.69206	4.59e-29	7	26.788	240
O00422	Histone deacetylase complex subunit SAP18	SAP18	>sp|O00422|SAP18_HUMAN Histone deacetylase complex subunit SAP18 OS=Homo sapiens GN=SAP18 PE=1 SV=1	0	0	0	41193000	43033000	42113000	35900000	0	17950000	#DIV/0!	#DIV/0!	7.6e-07	2	17.561	153
Q9NX55	Huntingtin-interacting protein K	HYPK	>sp|Q9NX55|HYPK_HUMAN Huntingtin-interacting protein K OS=Homo sapiens GN=HYPK PE=1 SV=2	0	25831000	12915500	0	0	0	0	0	0	0	0	9.79e-08	2	14.665	129
Q16836	Hydroxyacyl-coenzyme A dehydrogenase, mitochondrial	HADH	>sp|Q16836|HCDH_HUMAN Hydroxyacyl-coenzyme A dehydrogenase, mitochondrial OS=Homo sapiens GN=HADH PE=1 SV=3	51892000	75062000	63477000	95726000	98528000	97127000	134530000	125470000	130000000	1.72624	2.20639	6.51e-12	4	34.293	314
Q70UQ0	Inhibitor of nuclear factor kappa-B kinase-interacting protein	IKBIP	>sp|Q70UQ0|IKIP_HUMAN Inhibitor of nuclear factor kappa-B kinase-interacting protein OS=Homo sapiens GN=IKBIP PE=1 SV=1	30642000	29862000	30252000	0	0	0	0	0	0	0	0	2.75e-07	2	39.309	350
P06756	Integrin alpha-V;Integrin alpha-V heavy chain;Integrin alpha-V light chain	ITGAV	>sp|P06756|ITAV_HUMAN Integrin alpha-V OS=Homo sapiens GN=ITGAV PE=1 SV=2	591720000	569590000	580655000	263530000	297790000	280660000	310520000	305310000	307915000	0.545305	0.571306	3.7e-55	14	116.04	1048
O75874	Isocitrate dehydrogenase [NADP] cytoplasmic	IDH1	>sp|O75874|IDHC_HUMAN Isocitrate dehydrogenase [NADP] cytoplasmic OS=Homo sapiens GN=IDH1 PE=1 SV=2	341080000	325620000	333350000	501830000	508810000	505320000	611720000	586390000	599055000	1.71019	1.93608	6.45e-70	9	46.659	414
Q08431	Lactadherin;Lactadherin short form;Medin	MFGE8	>sp|Q08431|MFGM_HUMAN Lactadherin OS=Homo sapiens GN=MFGE8 PE=1 SV=2	82436000	68653000	75544500	0	0	0	0	0	0	0	0	3.53e-16	3	43.122	387
Q9UFC0	Leucine-rich repeat and WD repeat-containing protein 1	LRWD1	>sp|Q9UFC0|LRWD1_HUMAN Leucine-rich repeat and WD repeat-containing protein 1 OS=Homo sapiens GN=LRWD1 PE=1 SV=2	0	17977000	8988500	0	0	0	0	0	0	0	0	1.55e-08	2	70.86	647
P33121	Long-chain-fatty-acid--CoA ligase 1	ACSL1	>sp|P33121|ACSL1_HUMAN Long-chain-fatty-acid--CoA ligase 1 OS=Homo sapiens GN=ACSL1 PE=1 SV=1	87013000	103660000	95336500	0	0	0	42114000	46506000	44310000	0	0.500724	3.17e-15	4	77.942	698
Q8NF37	Lysophosphatidylcholine acyltransferase 1	LPCAT1	>sp|Q8NF37|PCAT1_HUMAN Lysophosphatidylcholine acyltransferase 1 OS=Homo sapiens GN=LPCAT1 PE=1 SV=2	0	0	0	57677000	73820000	65748500	48825000	45305000	47065000	#DIV/0!	#DIV/0!	3.62e-10	2	59.151	534
P11279	Lysosome-associated membrane glycoprotein 1	LAMP1	>sp|P11279|LAMP1_HUMAN Lysosome-associated membrane glycoprotein 1 OS=Homo sapiens GN=LAMP1 PE=1 SV=3	0	0	0	213240000	243170000	228205000	275650000	266750000	271200000	#DIV/0!	#DIV/0!	2.29e-10	3	44.882	417
P11310	Medium-chain specific acyl-CoA dehydrogenase, mitochondrial	ACADM	>sp|P11310|ACADM_HUMAN Medium-chain specific acyl-CoA dehydrogenase, mitochondrial OS=Homo sapiens GN=ACADM PE=1 SV=1	0	48473000	24236500	55662000	65605000	60633500	59329000	62856000	61092500	2.82241	2.71565	3.14e-07	3	46.588	421
O00264	Membrane-associated progesterone receptor component 1	PGRMC1	>sp|O00264|PGRC1_HUMAN Membrane-associated progesterone receptor component 1 OS=Homo sapiens GN=PGRMC1 PE=1 SV=3	172840000	163890000	168365000	259280000	258160000	258720000	311570000	294190000	302880000	1.73363	1.93809	1.47e-12	3	21.671	195
P50579	Methionine aminopeptidase 2	METAP2	>sp|P50579|MAP2_HUMAN Methionine aminopeptidase 2 OS=Homo sapiens GN=METAP2 PE=1 SV=1	60465000	72984000	66724500	50704000	0	25352000	62860000	0	31430000	0.428651	0.507476	4.09e-12	4	52.891	478
Q9BQA1	Methylosome protein 50	WDR77	>sp|Q9BQA1|MEP50_HUMAN Methylosome protein 50 OS=Homo sapiens GN=WDR77 PE=1 SV=1	43040000	59290000	51165000	46021000	116690000	81355500	58925000	103480000	81202500	1.79387	1.70983	2.76e-15	5	36.724	342
Q9BV20	Methylthioribose-1-phosphate isomerase	MRI1	>sp|Q9BV20|MTNA_HUMAN Methylthioribose-1-phosphate isomerase OS=Homo sapiens GN=MRI1 PE=1 SV=1	0	0	0	0	13653000	6826500	10355000	0	5177500	#DIV/0!	#DIV/0!	3.11e-08	2	39.149	369
O14880	Microsomal glutathione S-transferase 3	MGST3	>sp|O14880|MGST3_HUMAN Microsomal glutathione S-transferase 3 OS=Homo sapiens GN=MGST3 PE=1 SV=1	0	89625000	44812500	140780000	0	70390000	139820000	138300000	139060000	1.7721	3.34317	9.98e-07	2	16.516	152
P46821	Microtubule-associated protein 1B;MAP1B heavy chain;MAP1 light chain LC1	MAP1B	>sp|P46821|MAP1B_HUMAN Microtubule-associated protein 1B OS=Homo sapiens GN=MAP1B PE=1 SV=2	0	0	0	70410000	70328000	70369000	90398000	94976000	92687000	#DIV/0!	#DIV/0!	8.38e-21	5	270.63	2468
P11137	Microtubule-associated protein 2	MAP2	>sp|P11137|MTAP2_HUMAN Microtubule-associated protein 2 OS=Homo sapiens GN=MAP2 PE=1 SV=4	0	0	0	222920000	238170000	230545000	226730000	248700000	237715000	#DIV/0!	#DIV/0!	7.63e-15	5	199.52	1827
Q9Y3D0	Mitotic spindle-associated MMXD complex subunit MIP18	FAM96B	>sp|Q9Y3D0|MIP18_HUMAN Mitotic spindle-associated MMXD complex subunit MIP18 OS=Homo sapiens GN=FAM96B PE=1 SV=1	0	26555000	13277500	0	0	0	0	0	0	0	0	1.77e-11	2	17.663	163
O00499	Myc box-dependent-interacting protein 1	BIN1	>sp|O00499|BIN1_HUMAN Myc box-dependent-interacting protein 1 OS=Homo sapiens GN=BIN1 PE=1 SV=1	0	58152000	29076000	0	0	0	0	0	0	0	0	0.00021282	2	64.699	593
Q96S97	Myeloid-associated differentiation marker	MYADM	>sp|Q96S97|MYADM_HUMAN Myeloid-associated differentiation marker OS=Homo sapiens GN=MYADM PE=1 SV=2	98003000	99222000	98612500	0	0	0	0	0	0	0	0	9.71e-05	2	35.273	322
Q9NZM1	Myoferlin	MYOF	>sp|Q9NZM1|MYOF_HUMAN Myoferlin OS=Homo sapiens GN=MYOF PE=1 SV=1	93561000	106170000	99865500	153980000	169020000	161500000	201510000	196650000	199080000	1.82446	2.14767	3.41e-45	12	234.71	2061
P24844	Myosin regulatory light polypeptide 9	MYL9	>sp|P24844|MYL9_HUMAN Myosin regulatory light polypeptide 9 OS=Homo sapiens GN=MYL9 PE=1 SV=4	105840000	86918000	96379000	32453000	0	16226500	28568000	0	14284000	0.189941	0.15967	9.86e-26	3	19.827	172
Q9UJ70	N-acetyl-D-glucosamine kinase	NAGK	>sp|Q9UJ70|NAGK_HUMAN N-acetyl-D-glucosamine kinase OS=Homo sapiens GN=NAGK PE=1 SV=4	22708000	18898000	20803000	0	0	0	0	0	0	0	0	4.84e-05	2	37.375	344
Q9NX02	NACHT, LRR and PYD domains-containing protein 2	NLRP2	>sp|Q9NX02|NALP2_HUMAN NACHT, LRR and PYD domains-containing protein 2 OS=Homo sapiens GN=NLRP2 PE=1 SV=1	0	32134000	16067000	0	0	0	0	0	0	0	0	1.65e-05	3	120.51	1062
P15559	NAD(P)H dehydrogenase [quinone] 1	NQO1	>sp|P15559|NQO1_HUMAN NAD(P)H dehydrogenase [quinone] 1 OS=Homo sapiens GN=NQO1 PE=1 SV=1	813400000	816360000	814880000	4062900000	3593400000	3828150000	8486300000	3885200000	6185750000	5.29996	8.17814	1.98e-93	12	30.867	274
O95299	NADH dehydrogenase [ubiquinone] 1 alpha subcomplex subunit 10, mitochondrial	NDUFA10	>sp|O95299|NDUAA_HUMAN NADH dehydrogenase [ubiquinone] 1 alpha subcomplex subunit 10, mitochondrial OS=Homo sapiens GN=NDUFA10 PE=1 SV=1	0	39911000	19955500	0	0	0	0	0	0	0	0	2.38e-08	3	40.75	355
O96000	NADH dehydrogenase [ubiquinone] 1 beta subcomplex subunit 10	NDUFB10	>sp|O96000|NDUBA_HUMAN NADH dehydrogenase [ubiquinone] 1 beta subcomplex subunit 10 OS=Homo sapiens GN=NDUFB10 PE=1 SV=3	36290000	35290000	35790000	35786000	0	17893000	0	37490000	18745000	0.564025	0.564261	5.42e-09	2	20.776	172
P28331	NADH-ubiquinone oxidoreductase 75 kDa subunit, mitochondrial	NDUFS1	>sp|P28331|NDUS1_HUMAN NADH-ubiquinone oxidoreductase 75 kDa subunit, mitochondrial OS=Homo sapiens GN=NDUFS1 PE=1 SV=3	64679000	85650000	75164500	74480000	0	37240000	0	0	0	0.558951	0	6.34e-13	6	79.467	727
P48163	NADP-dependent malic enzyme	ME1	>sp|P48163|MAOX_HUMAN NADP-dependent malic enzyme OS=Homo sapiens GN=ME1 PE=1 SV=1	69043000	79299000	74171000	337860000	274150000	306005000	368360000	319190000	343775000	4.65448	4.9934	3.17e-60	10	64.149	572
P61081	NEDD8-conjugating enzyme Ubc12	UBE2M	>sp|P61081|UBC12_HUMAN NEDD8-conjugating enzyme Ubc12 OS=Homo sapiens GN=UBE2M PE=1 SV=1	175510000	152790000	164150000	70302000	0	35151000	0	0	0	0.241587	0	2.9e-08	3	20.9	183
P48681	Nestin	NES	>sp|P48681|NEST_HUMAN Nestin OS=Homo sapiens GN=NES PE=1 SV=2	114150000	110510000	112330000	626030000	957580000	791805000	680330000	682270000	681300000	7.95243	6.53429	1.72e-88	19	177.44	1621
Q6PIU2	Neutral cholesterol ester hydrolase 1	NCEH1	>sp|Q6PIU2|NCEH1_HUMAN Neutral cholesterol ester hydrolase 1 OS=Homo sapiens GN=NCEH1 PE=1 SV=3	121790000	0	60895000	107300000	107130000	107215000	123530000	122810000	123170000	1.98633	2.17911	8.36e-11	4	45.807	408
Q96TA1	Niban-like protein 1	FAM129B	>sp|Q96TA1|NIBL1_HUMAN Niban-like protein 1 OS=Homo sapiens GN=FAM129B PE=1 SV=3	0	72371000	36185500	0	0	0	0	0	0	0	0	0.00094295	2	84.137	746
Q7Z417	Nuclear fragile X mental retardation-interacting protein 2	NUFIP2	>sp|Q7Z417|NUFP2_HUMAN Nuclear fragile X mental retardation-interacting protein 2 OS=Homo sapiens GN=NUFIP2 PE=1 SV=1	0	37483000	18741500	0	0	0	0	0	0	0	0	6.87e-09	3	76.12	695
O75694	Nuclear pore complex protein Nup155	NUP155	>sp|O75694|NU155_HUMAN Nuclear pore complex protein Nup155 OS=Homo sapiens GN=NUP155 PE=1 SV=1	197530000	199520000	198525000	335690000	351700000	343695000	342070000	351020000	346545000	1.95315	1.88062	5.59e-46	15	155.2	1391
Q9UKX7	Nuclear pore complex protein Nup50	NUP50	>sp|Q9UKX7|NUP50_HUMAN Nuclear pore complex protein Nup50 OS=Homo sapiens GN=NUP50 PE=1 SV=2	49007000	39485000	44246000	36558000	0	18279000	0	0	0	0.466075	0	5.34e-10	3	50.144	468
Q8WTT2	Nucleolar complex protein 3 homolog	NOC3L	>sp|Q8WTT2|NOC3L_HUMAN Nucleolar complex protein 3 homolog OS=Homo sapiens GN=NOC3L PE=1 SV=1	19039000	19568000	19303500	42574000	53598000	48086000	38913000	25571000	32242000	2.81035	1.79946	1.23e-13	4	92.547	800
P17480	Nucleolar transcription factor 1	UBTF	>sp|P17480|UBF1_HUMAN Nucleolar transcription factor 1 OS=Homo sapiens GN=UBTF PE=1 SV=1	0	93940000	46970000	82278000	86500000	84389000	74422000	75262000	74842000	2.02695	1.71665	5.48e-27	6	89.405	764
Q9H173	Nucleotide exchange factor SIL1	SIL1	>sp|Q9H173|SIL1_HUMAN Nucleotide exchange factor SIL1 OS=Homo sapiens GN=SIL1 PE=1 SV=1	12558000	13508000	13033000	0	0	0	0	11621000	5810500	0	0.480314	1.93e-05	2	52.084	461
Q96RS6	NudC domain-containing protein 1	NUDCD1	>sp|Q96RS6|NUDC1_HUMAN NudC domain-containing protein 1 OS=Homo sapiens GN=NUDCD1 PE=1 SV=2	41490000	0	20745000	82801000	46397000	64599000	48467000	44741000	46604000	3.51309	2.42028	4.7e-09	2	66.755	583
Q9NZT2	Opioid growth factor receptor	OGFR	>sp|Q9NZT2|OGFR_HUMAN Opioid growth factor receptor OS=Homo sapiens GN=OGFR PE=1 SV=3	29541000	37028000	33284500	32144000	0	16072000	0	34297000	17148500	0.54476	0.55506	0.00020987	2	73.324	677
P04181	Ornithine aminotransferase, mitochondrial;Ornithine aminotransferase, hepatic form;Ornithine aminotransferase, renal form	OAT	>sp|P04181|OAT_HUMAN Ornithine aminotransferase, mitochondrial OS=Homo sapiens GN=OAT PE=1 SV=1	94996000	219770000	157383000	44404000	52974000	48689000	57497000	43327000	50412000	0.34902	0.34509	1.26e-30	7	48.534	439
Q96SU4	Oxysterol-binding protein-related protein 9	OSBPL9	>sp|Q96SU4|OSBL9_HUMAN Oxysterol-binding protein-related protein 9 OS=Homo sapiens GN=OSBPL9 PE=1 SV=2	0	0	0	0	70313000	35156500	58394000	57110000	57752000	#DIV/0!	#DIV/0!	2.82e-06	2	83.184	736
Q15645	Pachytene checkpoint protein 2 homolog	TRIP13	>sp|Q15645|PCH2_HUMAN Pachytene checkpoint protein 2 homolog OS=Homo sapiens GN=TRIP13 PE=1 SV=2	31224000	46115000	38669500	0	0	0	0	0	0	0	0	6.92e-12	4	48.55	432
P49023	Paxillin	PXN	>sp|P49023|PAXI_HUMAN Paxillin OS=Homo sapiens GN=PXN PE=1 SV=3	27910000	30705000	29307500	0	0	0	0	0	0	0	0	3.41e-05	2	64.505	591
O75475	PC4 and SFRS1-interacting protein	PSIP1	>sp|O75475|PSIP1_HUMAN PC4 and SFRS1-interacting protein OS=Homo sapiens GN=PSIP1 PE=1 SV=1	90978000	0	45489000	171290000	178940000	175115000	80882000	100260000	90571000	4.34304	2.14506	5.95e-15	2	60.103	530
Q9NR12	PDZ and LIM domain protein 7	PDLIM7	>sp|Q9NR12|PDLI7_HUMAN PDZ and LIM domain protein 7 OS=Homo sapiens GN=PDLIM7 PE=1 SV=1	0	41362000	20681000	0	0	0	0	0	0	0	0	2.96e-10	3	49.844	457
Q13526	Peptidyl-prolyl cis-trans isomerase NIMA-interacting 1	PIN1	>sp|Q13526|PIN1_HUMAN Peptidyl-prolyl cis-trans isomerase NIMA-interacting 1 OS=Homo sapiens GN=PIN1 PE=1 SV=1	0	0	0	79983000	0	39991500	54633000	0	27316500	#DIV/0!	#DIV/0!	3.55e-15	2	18.243	163
Q06830	Peroxiredoxin-1	PRDX1	>sp|Q06830|PRDX1_HUMAN Peroxiredoxin-1 OS=Homo sapiens GN=PRDX1 PE=1 SV=1	6304300000	6081400000	6192850000	10331000000	10107000000	10219000000	11961000000	13040000000	12500500000	1.86164	2.17467	5.85e-94	11	22.11	199
P51659	Peroxisomal multifunctional enzyme type 2;(3R)-hydroxyacyl-CoA dehydrogenase;Enoyl-CoA hydratase 2	HSD17B4	>sp|P51659|DHB4_HUMAN Peroxisomal multifunctional enzyme type 2 OS=Homo sapiens GN=HSD17B4 PE=1 SV=3	0	0	0	48491000	52829000	50660000	49783000	68276000	59029500	#DIV/0!	#DIV/0!	7.5e-35	6	79.685	736
Q9NTJ5	Phosphatidylinositide phosphatase SAC1	SACM1L	>sp|Q9NTJ5|SAC1_HUMAN Phosphatidylinositide phosphatase SAC1 OS=Homo sapiens GN=SACM1L PE=1 SV=2	0	0	0	44453000	0	22226500	0	45776000	22888000	#DIV/0!	#DIV/0!	2.77e-10	4	66.966	587
Q9UBF8	Phosphatidylinositol 4-kinase beta	PI4KB	>sp|Q9UBF8|PI4KB_HUMAN Phosphatidylinositol 4-kinase beta OS=Homo sapiens GN=PI4KB PE=1 SV=1	0	5519000	2759500	0	0	0	0	0	0	0	0	1.33e-05	2	91.378	816
P48651	Phosphatidylserine synthase 1	PTDSS1	>sp|P48651|PTSS1_HUMAN Phosphatidylserine synthase 1 OS=Homo sapiens GN=PTDSS1 PE=1 SV=1	0	0	0	0	29304000	14652000	31251000	0	15625500	#DIV/0!	#DIV/0!	1.02e-08	3	55.527	473
Q16822	Phosphoenolpyruvate carboxykinase [GTP], mitochondrial	PCK2	>sp|Q16822|PCKGM_HUMAN Phosphoenolpyruvate carboxykinase [GTP], mitochondrial OS=Homo sapiens GN=PCK2 PE=1 SV=3	313050000	0	156525000	329350000	370250000	349800000	311280000	325200000	318240000	2.52123	2.19042	9.01e-12	4	70.729	640
Q96G03	Phosphoglucomutase-2	PGM2	>sp|Q96G03|PGM2_HUMAN Phosphoglucomutase-2 OS=Homo sapiens GN=PGM2 PE=1 SV=4	0	33560000	16780000	42092000	39251000	40671500	31394000	34147000	32770500	2.73448	2.10401	0.00079109	2	68.283	612
P13797	Plastin-3	PLS3	>sp|P13797|PLST_HUMAN Plastin-3 OS=Homo sapiens GN=PLS3 PE=1 SV=4	484080000	480360000	482220000	926000000	845140000	885570000	916760000	917880000	917320000	2.07183	2.04942	4.54e-68	13	70.81	630
O60828	Polyglutamine-binding protein 1	PQBP1	>sp|O60828|PQBP1_HUMAN Polyglutamine-binding protein 1 OS=Homo sapiens GN=PQBP1 PE=1 SV=1	25249000	25108000	25178500	0	0	0	0	0	0	0	0	3.5e-12	3	30.472	265
Q9Y2S7	Polymerase delta-interacting protein 2	POLDIP2	>sp|Q9Y2S7|PDIP2_HUMAN Polymerase delta-interacting protein 2 OS=Homo sapiens GN=POLDIP2 PE=1 SV=1	43903000	41698000	42800500	0	0	0	0	0	0	0	0	3.33e-06	2	42.033	368
Q6NZI2	Polymerase I and transcript release factor	PTRF	>sp|Q6NZI2|PTRF_HUMAN Polymerase I and transcript release factor OS=Homo sapiens GN=PTRF PE=1 SV=1	48797000	51053000	49925000	0	0	0	0	0	0	0	0	2.01e-11	3	43.476	390
Q14914	Prostaglandin reductase 1	PTGR1	>sp|Q14914|PTGR1_HUMAN Prostaglandin reductase 1 OS=Homo sapiens GN=PTGR1 PE=1 SV=2	184320000	191150000	187735000	373000000	387070000	380035000	408890000	413630000	411260000	2.28379	2.36008	3.68e-26	8	35.869	329
O95456	Proteasome assembly chaperone 1	PSMG1	>sp|O95456|PSMG1_HUMAN Proteasome assembly chaperone 1 OS=Homo sapiens GN=PSMG1 PE=1 SV=1	25298000	31938000	28618000	39923000	48511000	44217000	39502000	77635000	58568500	1.74312	2.20486	2.47e-05	2	32.854	288
Q9BT73	Proteasome assembly chaperone 3	PSMG3	>sp|Q9BT73|PSMG3_HUMAN Proteasome assembly chaperone 3 OS=Homo sapiens GN=PSMG3 PE=1 SV=1	30014000	30311000	30162500	0	0	0	0	0	0	0	0	4.31e-05	2	13.104	122
Q13015	Protein AF1q	MLLT11	>sp|Q13015|AF1Q_HUMAN Protein AF1q OS=Homo sapiens GN=MLLT11 PE=1 SV=1	33659000	40581000	37120000	27337000	0	13668500	0	0	0	0.415423	0	3.57e-07	2	10.061	90
Q99622	Protein C10	C12orf57	>sp|Q99622|C10_HUMAN Protein C10 OS=Homo sapiens GN=C12orf57 PE=1 SV=1	75423000	0	37711500	17537000	0	8768500	0	21791000	10895500	0.262318	0.311264	2.3e-09	2	13.178	126
Q8N8S7	Protein enabled homolog	ENAH	>sp|Q8N8S7|ENAH_HUMAN Protein enabled homolog OS=Homo sapiens GN=ENAH PE=1 SV=2	69023000	86619000	77821000	34607000	33990000	34298500	36263000	35829000	36046000	0.497228	0.499018	4.53e-10	3	66.509	591
O94915	Protein furry homolog-like	FRYL	>sp|O94915|FRYL_HUMAN Protein furry homolog-like OS=Homo sapiens GN=FRYL PE=1 SV=2	13718000	12200000	12959000	0	0	0	0	0	0	0	0	8.29e-06	2	339.59	3013
O94992	Protein HEXIM1	HEXIM1	>sp|O94992|HEXI1_HUMAN Protein HEXIM1 OS=Homo sapiens GN=HEXIM1 PE=1 SV=1	61067000	54438000	57752500	0	0	0	33652000	0	16826000	0	0.313882	1.91e-08	2	40.623	359
Q9Y520	Protein PRRC2C	PRRC2C	>sp|Q9Y520|PRC2C_HUMAN Protein PRRC2C OS=Homo sapiens GN=PRRC2C PE=1 SV=4	89636000	0	44818000	0	0	0	0	0	0	0	0	0.00015242	2	316.91	2896
P60903	Protein S100-A10	S100A10	>sp|P60903|S10AA_HUMAN Protein S100-A10 OS=Homo sapiens GN=S100A10 PE=1 SV=2	0	0	0	148350000	0	74175000	147710000	132310000	140010000	#DIV/0!	#DIV/0!	3.33e-06	2	11.203	97
Q92734	Protein TFG	TFG	>sp|Q92734|TFG_HUMAN Protein TFG OS=Homo sapiens GN=TFG PE=1 SV=2	46459000	37734000	42096500	0	0	0	37488000	0	18744000	0	0.479703	2.61e-11	3	43.447	400
P60468	Protein transport protein Sec61 subunit beta	SEC61B	>sp|P60468|SC61B_HUMAN Protein transport protein Sec61 subunit beta OS=Homo sapiens GN=SEC61B PE=1 SV=2	0	79468000	39734000	69711000	74189000	71950000	93373000	128750000	111061500	2.04289	3.01132	2.99e-07	2	9.9743	96
P06454	Prothymosin alpha;Thymosin alpha-1	PTMA	>sp|P06454|PTMA_HUMAN Prothymosin alpha OS=Homo sapiens GN=PTMA PE=1 SV=2	112030000	68927000	90478500	210260000	493130000	351695000	201880000	282720000	242300000	4.38529	2.88512	2.46e-15	4	12.203	111
O43865	Putative adenosylhomocysteinase 2;Putative adenosylhomocysteinase 3	AHCYL1	>sp|O43865|SAHH2_HUMAN Putative adenosylhomocysteinase 2 OS=Homo sapiens GN=AHCYL1 PE=1 SV=2;>sp|Q96HN2|SAHH3_HUMAN Putative adenosylhomocysteinase 3 OS=Homo sapiens GN=AHCYL2 PE=1 SV=1	31512000	34343000	32927500	64553000	85399000	74976000	60370000	85385000	72877500	2.56886	2.38446	1.48e-08	4	58.951	530
Q9HCE1	Putative helicase MOV-10	MOV10	>sp|Q9HCE1|MOV10_HUMAN Putative helicase MOV-10 OS=Homo sapiens GN=MOV10 PE=1 SV=2	49598000	56161000	52879500	0	48981000	24490500	41037000	0	20518500	0.522501	0.418037	9.48e-08	3	113.67	1003
O60231	Putative pre-mRNA-splicing factor ATP-dependent RNA helicase DHX16	DHX16	>sp|O60231|DHX16_HUMAN Putative pre-mRNA-splicing factor ATP-dependent RNA helicase DHX16 OS=Homo sapiens GN=DHX16 PE=1 SV=2	0	19961000	9980500	20883000	14205000	17544000	18819000	24209000	21514000	1.98314	2.32234	5.82e-05	2	119.26	1041
O43504	Ragulator complex protein LAMTOR5	LAMTOR5	>sp|O43504|LTOR5_HUMAN Ragulator complex protein LAMTOR5 OS=Homo sapiens GN=LAMTOR5 PE=1 SV=1	0	0	0	51219000	0	25609500	49680000	0	24840000	#DIV/0!	#DIV/0!	1.02e-07	2	9.6138	91
P43487	Ran-specific GTPase-activating protein	RANBP1	>sp|P43487|RANG_HUMAN Ran-specific GTPase-activating protein OS=Homo sapiens GN=RANBP1 PE=1 SV=1	706110000	616380000	661245000	319200000	300130000	309665000	289660000	291120000	290390000	0.528332	0.473124	3.61e-55	6	23.31	201
P52306	Rap1 GTPase-GDP dissociation stimulator 1	RAP1GDS1	>sp|P52306|GDS1_HUMAN Rap1 GTPase-GDP dissociation stimulator 1 OS=Homo sapiens GN=RAP1GDS1 PE=1 SV=3	54735000	0	27367500	41772000	45072000	43422000	48842000	53131000	50986500	1.79	2.00713	1.72e-13	2	66.316	607
Q15404	Ras suppressor protein 1	RSU1	>sp|Q15404|RSU1_HUMAN Ras suppressor protein 1 OS=Homo sapiens GN=RSU1 PE=1 SV=3	59207000	114630000	86918500	45368000	41243000	43305500	41161000	0	20580500	0.562093	0.255094	1.5e-05	3	31.54	277
P61026	Ras-related protein Rab-10	RAB10	>sp|P61026|RAB10_HUMAN Ras-related protein Rab-10 OS=Homo sapiens GN=RAB10 PE=1 SV=1	163880000	133680000	148780000	245080000	231200000	238140000	295560000	300230000	297895000	1.80578	2.15712	5.32e-16	2	22.541	200
P61006	Ras-related protein Rab-8A	RAB8A	>sp|P61006|RAB8A_HUMAN Ras-related protein Rab-8A OS=Homo sapiens GN=RAB8A PE=1 SV=1;>sp|Q15286|RAB35_HUMAN Ras-related protein Rab-35 OS=Homo sapiens GN=RAB35 PE=1 SV=1;>sp|Q92930|RAB8B_HUMAN Ras-related protein Rab-8B OS=Homo sapiens GN=RAB8B PE=1 SV=2;>	46291000	0	23145500	0	0	0	0	0	0	0	0	1.4e-12	2	23.668	207
P15927	Replication protein A 32 kDa subunit	RPA2	>sp|P15927|RFA2_HUMAN Replication protein A 32 kDa subunit OS=Homo sapiens GN=RPA2 PE=1 SV=1	41191000	42837000	42014000	0	0	0	0	44541000	22270500	0	0.571073	2.9e-16	4	29.247	270
P00352	Retinal dehydrogenase 1	ALDH1A1	>sp|P00352|AL1A1_HUMAN Retinal dehydrogenase 1 OS=Homo sapiens GN=ALDH1A1 PE=1 SV=2	414490000	382070000	398280000	5479900000	2936600000	4208250000	6700100000	3598200000	5149150000	11.9204	13.9285	6.6e-115	17	54.861	501
Q8IZV5	Retinol dehydrogenase 10	RDH10	>sp|Q8IZV5|RDH10_HUMAN Retinol dehydrogenase 10 OS=Homo sapiens GN=RDH10 PE=1 SV=1	0	908420000	454210000	0	0	0	0	107790000	53895000	0	0.127834	4.07e-10	4	38.087	341
Q07960	Rho GTPase-activating protein 1	ARHGAP1	>sp|Q07960|RHG01_HUMAN Rho GTPase-activating protein 1 OS=Homo sapiens GN=ARHGAP1 PE=1 SV=1	22002000	0	11001000	0	0	0	0	0	0	0	0	8.88e-09	2	50.435	439
Q14684	Ribosomal RNA processing protein 1 homolog B	RRP1B	>sp|Q14684|RRP1B_HUMAN Ribosomal RNA processing protein 1 homolog B OS=Homo sapiens GN=RRP1B PE=1 SV=3	0	47869000	23934500	0	0	0	0	0	0	0	0	4.38e-17	5	84.427	758
Q9Y3A5	Ribosome maturation protein SBDS	SBDS	>sp|Q9Y3A5|SBDS_HUMAN Ribosome maturation protein SBDS OS=Homo sapiens GN=SBDS PE=1 SV=4	100160000	66950000	83555000	0	35344000	17672000	0	34976000	17488000	0.238611	0.225488	3.09e-07	2	28.763	250
P16083	Ribosyldihydronicotinamide dehydrogenase [quinone]	NQO2	>sp|P16083|NQO2_HUMAN Ribosyldihydronicotinamide dehydrogenase [quinone] OS=Homo sapiens GN=NQO2 PE=1 SV=5	0	88324000	44162000	0	0	0	0	0	0	0	0	1.68e-07	2	25.918	231
P98175	RNA-binding protein 10	RBM10	>sp|P98175|RBM10_HUMAN RNA-binding protein 10 OS=Homo sapiens GN=RBM10 PE=1 SV=3	19706000	0	9853000	0	0	0	0	0	0	0	0	2.89e-05	2	103.53	930
Q9ULX3	RNA-binding protein NOB1	NOB1	>sp|Q9ULX3|NOB1_HUMAN RNA-binding protein NOB1 OS=Homo sapiens GN=NOB1 PE=1 SV=1	26038000	37476000	31757000	0	0	0	0	0	0	0	0	5.36e-08	2	46.674	412
O14828	Secretory carrier-associated membrane protein 3	SCAMP3	>sp|O14828|SCAM3_HUMAN Secretory carrier-associated membrane protein 3 OS=Homo sapiens GN=SCAMP3 PE=1 SV=3	0	0	0	72672000	0	36336000	102380000	0	51190000	#DIV/0!	#DIV/0!	2.5e-13	3	38.287	347
Q9UHD8	Septin-9	SEPT9	>sp|Q9UHD8|SEPT9_HUMAN Septin-9 OS=Homo sapiens GN=SEPT9 PE=1 SV=2	56726000	68411000	62568500	46745000	0	23372500	42765000	0	21382500	0.421431	0.368179	2.01e-11	3	65.401	586
Q13501	Sequestosome-1	SQSTM1	>sp|Q13501|SQSTM_HUMAN Sequestosome-1 OS=Homo sapiens GN=SQSTM1 PE=1 SV=1	237100000	227950000	232525000	507180000	621340000	564260000	700250000	724530000	712390000	2.73771	3.30069	9.88e-33	6	47.687	440
Q8IYB3	Serine/arginine repetitive matrix protein 1	SRRM1	>sp|Q8IYB3|SRRM1_HUMAN Serine/arginine repetitive matrix protein 1 OS=Homo sapiens GN=SRRM1 PE=1 SV=2	0	30990000	15495000	0	0	0	0	0	0	0	0	5.18e-07	2	102.33	904
Q15172	Serine/threonine-protein phosphatase 2A 56 kDa regulatory subunit alpha isoform	PPP2R5A	>sp|Q15172|2A5A_HUMAN Serine/threonine-protein phosphatase 2A 56 kDa regulatory subunit alpha isoform OS=Homo sapiens GN=PPP2R5A PE=1 SV=1	89689000	94229000	91959000	0	72612000	36306000	0	69529000	34764500	0.445411	0.407284	0.00055116	2	56.193	486
A0MZ66	Shootin-1	KIAA1598	>sp|A0MZ66|SHOT1_HUMAN Shootin-1 OS=Homo sapiens GN=KIAA1598 PE=1 SV=4	0	44155000	22077500	131510000	130830000	131170000	115430000	154920000	135175000	6.70289	6.59633	1.74e-19	5	71.639	631
Q15005	Signal peptidase complex subunit 2	SPCS2	>sp|Q15005|SPCS2_HUMAN Signal peptidase complex subunit 2 OS=Homo sapiens GN=SPCS2 PE=1 SV=3	53595000	69219000	61407000	57910000	0	28955000	0	0	0	0.531965	0	1.24e-09	2	25.003	226
O75691	Small subunit processome component 20 homolog	UTP20	>sp|O75691|UTP20_HUMAN Small subunit processome component 20 homolog OS=Homo sapiens GN=UTP20 PE=1 SV=3	16670000	0	8335000	20078000	23349000	21713500	16488000	17396000	16942000	2.93901	2.18985	4.45e-09	3	318.38	2785
Q9UNH7	Sorting nexin-6	SNX6	>sp|Q9UNH7|SNX6_HUMAN Sorting nexin-6 OS=Homo sapiens GN=SNX6 PE=1 SV=1	52543000	41478000	47010500	46133000	0	23066500	0	0	0	0.553559	0	7.84e-09	3	46.648	406
Q96I25	Splicing factor 45	RBM17	>sp|Q96I25|SPF45_HUMAN Splicing factor 45 OS=Homo sapiens GN=RBM17 PE=1 SV=1	34931000	35023000	34977000	0	0	0	38719000	0	19359500	0	0.596304	3.68e-06	2	44.961	401
P35610	Sterol O-acyltransferase 1	SOAT1	>sp|P35610|SOAT1_HUMAN Sterol O-acyltransferase 1 OS=Homo sapiens GN=SOAT1 PE=1 SV=3	0	49578000	24789000	61864000	58276000	60070000	92106000	78855000	85480500	2.73386	3.71505	5.57e-08	2	64.734	550
A6NHR9	Structural maintenance of chromosomes flexible hinge domain-containing protein 1	SMCHD1	>sp|A6NHR9|SMHD1_HUMAN Structural maintenance of chromosomes flexible hinge domain-containing protein 1 OS=Homo sapiens GN=SMCHD1 PE=1 SV=2	0	27251000	13625500	26173000	24102000	25137500	26846000	28127000	27486500	2.08136	2.17332	1.55e-10	3	226.37	2005
O95347	Structural maintenance of chromosomes protein 2	SMC2	>sp|O95347|SMC2_HUMAN Structural maintenance of chromosomes protein 2 OS=Homo sapiens GN=SMC2 PE=1 SV=2	0	0	0	0	39480000	19740000	0	33312000	16656000	#DIV/0!	#DIV/0!	1.34e-07	4	135.65	1197
P55809	Succinyl-CoA:3-ketoacid coenzyme A transferase 1, mitochondrial	OXCT1	>sp|P55809|SCOT1_HUMAN Succinyl-CoA:3-ketoacid coenzyme A transferase 1, mitochondrial OS=Homo sapiens GN=OXCT1 PE=1 SV=1	57912000	56370000	57141000	88011000	83712000	85861500	115600000	78558000	97079000	1.69523	1.83035	1.68e-11	2	56.157	520
Q6ZRP7	Sulfhydryl oxidase 2	QSOX2	>sp|Q6ZRP7|QSOX2_HUMAN Sulfhydryl oxidase 2 OS=Homo sapiens GN=QSOX2 PE=1 SV=3	28822000	32133000	30477500	0	29874000	14937000	0	0	0	0.552919	0	3.12e-07	3	77.528	698
Q9Y6N5	Sulfide:quinone oxidoreductase, mitochondrial	SQRDL	>sp|Q9Y6N5|SQRD_HUMAN Sulfide:quinone oxidoreductase, mitochondrial OS=Homo sapiens GN=SQRDL PE=1 SV=1	29686000	0	14843000	53548000	35752000	44650000	41610000	37593000	39601500	3.39373	2.87439	8.28e-08	3	49.96	450
P00441	Superoxide dismutase [Cu-Zn]	SOD1	>sp|P00441|SODC_HUMAN Superoxide dismutase [Cu-Zn] OS=Homo sapiens GN=SOD1 PE=1 SV=2	1673400000	1601500000	1637450000	3976800000	3560000000	3768400000	4719900000	4514400000	4617150000	2.59637	3.03782	0	6	15.936	154
Q99536	Synaptic vesicle membrane protein VAT-1 homolog	VAT1	>sp|Q99536|VAT1_HUMAN Synaptic vesicle membrane protein VAT-1 homolog OS=Homo sapiens GN=VAT1 PE=1 SV=2	0	0	0	94028000	58217000	76122500	60506000	76335000	68420500	#DIV/0!	#DIV/0!	7.13e-10	3	41.92	393
Q9UMS6	Synaptopodin-2	SYNPO2	>sp|Q9UMS6|SYNP2_HUMAN Synaptopodin-2 OS=Homo sapiens GN=SYNPO2 PE=1 SV=2	110590000	94641000	102615500	0	0	0	0	0	0	0	0	3.79e-05	2	117.51	1093
Q9UGI8	Testin	TES	>sp|Q9UGI8|TES_HUMAN Testin OS=Homo sapiens GN=TES PE=1 SV=1	159540000	224880000	192210000	0	36639000	18319500	42427000	0	21213500	0.107526	0.118903	7.97e-27	7	47.996	421
Q6P3X3	Tetratricopeptide repeat protein 27	TTC27	>sp|Q6P3X3|TTC27_HUMAN Tetratricopeptide repeat protein 27 OS=Homo sapiens GN=TTC27 PE=1 SV=1	0	50852000	25426000	0	0	0	0	0	0	0	0	2.28e-08	4	96.631	843
P10599	Thioredoxin	TXN	>sp|P10599|THIO_HUMAN Thioredoxin OS=Homo sapiens GN=TXN PE=1 SV=3	1147900000	1316700000	1232300000	2669500000	2645400000	2657450000	2923200000	3293500000	3108350000	2.43291	2.7175	1.58e-24	6	11.737	105
Q16881	Thioredoxin reductase 1, cytoplasmic	TXNRD1	>sp|Q16881|TRXR1_HUMAN Thioredoxin reductase 1, cytoplasmic OS=Homo sapiens GN=TXNRD1 PE=1 SV=3	705540000	833320000	769430000	3063100000	3008400000	3035750000	3719700000	4414100000	4066900000	4.45117	5.69443	2.53e-156	18	70.923	649
P26639	Threonine--tRNA ligase, cytoplasmic	TARS	>sp|P26639|SYTC_HUMAN Threonine--tRNA ligase, cytoplasmic OS=Homo sapiens GN=TARS PE=1 SV=3	536120000	583330000	559725000	1011000000	1020900000	1015950000	1026300000	1128000000	1077150000	2.04774	2.07328	9.02e-102	18	83.434	723
P04183	Thymidine kinase, cytosolic	TK1	>sp|P04183|KITH_HUMAN Thymidine kinase, cytosolic OS=Homo sapiens GN=TK1 PE=1 SV=2	31248000	0	15624000	0	0	0	0	0	0	0	0	0.00023693	2	25.468	234
P23919	Thymidylate kinase	DTYMK	>sp|P23919|KTHY_HUMAN Thymidylate kinase OS=Homo sapiens GN=DTYMK PE=1 SV=4	68361000	0	34180500	46795000	56468000	51631500	114570000	144910000	129740000	1.70417	4.08932	9.16e-09	4	23.819	212
Q07157	Tight junction protein ZO-1	TJP1	>sp|Q07157|ZO1_HUMAN Tight junction protein ZO-1 OS=Homo sapiens GN=TJP1 PE=1 SV=3	98203000	77384000	87793500	270180000	182000000	226090000	286860000	304070000	295465000	2.90533	3.62577	6.3e-36	12	195.46	1748
Q6ZVM7	TOM1-like protein 2	TOM1L2	>sp|Q6ZVM7|TM1L2_HUMAN TOM1-like protein 2 OS=Homo sapiens GN=TOM1L2 PE=1 SV=1	54892000	52969000	53930500	0	0	0	0	20266000	10133000	0	0.202423	1.46e-22	3	55.556	507
P37837	Transaldolase	TALDO1	>sp|P37837|TALDO_HUMAN Transaldolase OS=Homo sapiens GN=TALDO1 PE=1 SV=2	645940000	658390000	652165000	1282500000	1365500000	1324000000	1336200000	1384700000	1360450000	2.29038	2.2474	4.45e-46	9	37.54	337
Q96K17	Transcription factor BTF3 homolog 4	BTF3L4	>sp|Q96K17|BT3L4_HUMAN Transcription factor BTF3 homolog 4 OS=Homo sapiens GN=BTF3L4 PE=1 SV=1	92004000	102000000	97002000	0	0	0	86604000	0	43302000	0	0.480932	1.17e-08	3	17.27	158
Q13595	Transformer-2 protein homolog alpha	TRA2A	>sp|Q13595|TRA2A_HUMAN Transformer-2 protein homolog alpha OS=Homo sapiens GN=TRA2A PE=1 SV=1	0	51906000	25953000	56313000	63594000	59953500	62081000	57578000	59829500	2.60618	2.48361	1.17e-13	3	32.688	282
Q01995	Transgelin	TAGLN	>sp|Q01995|TAGL_HUMAN Transgelin OS=Homo sapiens GN=TAGLN PE=1 SV=4	5867100000	6434500000	6150800000	1649700000	1531500000	1590600000	2640100000	1780000000	2210050000	0.291747	0.387103	1.71e-68	16	22.611	201
P29401	Transketolase	TKT	>sp|P29401|TKT_HUMAN Transketolase OS=Homo sapiens GN=TKT PE=1 SV=3	2243700000	2241900000	2242800000	5042000000	5040900000	5041450000	4960000000	4888300000	4924150000	2.53596	2.36536	4.36e-273	15	67.877	623
P13693	Translationally-controlled tumor protein	TPT1	>sp|P13693|TCTP_HUMAN Translationally-controlled tumor protein OS=Homo sapiens GN=TPT1 PE=1 SV=1	394690000	432130000	413410000	134930000	195590000	165260000	177320000	145930000	161625000	0.450987	0.421195	5.48e-16	4	19.595	172
Q9HD45	Transmembrane 9 superfamily member 3	TM9SF3	>sp|Q9HD45|TM9S3_HUMAN Transmembrane 9 superfamily member 3 OS=Homo sapiens GN=TM9SF3 PE=1 SV=2	134210000	0	67105000	0	0	0	73565000	0	36782500	0	0.590531	1.06e-06	2	67.887	589
Q15363	Transmembrane emp24 domain-containing protein 2	TMED2	>sp|Q15363|TMED2_HUMAN Transmembrane emp24 domain-containing protein 2 OS=Homo sapiens GN=TMED2 PE=1 SV=1	0	69254000	34627000	58885000	68587000	63736000	65633000	67037000	66335000	2.07657	2.06388	6.81e-11	3	22.761	201
Q6UW68	Transmembrane protein 205	TMEM205	>sp|Q6UW68|TM205_HUMAN Transmembrane protein 205 OS=Homo sapiens GN=TMEM205 PE=1 SV=1	0	0	0	79902000	0	39951000	0	63635000	31817500	#DIV/0!	#DIV/0!	3.87e-17	2	21.198	189
P22102	Trifunctional purine biosynthetic protein adenosine-3;Phosphoribosylamine--glycine ligase;Phosphoribosylformylglycinamidine cyclo-ligase;Phosphoribosylglycinamide formyltransferase	GART	>sp|P22102|PUR2_HUMAN Trifunctional purine biosynthetic protein adenosine-3 OS=Homo sapiens GN=GART PE=1 SV=1	1321100000	1276000000	1298550000	2171600000	2105600000	2138600000	2176600000	2195800000	2186200000	1.85801	1.81379	2.6e-157	25	107.77	1010
Q99426	Tubulin-folding cofactor B	TBCB	>sp|Q99426|TBCB_HUMAN Tubulin-folding cofactor B OS=Homo sapiens GN=TBCB PE=1 SV=2	160950000	0	80475000	129250000	154940000	142095000	156470000	186380000	171425000	1.99203	2.29493	6.07e-13	4	27.325	244
Q06124	Tyrosine-protein phosphatase non-receptor type 11	PTPN11	>sp|Q06124|PTN11_HUMAN Tyrosine-protein phosphatase non-receptor type 11 OS=Homo sapiens GN=PTPN11 PE=1 SV=2	0	0	0	27024000	0	13512000	36510000	0	18255000	#DIV/0!	#DIV/0!	9.34e-11	5	68.436	597
Q9BVJ6	U3 small nucleolar RNA-associated protein 14 homolog A;U3 small nucleolar RNA-associated protein 14 homolog C	UTP14A	>sp|Q9BVJ6|UT14A_HUMAN U3 small nucleolar RNA-associated protein 14 homolog A OS=Homo sapiens GN=UTP14A PE=1 SV=1;>sp|Q5TAP6|UT14C_HUMAN U3 small nucleolar RNA-associated protein 14 homolog C OS=Homo sapiens GN=UTP14C PE=1 SV=1	0	29410000	14705000	29106000	40210000	34658000	26479000	30244000	28361500	2.65898	2.07788	9.25e-08	2	87.977	771
Q8TED0	U3 small nucleolar RNA-associated protein 15 homolog	UTP15	>sp|Q8TED0|UTP15_HUMAN U3 small nucleolar RNA-associated protein 15 homolog OS=Homo sapiens GN=UTP15 PE=1 SV=3	0	49410000	24705000	50097000	48082000	49089500	52617000	46687000	49652000	2.24172	2.16525	3.49e-06	2	58.414	518
Q9Y5J1	U3 small nucleolar RNA-associated protein 18 homolog	UTP18	>sp|Q9Y5J1|UTP18_HUMAN U3 small nucleolar RNA-associated protein 18 homolog OS=Homo sapiens GN=UTP18 PE=1 SV=3	90856000	69317000	80086500	0	0	0	0	0	0	0	0	2.9e-14	4	62.003	556
Q8WWY3	U4/U6 small nuclear ribonucleoprotein Prp31	PRPF31	>sp|Q8WWY3|PRP31_HUMAN U4/U6 small nuclear ribonucleoprotein Prp31 OS=Homo sapiens GN=PRPF31 PE=1 SV=2	0	0	0	67048000	85558000	76303000	53320000	70151000	61735500	#DIV/0!	#DIV/0!	4.25e-14	4	55.455	499
O95155	Ubiquitin conjugation factor E4 B	UBE4B	>sp|O95155|UBE4B_HUMAN Ubiquitin conjugation factor E4 B OS=Homo sapiens GN=UBE4B PE=1 SV=1	0	0	0	28631000	0	14315500	0	35214000	17607000	#DIV/0!	#DIV/0!	3.12e-10	3	146.18	1302
O00762	Ubiquitin-conjugating enzyme E2 C	UBE2C	>sp|O00762|UBE2C_HUMAN Ubiquitin-conjugating enzyme E2 C OS=Homo sapiens GN=UBE2C PE=1 SV=1	109830000	99418000	104624000	0	0	0	101130000	0	50565000	0	0.520685	2.03e-09	3	19.652	179
P62253	Ubiquitin-conjugating enzyme E2 G1	UBE2G1	>sp|P62253|UB2G1_HUMAN Ubiquitin-conjugating enzyme E2 G1 OS=Homo sapiens GN=UBE2G1 PE=1 SV=3	39690000	0	19845000	44415000	48264000	46339500	41840000	41036000	41438000	2.63437	2.24959	1.14e-05	2	19.509	170
Q16763	Ubiquitin-conjugating enzyme E2 S	UBE2S	>sp|Q16763|UBE2S_HUMAN Ubiquitin-conjugating enzyme E2 S OS=Homo sapiens GN=UBE2S PE=1 SV=2	0	0	0	31175000	35298000	33236500	0	23574000	11787000	#DIV/0!	#DIV/0!	4.37e-06	2	23.845	222
Q8WVY7	Ubiquitin-like domain-containing CTD phosphatase 1	UBLCP1	>sp|Q8WVY7|UBCP1_HUMAN Ubiquitin-like domain-containing CTD phosphatase 1 OS=Homo sapiens GN=UBLCP1 PE=1 SV=2	0	34932000	17466000	44558000	41078000	42818000	35271000	42316000	38793500	2.76573	2.39288	1.31e-05	3	36.804	318
Q16222	UDP-N-acetylhexosamine pyrophosphorylase;UDP-N-acetylgalactosamine pyrophosphorylase;UDP-N-acetylglucosamine pyrophosphorylase	UAP1	>sp|Q16222|UAP1_HUMAN UDP-N-acetylhexosamine pyrophosphorylase OS=Homo sapiens GN=UAP1 PE=1 SV=3	66950000	67905000	67427500	0	0	0	0	40566000	20283000	0	0.324079	1.23e-09	3	58.768	522
Q8WWC4	Uncharacterized protein C2orf47, mitochondrial	C2orf47	>sp|Q8WWC4|CB047_HUMAN Uncharacterized protein C2orf47, mitochondrial OS=Homo sapiens GN=C2orf47 PE=1 SV=1	30913000	29507000	30210000	0	31300000	15650000	0	0	0	0.584441	0	3.32e-06	2	32.544	291
Q969H8	UPF0556 protein C19orf10	C19orf10	>sp|Q969H8|CS010_HUMAN UPF0556 protein C19orf10 OS=Homo sapiens GN=C19orf10 PE=1 SV=1	71358000	0	35679000	0	0	0	0	0	0	0	0	2.25e-06	2	18.795	173
P11172	Uridine 5-monophosphate synthase;Orotate phosphoribosyltransferase;Orotidine 5-phosphate decarboxylase	UMPS	>sp|P11172|UMPS_HUMAN Uridine 5-monophosphate synthase OS=Homo sapiens GN=UMPS PE=1 SV=1	46116000	47964000	47040000	0	0	0	43979000	0	21989500	0	0.503621	1.09e-06	3	52.221	480
O75436	Vacuolar protein sorting-associated protein 26A	VPS26A	>sp|O75436|VP26A_HUMAN Vacuolar protein sorting-associated protein 26A OS=Homo sapiens GN=VPS26A PE=1 SV=2	101250000	0	50625000	87165000	110350000	98757500	125440000	79078000	102259000	2.20081	2.17617	3.4e-12	5	38.169	327
Q9UN37	Vacuolar protein sorting-associated protein 4A	VPS4A	>sp|Q9UN37|VPS4A_HUMAN Vacuolar protein sorting-associated protein 4A OS=Homo sapiens GN=VPS4A PE=1 SV=1	44110000	66615000	55362500	0	48175000	24087500	31920000	0	15960000	0.490855	0.31058	2.75e-09	2	48.897	437
P08670	Vimentin	VIM	>sp|P08670|VIME_HUMAN Vimentin OS=Homo sapiens GN=VIM PE=1 SV=4	73565000000	72166000000	72865500000	8736900000	8501400000	8619150000	7077700000	7233700000	7155700000	0.13345	0.1058	0	32	53.651	466
P12955	Xaa-Pro dipeptidase	PEPD	>sp|P12955|PEPD_HUMAN Xaa-Pro dipeptidase OS=Homo sapiens GN=PEPD PE=1 SV=3	28273000	0	14136500	30438000	32467000	31452500	45952000	0	22976000	2.5101	1.75101	1.6e-07	2	54.548	493
Q96H79	Zinc finger CCCH-type antiviral protein 1-like	ZC3HAV1L	>sp|Q96H79|ZCCHL_HUMAN Zinc finger CCCH-type antiviral protein 1-like OS=Homo sapiens GN=ZC3HAV1L PE=1 SV=2	0	0	0	0	79900000	39950000	0	70912000	35456000	#DIV/0!	#DIV/0!	2.73e-05	2	32.962	300
Q15942	Zyxin	ZYX	>sp|Q15942|ZYX_HUMAN Zyxin OS=Homo sapiens GN=ZYX PE=1 SV=1	1242400000	1290600000	1266500000	443020000	374900000	408960000	461660000	416140000	438900000	0.364295	0.37335	2.02e-253	15	61.277	572
