# Supplementary material for: The Essential Role of H19 Contributing to Cisplatin Resistance by Regulating Glutathione Metabolism in High-Grade Serous Ovarian Cancer
Source: Sci Rep. 2016 May 19;6:26093. doi: 10.1038/srep26093 (PMC4872133; doi:10.1038/srep26093)
Supplement: Supplementary Dataset 8 [file srep26093-s9.xls]

## Sheet: 1
Protein IDs	Protein names	Gene names	Fasta headers	A2780-DR H19si LFQ intensity 1	A2780-DR H19si LFQ intensity 2	A2780-DR H19si LFQ intensity average	A2780-DR control LFQ intensity 1	A2780-DR control LFQ intensity 2	A2780-DR control LFQ intensity average	A2780-DR control/A2780-DR H19si fold change	PEP(0.001)	Unique peptides	Mol. weight [kDa]	Sequence length
P61604	10 kDa heat shock protein, mitochondrial	HSPE1	>sp|P61604|CH10_HUMAN 10 kDa heat shock protein, mitochondrial OS=Homo sapiens GN=HSPE1 PE=1 SV=2	2285500000	2697200000	2491350000	5066300000	4960400000	5013350000	1.85619	2.83e-19	5	10.932	102
Q15029	116 kDa U5 small nuclear ribonucleoprotein component	EFTUD2	>sp|Q15029|U5S1_HUMAN 116 kDa U5 small nuclear ribonucleoprotein component OS=Homo sapiens GN=EFTUD2 PE=1 SV=1	903120000	985100000	944110000	518590000	558120000	538355000	0.525988	1.2e-77	19	109.43	972
P62258	14-3-3 protein epsilon	YWHAE	>sp|P62258|1433E_HUMAN 14-3-3 protein epsilon OS=Homo sapiens GN=YWHAE PE=1 SV=1	5462000000	6365700000	5913850000	2257900000	2301700000	2279800000	0.355595	2.87e-102	15	29.174	255
P31947	14-3-3 protein sigma	SFN	>sp|P31947|1433S_HUMAN 14-3-3 protein sigma OS=Homo sapiens GN=SFN PE=1 SV=1	0	0	0	68259000	79488000	73873500	#DIV/0!	1.18e-17	3	27.774	248
O75832	26S proteasome non-ATPase regulatory subunit 10	PSMD10	>sp|O75832|PSD10_HUMAN 26S proteasome non-ATPase regulatory subunit 10 OS=Homo sapiens GN=PSMD10 PE=1 SV=1	30943000	0	15471500	0	0	0	0	0.00037366	2	24.428	226
O00487	26S proteasome non-ATPase regulatory subunit 14	PSMD14	>sp|O00487|PSDE_HUMAN 26S proteasome non-ATPase regulatory subunit 14 OS=Homo sapiens GN=PSMD14 PE=1 SV=1	0	0	0	55697000	59872000	57784500	#DIV/0!	5.58e-07	2	34.577	310
Q9Y2R5	28S ribosomal protein S17, mitochondrial	MRPS17	>sp|Q9Y2R5|RT17_HUMAN 28S ribosomal protein S17, mitochondrial OS=Homo sapiens GN=MRPS17 PE=2 SV=1	0	45755000	22877500	0	0	0	0	8.25e-07	2	14.502	130
P51398	28S ribosomal protein S29, mitochondrial	DAP3	>sp|P51398|RT29_HUMAN 28S ribosomal protein S29, mitochondrial OS=Homo sapiens GN=DAP3 PE=1 SV=1	0	0	0	45984000	47291000	46637500	#DIV/0!	7.55e-07	2	45.566	398
P82930	28S ribosomal protein S34, mitochondrial	MRPS34	>sp|P82930|RT34_HUMAN 28S ribosomal protein S34, mitochondrial OS=Homo sapiens GN=MRPS34 PE=1 SV=2	0	37845000	18922500	0	0	0	0	0.00037648	2	25.65	218
P82673	28S ribosomal protein S35, mitochondrial	MRPS35	>sp|P82673|RT35_HUMAN 28S ribosomal protein S35, mitochondrial OS=Homo sapiens GN=MRPS35 PE=1 SV=1	34588000	32690000	33639000	0	0	0	0	0.00019497	2	36.844	323
O43598	2-deoxynucleoside 5-phosphate N-hydrolase 1	DNPH1	>sp|O43598|DNPH1_HUMAN 2-deoxynucleoside 5-phosphate N-hydrolase 1 OS=Homo sapiens GN=DNPH1 PE=1 SV=1	0	127630000	63815000	0	65205000	32602500	0.471257	4.09e-10	2	19.108	174
Q02218	2-oxoglutarate dehydrogenase, mitochondrial	OGDH	>sp|Q02218|ODO1_HUMAN 2-oxoglutarate dehydrogenase, mitochondrial OS=Homo sapiens GN=OGDH PE=1 SV=3	29281000	0	14640500	0	0	0	0	1.15e-14	3	115.93	1023
O95861	3(2),5-bisphosphate nucleotidase 1	BPNT1	>sp|O95861|BPNT1_HUMAN 3(2),5-bisphosphate nucleotidase 1 OS=Homo sapiens GN=BPNT1 PE=1 SV=1	58617000	69348000	63982500	0	47501000	23750500	0.342406	6.87e-08	3	33.392	308
Q8IV48	3-5 exoribonuclease 1	ERI1	>sp|Q8IV48|ERI1_HUMAN 3-5 exoribonuclease 1 OS=Homo sapiens GN=ERI1 PE=1 SV=3	0	0	0	37471000	40692000	39081500	#DIV/0!	3.85e-06	2	40.063	349
Q16540	39S ribosomal protein L23, mitochondrial	MRPL23	>sp|Q16540|RM23_HUMAN 39S ribosomal protein L23, mitochondrial OS=Homo sapiens GN=MRPL23 PE=1 SV=1	0	0	0	33169000	39236000	36202500	#DIV/0!	1.9e-06	2	17.781	153
Q9HD33	39S ribosomal protein L47, mitochondrial	MRPL47	>sp|Q9HD33|RM47_HUMAN 39S ribosomal protein L47, mitochondrial OS=Homo sapiens GN=MRPL47 PE=1 SV=2	15408000	20014000	17711000	0	14856000	7428000	0.386864	2.33e-06	2	29.45	250
Q13405	39S ribosomal protein L49, mitochondrial	MRPL49	>sp|Q13405|RM49_HUMAN 39S ribosomal protein L49, mitochondrial OS=Homo sapiens GN=MRPL49 PE=1 SV=1	0	0	0	65758000	0	32879000	#DIV/0!	9.16e-08	2	19.198	166
Q8N5N7	39S ribosomal protein L50, mitochondrial	MRPL50	>sp|Q8N5N7|RM50_HUMAN 39S ribosomal protein L50, mitochondrial OS=Homo sapiens GN=MRPL50 PE=1 SV=2	40518000	0	20259000	0	0	0	0	6.1e-08	2	18.325	158
Q99714	3-hydroxyacyl-CoA dehydrogenase type-2	HSD17B10	>sp|Q99714|HCD2_HUMAN 3-hydroxyacyl-CoA dehydrogenase type-2 OS=Homo sapiens GN=HSD17B10 PE=1 SV=3	658800000	677570000	668185000	320730000	319630000	320180000	0.442005	7.08e-44	10	26.923	261
P31937	3-hydroxyisobutyrate dehydrogenase, mitochondrial	HIBADH	>sp|P31937|3HIDH_HUMAN 3-hydroxyisobutyrate dehydrogenase, mitochondrial OS=Homo sapiens GN=HIBADH PE=1 SV=2	0	0	0	54533000	63572000	59052500	#DIV/0!	3.66e-08	3	35.329	336
Q6NVY1	3-hydroxyisobutyryl-CoA hydrolase, mitochondrial	HIBCH	>sp|Q6NVY1|HIBCH_HUMAN 3-hydroxyisobutyryl-CoA hydrolase, mitochondrial OS=Homo sapiens GN=HIBCH PE=1 SV=2	0	0	0	0	32411000	16205500	#DIV/0!	1.88e-06	2	43.482	386
P09110	3-ketoacyl-CoA thiolase, peroxisomal	ACAA1	>sp|P09110|THIK_HUMAN 3-ketoacyl-CoA thiolase, peroxisomal OS=Homo sapiens GN=ACAA1 PE=1 SV=2	0	18972000	9486000	0	0	0	0	1.07e-05	2	44.292	424
P25325	3-mercaptopyruvate sulfurtransferase	MPST	>sp|P25325|THTM_HUMAN 3-mercaptopyruvate sulfurtransferase OS=Homo sapiens GN=MPST PE=1 SV=3	85743000	15239000	50491000	0	10492000	5246000	0.0958394	1.17e-05	2	33.178	297
P62280	40S ribosomal protein S11	RPS11	>sp|P62280|RS11_HUMAN 40S ribosomal protein S11 OS=Homo sapiens GN=RPS11 PE=1 SV=3	763120000	0	381560000	738570000	787220000	762895000	1.8443	1.46e-17	5	18.431	158
P62244	40S ribosomal protein S15a	RPS15A	>sp|P62244|RS15A_HUMAN 40S ribosomal protein S15a OS=Homo sapiens GN=RPS15A PE=1 SV=2	940370000	966260000	953315000	640820000	574790000	607805000	0.588109	2.44e-17	3	14.839	130
P42677	40S ribosomal protein S27	RPS27	>sp|P42677|RS27_HUMAN 40S ribosomal protein S27 OS=Homo sapiens GN=RPS27 PE=1 SV=3;>sp|Q71UM5|RS27L_HUMAN 40S ribosomal protein S27-like OS=Homo sapiens GN=RPS27L PE=1 SV=3	509780000	0	254890000	889660000	752640000	821150000	2.97166	7.89e-11	3	9.461	84
P62857	40S ribosomal protein S28	RPS28	>sp|P62857|RS28_HUMAN 40S ribosomal protein S28 OS=Homo sapiens GN=RPS28 PE=1 SV=1	576670000	0	288335000	0	0	0	0	7.4e-13	2	7.8409	69
P62081	40S ribosomal protein S7	RPS7	>sp|P62081|RS7_HUMAN 40S ribosomal protein S7 OS=Homo sapiens GN=RPS7 PE=1 SV=1	2497400000	2134000000	2315700000	1353600000	1230000000	1291800000	0.514568	1.92e-45	6	22.127	194
Q9H0D6	5-3 exoribonuclease 2	XRN2	>sp|Q9H0D6|XRN2_HUMAN 5-3 exoribonuclease 2 OS=Homo sapiens GN=XRN2 PE=1 SV=1	61639000	72057000	66848000	0	54400000	27200000	0.375327	1.45e-19	5	108.58	950
Q5TFE4	5-nucleotidase domain-containing protein 1	NT5DC1	>sp|Q5TFE4|NT5D1_HUMAN 5-nucleotidase domain-containing protein 1 OS=Homo sapiens GN=NT5DC1 PE=1 SV=1	46483000	34134000	40308500	0	0	0	0	1.45e-06	2	51.844	455
Q9H857	5-nucleotidase domain-containing protein 2	NT5DC2	>sp|Q9H857|NT5D2_HUMAN 5-nucleotidase domain-containing protein 2 OS=Homo sapiens GN=NT5DC2 PE=1 SV=1	36599000	27212000	31905500	26014000	0	13007000	0.376046	2.54e-08	3	60.718	520
P61313	60S ribosomal protein L15	RPL15	>sp|P61313|RL15_HUMAN 60S ribosomal protein L15 OS=Homo sapiens GN=RPL15 PE=1 SV=2	411500000	409910000	410705000	268640000	254040000	261340000	0.586956	3.72e-19	5	24.146	204
P84098	60S ribosomal protein L19	RPL19	>sp|P84098|RL19_HUMAN 60S ribosomal protein L19 OS=Homo sapiens GN=RPL19 PE=1 SV=1	688060000	171380000	429720000	1075900000	774870000	925385000	1.9864	1.24e-11	4	23.466	196
P35268	60S ribosomal protein L22	RPL22	>sp|P35268|RL22_HUMAN 60S ribosomal protein L22 OS=Homo sapiens GN=RPL22 PE=1 SV=2	712110000	831240000	771675000	486720000	478240000	482480000	0.576733	1.28e-47	3	14.787	128
Q6P5R6	60S ribosomal protein L22-like 1	RPL22L1	>sp|Q6P5R6|RL22L_HUMAN 60S ribosomal protein L22-like 1 OS=Homo sapiens GN=RPL22L1 PE=1 SV=2	0	0	0	86863000	92405000	89634000	#DIV/0!	2.77e-17	2	14.606	122
P46779	60S ribosomal protein L28	RPL28	>sp|P46779|RL28_HUMAN 60S ribosomal protein L28 OS=Homo sapiens GN=RPL28 PE=1 SV=3	257680000	0	128840000	274110000	263040000	268575000	1.92285	1.52e-07	2	15.747	137
Q9Y221	60S ribosome subunit biogenesis protein NIP7 homolog	NIP7	>sp|Q9Y221|NIP7_HUMAN 60S ribosome subunit biogenesis protein NIP7 homolog OS=Homo sapiens GN=NIP7 PE=1 SV=1	63547000	68258000	65902500	0	0	0	0	6.71e-09	2	20.462	180
Q01813	6-phosphofructokinase type C	PFKP	>sp|Q01813|K6PP_HUMAN 6-phosphofructokinase type C OS=Homo sapiens GN=PFKP PE=1 SV=2	363950000	475420000	419685000	2036700000	2029300000	2033000000	4.46831	9.77e-204	21	85.595	784
P17858	6-phosphofructokinase, liver type	PFKL	>sp|P17858|K6PL_HUMAN 6-phosphofructokinase, liver type OS=Homo sapiens GN=PFKL PE=1 SV=6	58734000	56063000	57398500	0	0	0	0	8.73e-18	3	85.018	780
P08237	6-phosphofructokinase, muscle type	PFKM	>sp|P08237|K6PF_HUMAN 6-phosphofructokinase, muscle type OS=Homo sapiens GN=PFKM PE=1 SV=2	108920000	94692000	101806000	264670000	255680000	260175000	2.35734	1.78e-25	8	85.182	780
A1L0T0	Acetolactate synthase-like protein	ILVBL	>sp|A1L0T0|ILVBL_HUMAN Acetolactate synthase-like protein OS=Homo sapiens GN=ILVBL PE=1 SV=2	0	0	0	0	37196000	18598000	#DIV/0!	2.59e-09	4	67.867	632
P39687	Acidic leucine-rich nuclear phosphoprotein 32 family member A	ANP32A	>sp|P39687|AN32A_HUMAN Acidic leucine-rich nuclear phosphoprotein 32 family member A OS=Homo sapiens GN=ANP32A PE=1 SV=1	911480000	1016800000	964140000	561390000	670630000	616010000	0.589355	8.27e-36	4	28.585	249
Q92688	Acidic leucine-rich nuclear phosphoprotein 32 family member B	ANP32B	>sp|Q92688|AN32B_HUMAN Acidic leucine-rich nuclear phosphoprotein 32 family member B OS=Homo sapiens GN=ANP32B PE=1 SV=1	209460000	0	104730000	328220000	321330000	324775000	2.86049	1.15e-30	2	28.787	251
P63261	Actin, cytoplasmic 2	ACTG1	>sp|P63261|ACTG_HUMAN Actin, cytoplasmic 2 OS=Homo sapiens GN=ACTG1 PE=1 SV=1	37894000000	39476000000	38685000000	70675000000	74344000000	72509500000	1.72895	0	2	41.792	375
Q92747	Actin-related protein 2/3 complex subunit 1A	ARPC1A	>sp|Q92747|ARC1A_HUMAN Actin-related protein 2/3 complex subunit 1A OS=Homo sapiens GN=ARPC1A PE=1 SV=2	0	77661000	38830500	0	0	0	0	1.05e-12	2	41.569	370
O15143	Actin-related protein 2/3 complex subunit 1B	ARPC1B	>sp|O15143|ARC1B_HUMAN Actin-related protein 2/3 complex subunit 1B OS=Homo sapiens GN=ARPC1B PE=1 SV=3	88143000	108580000	98361500	296170000	281120000	288645000	2.70688	1.42e-16	5	40.949	372
O15145	Actin-related protein 2/3 complex subunit 3	ARPC3	>sp|O15145|ARPC3_HUMAN Actin-related protein 2/3 complex subunit 3 OS=Homo sapiens GN=ARPC3 PE=1 SV=3	75696000	0	37848000	0	0	0	0	5.52e-09	3	20.546	178
O15511	Actin-related protein 2/3 complex subunit 5	ARPC5	>sp|O15511|ARPC5_HUMAN Actin-related protein 2/3 complex subunit 5 OS=Homo sapiens GN=ARPC5 PE=1 SV=3	152440000	0	76220000	259690000	214320000	237005000	2.86826	2.71e-15	4	16.32	151
P61158	Actin-related protein 3	ACTR3	>sp|P61158|ARP3_HUMAN Actin-related protein 3 OS=Homo sapiens GN=ACTR3 PE=1 SV=3	457720000	531330000	494525000	893440000	925670000	909555000	1.69656	2.1e-110	14	47.371	418
P13798	Acylamino-acid-releasing enzyme	APEH	>sp|P13798|ACPH_HUMAN Acylamino-acid-releasing enzyme OS=Homo sapiens GN=APEH PE=1 SV=4	53724000	0	26862000	49367000	60413000	54890000	1.88488	4.74e-05	2	81.224	732
Q86TX2	Acyl-coenzyme A thioesterase 1	ACOT1	>sp|Q86TX2|ACOT1_HUMAN Acyl-coenzyme A thioesterase 1 OS=Homo sapiens GN=ACOT1 PE=1 SV=1;>sp|P49753|ACOT2_HUMAN Acyl-coenzyme A thioesterase 2, mitochondrial OS=Homo sapiens GN=ACOT2 PE=1 SV=6	0	0	0	17934000	17585000	17759500	#DIV/0!	0.00015152	2	46.277	421
Q9Y305	Acyl-coenzyme A thioesterase 9, mitochondrial	ACOT9	>sp|Q9Y305|ACOT9_HUMAN Acyl-coenzyme A thioesterase 9, mitochondrial OS=Homo sapiens GN=ACOT9 PE=1 SV=2	0	0	0	33395000	32153000	32774000	#DIV/0!	4.28e-07	2	49.901	439
Q53H12	Acylglycerol kinase, mitochondrial	AGK	>sp|Q53H12|AGK_HUMAN Acylglycerol kinase, mitochondrial OS=Homo sapiens GN=AGK PE=1 SV=2	0	143400000	71700000	0	0	0	0	3.06e-09	2	47.137	422
O75608	Acyl-protein thioesterase 1	LYPLA1	>sp|O75608|LYPA1_HUMAN Acyl-protein thioesterase 1 OS=Homo sapiens GN=LYPLA1 PE=1 SV=1	87841000	68953000	78397000	169630000	177910000	173770000	2.04458	4.84e-11	4	24.669	230
P54819	Adenylate kinase 2, mitochondrial	AK2	>sp|P54819|KAD2_HUMAN Adenylate kinase 2, mitochondrial OS=Homo sapiens GN=AK2 PE=1 SV=2	573300000	588660000	580980000	214430000	226130000	220280000	0.349739	1.61e-28	7	26.477	239
P30566	Adenylosuccinate lyase	ADSL	>sp|P30566|PUR8_HUMAN Adenylosuccinate lyase OS=Homo sapiens GN=ADSL PE=1 SV=2	171740000	170820000	171280000	107140000	113690000	110415000	0.594636	3.42e-16	5	54.889	484
P30520	Adenylosuccinate synthetase isozyme 2	ADSS	>sp|P30520|PURA2_HUMAN Adenylosuccinate synthetase isozyme 2 OS=Homo sapiens GN=ADSS PE=1 SV=3	635690000	535160000	585425000	301150000	306170000	303660000	0.47846	3.26e-42	11	50.097	456
P40123	Adenylyl cyclase-associated protein 2	CAP2	>sp|P40123|CAP2_HUMAN Adenylyl cyclase-associated protein 2 OS=Homo sapiens GN=CAP2 PE=1 SV=1	0	0	0	27656000	23287000	25471500	#DIV/0!	2.4e-09	3	52.823	477
Q9HDC9	Adipocyte plasma membrane-associated protein	APMAP	>sp|Q9HDC9|APMAP_HUMAN Adipocyte plasma membrane-associated protein OS=Homo sapiens GN=APMAP PE=1 SV=2	0	82288000	41144000	75184000	74482000	74833000	1.67771	3.58e-11	4	46.48	416
P12235	ADP/ATP translocase 1	SLC25A4	>sp|P12235|ADT1_HUMAN ADP/ATP translocase 1 OS=Homo sapiens GN=SLC25A4 PE=1 SV=4	0	0	0	0	61166000	30583000	#DIV/0!	1.78e-40	2	33.064	298
P84085	ADP-ribosylation factor 5	ARF5	>sp|P84085|ARF5_HUMAN ADP-ribosylation factor 5 OS=Homo sapiens GN=ARF5 PE=1 SV=2	310450000	207040000	258745000	161420000	164960000	163190000	0.58177	4.42e-35	4	20.529	180
P62330	ADP-ribosylation factor 6	ARF6	>sp|P62330|ARF6_HUMAN ADP-ribosylation factor 6 OS=Homo sapiens GN=ARF6 PE=1 SV=2	33412000	46140000	39776000	0	32000000	16000000	0.371047	3.4e-07	3	20.082	175
Q9NP61	ADP-ribosylation factor GTPase-activating protein 3	ARFGAP3	>sp|Q9NP61|ARFG3_HUMAN ADP-ribosylation factor GTPase-activating protein 3 OS=Homo sapiens GN=ARFGAP3 PE=1 SV=1;>sp|Q8N6H7|ARFG2_HUMAN ADP-ribosylation factor GTPase-activating protein 2 OS=Homo sapiens GN=ARFGAP2 PE=1 SV=1	15982000	16564000	16273000	0	0	0	0	0.0002282	2	56.928	516
P40616	ADP-ribosylation factor-like protein 1	ARL1	>sp|P40616|ARL1_HUMAN ADP-ribosylation factor-like protein 1 OS=Homo sapiens GN=ARL1 PE=1 SV=1	0	65910000	32955000	70359000	65713000	68036000	1.90435	1.22e-05	3	20.417	181
Q8IZ83	Aldehyde dehydrogenase family 16 member A1	ALDH16A1	>sp|Q8IZ83|A16A1_HUMAN Aldehyde dehydrogenase family 16 member A1 OS=Homo sapiens GN=ALDH16A1 PE=1 SV=2	0	0	0	50144000	46967000	48555500	#DIV/0!	7.34e-12	4	85.126	802
P05091	Aldehyde dehydrogenase, mitochondrial	ALDH2	>sp|P05091|ALDH2_HUMAN Aldehyde dehydrogenase, mitochondrial OS=Homo sapiens GN=ALDH2 PE=1 SV=2	129700000	113150000	121425000	0	0	0	0	1.05e-12	6	56.381	517
Q04828	Aldo-keto reductase family 1 member C1	AKR1C1	>sp|Q04828|AK1C1_HUMAN Aldo-keto reductase family 1 member C1 OS=Homo sapiens GN=AKR1C1 PE=1 SV=1;>sp|P52895|AK1C2_HUMAN Aldo-keto reductase family 1 member C2 OS=Homo sapiens GN=AKR1C2 PE=1 SV=3	0	0	0	382790000	331830000	357310000	#DIV/0!	1.31e-23	7	36.788	323
P49419	Alpha-aminoadipic semialdehyde dehydrogenase	ALDH7A1	>sp|P49419|AL7A1_HUMAN Alpha-aminoadipic semialdehyde dehydrogenase OS=Homo sapiens GN=ALDH7A1 PE=1 SV=5	128110000	0	64055000	138810000	139030000	138920000	2.00051	9.73e-16	5	58.486	539
P61163	Alpha-centractin	ACTR1A	>sp|P61163|ACTZ_HUMAN Alpha-centractin OS=Homo sapiens GN=ACTR1A PE=1 SV=1;>sp|P42025|ACTY_HUMAN Beta-centractin OS=Homo sapiens GN=ACTR1B PE=1 SV=1	374020000	330620000	352320000	151800000	146750000	149275000	0.390822	6.58e-23	4	42.613	376
P06280	Alpha-galactosidase A	GLA	>sp|P06280|AGAL_HUMAN Alpha-galactosidase A OS=Homo sapiens GN=GLA PE=1 SV=1	60636000	76117000	68376500	0	0	0	0	2.1e-13	3	48.766	429
Q16352	Alpha-internexin	INA	>sp|Q16352|AINX_HUMAN Alpha-internexin OS=Homo sapiens GN=INA PE=1 SV=2	44880000	151100000	97990000	625380000	448840000	537110000	5.05605	4.43e-53	14	55.39	499
Q9C0B1	Alpha-ketoglutarate-dependent dioxygenase FTO	FTO	>sp|Q9C0B1|FTO_HUMAN Alpha-ketoglutarate-dependent dioxygenase FTO OS=Homo sapiens GN=FTO PE=1 SV=3	53282000	37161000	45221500	0	0	0	0	3.01e-10	3	58.281	505
Q9NVD7	Alpha-parvin	PARVA	>sp|Q9NVD7|PARVA_HUMAN Alpha-parvin OS=Homo sapiens GN=PARVA PE=1 SV=1	0	0	0	36435000	37139000	36787000	#DIV/0!	3.31e-11	3	42.243	372
Q06203	Amidophosphoribosyltransferase	PPAT	>sp|Q06203|PUR1_HUMAN Amidophosphoribosyltransferase OS=Homo sapiens GN=PPAT PE=1 SV=1	0	83158000	41579000	0	0	0	0	5.14e-05	2	57.398	517
Q13155	Aminoacyl tRNA synthase complex-interacting multifunctional protein 2	AIMP2	>sp|Q13155|AIMP2_HUMAN Aminoacyl tRNA synthase complex-interacting multifunctional protein 2 OS=Homo sapiens GN=AIMP2 PE=1 SV=2	189600000	198780000	194190000	103110000	108120000	105615000	0.501682	1.23e-65	4	35.348	320
Q9UJX3	Anaphase-promoting complex subunit 7	ANAPC7	>sp|Q9UJX3|APC7_HUMAN Anaphase-promoting complex subunit 7 OS=Homo sapiens GN=ANAPC7 PE=1 SV=4	0	12155000	6077500	0	0	0	0	0.00036249	2	66.855	599
Q13685	Angio-associated migratory cell protein	AAMP	>sp|Q13685|AAMP_HUMAN Angio-associated migratory cell protein OS=Homo sapiens GN=AAMP PE=1 SV=2	33435000	0	16717500	30687000	39171000	34929000	1.92728	2.89e-06	2	46.75	434
Q4VCS5	Angiomotin	AMOT	>sp|Q4VCS5|AMOT_HUMAN Angiomotin OS=Homo sapiens GN=AMOT PE=1 SV=1	31355000	30735000	31045000	0	0	0	0	1.25e-05	2	118.08	1084
P04083	Annexin A1	ANXA1	>sp|P04083|ANXA1_HUMAN Annexin A1 OS=Homo sapiens GN=ANXA1 PE=1 SV=2	251130000	210500000	230815000	25240000000	26008000000	25624000000	102.403	1.13e-267	23	38.714	346
P07355	Annexin A2	ANXA2	>sp|P07355|ANXA2_HUMAN Annexin A2 OS=Homo sapiens GN=ANXA2 PE=1 SV=2;>sp|A6NMY6|AXA2L_HUMAN Putative annexin A2-like protein OS=Homo sapiens GN=ANXA2P2 PE=5 SV=2	674820000	755360000	715090000	4428500000	4550300000	4489400000	5.79105	1.43e-131	18	38.604	339
P08758	Annexin A5	ANXA5	>sp|P08758|ANXA5_HUMAN Annexin A5 OS=Homo sapiens GN=ANXA5 PE=1 SV=2	1553900000	1598700000	1576300000	4094400000	4405100000	4249750000	2.48688	3.03e-136	15	35.936	320
O95994	Anterior gradient protein 2 homolog	AGR2	>sp|O95994|AGR2_HUMAN Anterior gradient protein 2 homolog OS=Homo sapiens GN=AGR2 PE=1 SV=1	0	0	0	189720000	209820000	199770000	#DIV/0!	1.81e-14	3	19.979	175
P46013	Antigen KI-67	MKI67	>sp|P46013|KI67_HUMAN Antigen KI-67 OS=Homo sapiens GN=MKI67 PE=1 SV=2	0	41263000	20631500	0	0	0	0	2.27e-12	5	358.69	3256
Q10567	AP-1 complex subunit beta-1	AP1B1	>sp|Q10567|AP1B1_HUMAN AP-1 complex subunit beta-1 OS=Homo sapiens GN=AP1B1 PE=1 SV=2	224530000	207040000	215785000	132110000	118850000	125480000	0.536393	5.56e-63	6	104.64	949
Q9BXS5	AP-1 complex subunit mu-1	AP1M1	>sp|Q9BXS5|AP1M1_HUMAN AP-1 complex subunit mu-1 OS=Homo sapiens GN=AP1M1 PE=1 SV=3	91944000	94179000	93061500	0	95426000	47713000	0.472929	1.64e-15	5	48.586	423
O94973	AP-2 complex subunit alpha-2	AP2A2	>sp|O94973|AP2A2_HUMAN AP-2 complex subunit alpha-2 OS=Homo sapiens GN=AP2A2 PE=1 SV=2	25744000	0	12872000	46220000	38919000	42569500	3.05058	2.44e-25	4	103.96	939
Q96CW1	AP-2 complex subunit mu	AP2M1	>sp|Q96CW1|AP2M1_HUMAN AP-2 complex subunit mu OS=Homo sapiens GN=AP2M1 PE=1 SV=2	46380000	62122000	54251000	110160000	112490000	111325000	1.89284	6.24e-18	6	49.654	435
Q9BUR5	Apolipoprotein O	APOO	>sp|Q9BUR5|APOO_HUMAN Apolipoprotein O OS=Homo sapiens GN=APOO PE=1 SV=1	0	0	0	29204000	29036000	29120000	#DIV/0!	5.82e-05	2	22.284	198
O95831	Apoptosis-inducing factor 1, mitochondrial	AIFM1	>sp|O95831|AIFM1_HUMAN Apoptosis-inducing factor 1, mitochondrial OS=Homo sapiens GN=AIFM1 PE=1 SV=1	412630000	395580000	404105000	214380000	223730000	219055000	0.500021	3.95e-38	8	66.9	613
P11245	Arylamine N-acetyltransferase 2	NAT2	>sp|P11245|ARY2_HUMAN Arylamine N-acetyltransferase 2 OS=Homo sapiens GN=NAT2 PE=1 SV=1	834750000	0	417375000	0	0	0	0	0.00071625	2	33.542	290
P08243	Asparagine synthetase [glutamine-hydrolyzing]	ASNS	>sp|P08243|ASNS_HUMAN Asparagine synthetase [glutamine-hydrolyzing] OS=Homo sapiens GN=ASNS PE=1 SV=4	244800000	277570000	261185000	54221000	62627000	58424000	0.206335	4.35e-17	4	64.369	561
Q6PI48	Aspartate--tRNA ligase, mitochondrial	DARS2	>sp|Q6PI48|SYDM_HUMAN Aspartate--tRNA ligase, mitochondrial OS=Homo sapiens GN=DARS2 PE=1 SV=1	176480000	179000000	177740000	97659000	97242000	97450500	0.505741	5.59e-10	4	73.562	645
Q12797	Aspartyl/asparaginyl beta-hydroxylase	ASPH	>sp|Q12797|ASPH_HUMAN Aspartyl/asparaginyl beta-hydroxylase OS=Homo sapiens GN=ASPH PE=1 SV=3	42228000	0	21114000	211190000	213100000	212145000	9.26813	1.23e-19	5	85.862	758
Q9UBB4	Ataxin-10	ATXN10	>sp|Q9UBB4|ATX10_HUMAN Ataxin-10 OS=Homo sapiens GN=ATXN10 PE=1 SV=1	279030000	226630000	252830000	151870000	145020000	148445000	0.541585	4.26e-51	12	53.488	475
Q6DD88	Atlastin-3	ATL3	>sp|Q6DD88|ATLA3_HUMAN Atlastin-3 OS=Homo sapiens GN=ATL3 PE=1 SV=1	51196000	35445000	43320500	113860000	132770000	123315000	2.62574	1.17e-11	4	60.541	541
Q5TC12	ATP synthase mitochondrial F1 complex assembly factor 1	ATPAF1	>sp|Q5TC12|ATPF1_HUMAN ATP synthase mitochondrial F1 complex assembly factor 1 OS=Homo sapiens GN=ATPAF1 PE=1 SV=1	47969000	26583000	37276000	0	0	0	0	1.52e-05	2	36.436	328
P25705	ATP synthase subunit alpha, mitochondrial	ATP5A1	>sp|P25705|ATPA_HUMAN ATP synthase subunit alpha, mitochondrial OS=Homo sapiens GN=ATP5A1 PE=1 SV=1	2396700000	2466500000	2431600000	1444500000	1514600000	1479550000	0.561264	9.27e-139	19	59.75	553
P06576	ATP synthase subunit beta, mitochondrial	ATP5B	>sp|P06576|ATPB_HUMAN ATP synthase subunit beta, mitochondrial OS=Homo sapiens GN=ATP5B PE=1 SV=3	5147900000	4953000000	5050450000	3283600000	3273200000	3278400000	0.598772	0	22	56.559	529
P56134	ATP synthase subunit f, mitochondrial	ATP5J2	>sp|P56134|ATPK_HUMAN ATP synthase subunit f, mitochondrial OS=Homo sapiens GN=ATP5J2 PE=1 SV=3	159210000	155050000	157130000	57595000	57233000	57414000	0.337045	8.19e-10	2	10.918	94
O75964	ATP synthase subunit g, mitochondrial	ATP5L	>sp|O75964|ATP5L_HUMAN ATP synthase subunit g, mitochondrial OS=Homo sapiens GN=ATP5L PE=1 SV=3	105050000	123600000	114325000	0	0	0	0	3.78e-10	3	11.428	103
P18859	ATP synthase-coupling factor 6, mitochondrial	ATP5J	>sp|P18859|ATP5J_HUMAN ATP synthase-coupling factor 6, mitochondrial OS=Homo sapiens GN=ATP5J PE=1 SV=1	63684000	62955000	63319500	0	36162000	18081000	0.263399	6.75e-07	2	12.587	108
O43681	ATPase ASNA1	ASNA1	>sp|O43681|ASNA_HUMAN ATPase ASNA1 OS=Homo sapiens GN=ASNA1 PE=1 SV=2	0	49076000	24538000	66301000	61578000	63939500	2.40359	3.29e-09	3	38.792	348
P28288	ATP-binding cassette sub-family D member 3	ABCD3	>sp|P28288|ABCD3_HUMAN ATP-binding cassette sub-family D member 3 OS=Homo sapiens GN=ABCD3 PE=1 SV=1	57460000	70902000	64181000	19131000	0	9565500	0.137477	5.95e-08	3	75.475	659
P61221	ATP-binding cassette sub-family E member 1	ABCE1	>sp|P61221|ABCE1_HUMAN ATP-binding cassette sub-family E member 1 OS=Homo sapiens GN=ABCE1 PE=1 SV=1	289400000	253650000	271525000	103990000	104360000	104175000	0.353902	3.59e-42	9	67.314	599
P46063	ATP-dependent DNA helicase Q1	RECQL	>sp|P46063|RECQ1_HUMAN ATP-dependent DNA helicase Q1 OS=Homo sapiens GN=RECQL PE=1 SV=3	28424000	28324000	28374000	0	0	0	0	4.12e-06	2	73.457	649
Q92499	ATP-dependent RNA helicase DDX1	DDX1	>sp|Q92499|DDX1_HUMAN ATP-dependent RNA helicase DDX1 OS=Homo sapiens GN=DDX1 PE=1 SV=2	382690000	373320000	378005000	236660000	222720000	229690000	0.560498	6.03e-53	13	82.431	740
Q9NVP1	ATP-dependent RNA helicase DDX18	DDX18	>sp|Q9NVP1|DDX18_HUMAN ATP-dependent RNA helicase DDX18 OS=Homo sapiens GN=DDX18 PE=1 SV=2	146980000	101660000	124320000	38300000	42721000	40510500	0.300577	2.08e-08	2	75.406	670
O00148	ATP-dependent RNA helicase DDX39A	DDX39A	>sp|O00148|DX39A_HUMAN ATP-dependent RNA helicase DDX39A OS=Homo sapiens GN=DDX39A PE=1 SV=2	121930000	168710000	145320000	308200000	300170000	304185000	1.93082	1.82e-138	6	49.129	427
Q9BQ39	ATP-dependent RNA helicase DDX50	DDX50	>sp|Q9BQ39|DDX50_HUMAN ATP-dependent RNA helicase DDX50 OS=Homo sapiens GN=DDX50 PE=1 SV=1	44734000	45874000	45304000	0	36114000	18057000	0.367653	1e-13	3	82.564	737
Q7Z478	ATP-dependent RNA helicase DHX29	DHX29	>sp|Q7Z478|DHX29_HUMAN ATP-dependent RNA helicase DHX29 OS=Homo sapiens GN=DHX29 PE=1 SV=2	0	0	0	23465000	0	11732500	#DIV/0!	3.12e-06	2	155.23	1369
Q96TA2	ATP-dependent zinc metalloprotease YME1L1	YME1L1	>sp|Q96TA2|YMEL1_HUMAN ATP-dependent zinc metalloprotease YME1L1 OS=Homo sapiens GN=YME1L1 PE=1 SV=2	79973000	102970000	91471500	0	102600000	51300000	0.517322	1.82e-09	4	86.454	773
O95816	BAG family molecular chaperone regulator 2	BAG2	>sp|O95816|BAG2_HUMAN BAG family molecular chaperone regulator 2 OS=Homo sapiens GN=BAG2 PE=1 SV=1	91491000	0	45745500	154730000	191800000	173265000	3.49375	1.41e-18	5	23.772	211
O95817	BAG family molecular chaperone regulator 3	BAG3	>sp|O95817|BAG3_HUMAN BAG family molecular chaperone regulator 3 OS=Homo sapiens GN=BAG3 PE=1 SV=3	42837000	0	21418500	65887000	72708000	69297500	2.98441	8.69e-13	4	61.594	575
P35613	Basigin	BSG	>sp|P35613|BASI_HUMAN Basigin OS=Homo sapiens GN=BSG PE=1 SV=2	250330000	190470000	220400000	126660000	133380000	130020000	0.544162	1.21e-11	4	42.2	385
P51572	B-cell receptor-associated protein 31	BCAP31	>sp|P51572|BAP31_HUMAN B-cell receptor-associated protein 31 OS=Homo sapiens GN=BCAP31 PE=1 SV=3	218740000	268440000	243590000	151740000	145240000	148490000	0.562299	4.42e-13	4	27.991	246
Q9NYF8	Bcl-2-associated transcription factor 1	BCLAF1	>sp|Q9NYF8|BCLF1_HUMAN Bcl-2-associated transcription factor 1 OS=Homo sapiens GN=BCLAF1 PE=1 SV=2	182390000	179250000	180820000	91377000	100520000	95948500	0.489465	1.19e-17	6	106.12	920
Q9BXK5	Bcl-2-like protein 13	BCL2L13	>sp|Q9BXK5|B2L13_HUMAN Bcl-2-like protein 13 OS=Homo sapiens GN=BCL2L13 PE=1 SV=1	0	46426000	23213000	61005000	66185000	63595000	2.52709	2.79e-20	6	52.723	485
P06865	Beta-hexosaminidase subunit alpha	HEXA	>sp|P06865|HEXA_HUMAN Beta-hexosaminidase subunit alpha OS=Homo sapiens GN=HEXA PE=1 SV=2	44364000	24428000	34396000	0	0	0	0	3.37e-06	2	60.702	529
P07686	Beta-hexosaminidase subunit beta;Beta-hexosaminidase subunit beta chain B;Beta-hexosaminidase subunit beta chain A	HEXB	>sp|P07686|HEXB_HUMAN Beta-hexosaminidase subunit beta OS=Homo sapiens GN=HEXB PE=1 SV=3	72730000	78695000	75712500	244220000	189990000	217105000	2.64504	1.27e-20	6	63.111	556
Q53H82	Beta-lactamase-like protein 2	LACTB2	>sp|Q53H82|LACB2_HUMAN Beta-lactamase-like protein 2 OS=Homo sapiens GN=LACTB2 PE=1 SV=2	44226000	0	22113000	56210000	51511000	53860500	2.24674	2.03e-07	3	32.805	288
O43252	Bifunctional 3-phosphoadenosine 5-phosphosulfate synthase 1;Sulfate adenylyltransferase;Adenylyl-sulfate kinase	PAPSS1	>sp|O43252|PAPS1_HUMAN Bifunctional 3-phosphoadenosine 5-phosphosulfate synthase 1 OS=Homo sapiens GN=PAPSS1 PE=1 SV=2	54235000	52537000	53386000	95474000	113780000	104627000	1.80778	4.6e-24	6	70.832	624
P53004	Biliverdin reductase A	BLVRA	>sp|P53004|BIEA_HUMAN Biliverdin reductase A OS=Homo sapiens GN=BLVRA PE=1 SV=2	143290000	136910000	140100000	74461000	103510000	88985500	0.585883	1.86e-14	5	33.428	296
Q96CX2	BTB/POZ domain-containing protein KCTD12	KCTD12	>sp|Q96CX2|KCD12_HUMAN BTB/POZ domain-containing protein KCTD12 OS=Homo sapiens GN=KCTD12 PE=1 SV=1	223230000	263330000	243280000	0	0	0	0	2.27e-14	5	35.7	325
Q13895	Bystin	BYSL	>sp|Q13895|BYST_HUMAN Bystin OS=Homo sapiens GN=BYSL PE=1 SV=3	50504000	74397000	62450500	17040000	32320000	24680000	0.364535	2.16e-12	4	49.601	437
P11586	C-1-tetrahydrofolate synthase, cytoplasmic;Methylenetetrahydrofolate dehydrogenase;Methenyltetrahydrofolate cyclohydrolase;Formyltetrahydrofolate synthetase	MTHFD1	>sp|P11586|C1TC_HUMAN C-1-tetrahydrofolate synthase, cytoplasmic OS=Homo sapiens GN=MTHFD1 PE=1 SV=3	996820000	1080400000	1038610000	683710000	646290000	665000000	0.590607	4.41e-74	21	101.56	935
Q99653	Calcineurin B homologous protein 1	CHP1	>sp|Q99653|CHP1_HUMAN Calcineurin B homologous protein 1 OS=Homo sapiens GN=CHP1 PE=1 SV=3	0	32394000	16197000	66613000	71449000	69031000	3.93133	4.39e-12	3	22.456	195
Q05682	Caldesmon	CALD1	>sp|Q05682|CALD1_HUMAN Caldesmon OS=Homo sapiens GN=CALD1 PE=1 SV=3	81678000	0	40839000	177990000	156420000	167205000	3.77662	1.32e-39	5	93.23	793
P27824	Calnexin	CANX	>sp|P27824|CALX_HUMAN Calnexin OS=Homo sapiens GN=CANX PE=1 SV=2	1361500000	1397600000	1379550000	606870000	572370000	589620000	0.394243	7.58e-31	9	67.567	592
P04632	Calpain small subunit 1	CAPNS1	>sp|P04632|CPNS1_HUMAN Calpain small subunit 1 OS=Homo sapiens GN=CAPNS1 PE=1 SV=1	66657000	77894000	72275500	169340000	114490000	141915000	1.8112	1.83e-18	5	28.315	268
P07384	Calpain-1 catalytic subunit	CAPN1	>sp|P07384|CAN1_HUMAN Calpain-1 catalytic subunit OS=Homo sapiens GN=CAPN1 PE=1 SV=1	86600000	79478000	83039000	214640000	217210000	215925000	2.39856	1.53e-32	10	81.889	714
Q99439	Calponin-2	CNN2	>sp|Q99439|CNN2_HUMAN Calponin-2 OS=Homo sapiens GN=CNN2 PE=1 SV=4	55958000	93423000	74690500	560060000	351460000	455760000	5.6286	6.68e-29	5	33.697	309
Q15417	Calponin-3	CNN3	>sp|Q15417|CNN3_HUMAN Calponin-3 OS=Homo sapiens GN=CNN3 PE=1 SV=1	248180000	243910000	246045000	483300000	450180000	466740000	1.74981	1.51e-24	7	36.413	329
P00918	Carbonic anhydrase 2	CA2	>sp|P00918|CAH2_HUMAN Carbonic anhydrase 2 OS=Homo sapiens GN=CA2 PE=1 SV=2	2118700000	2060100000	2089400000	0	0	0	0	6.6e-27	9	29.246	260
P16152	Carbonyl reductase [NADPH] 1	CBR1	>sp|P16152|CBR1_HUMAN Carbonyl reductase [NADPH] 1 OS=Homo sapiens GN=CBR1 PE=1 SV=3	505940000	558860000	532400000	33064000	0	16532000	0.0286429	1.52e-24	7	30.375	277
Q96DG6	Carboxymethylenebutenolidase homolog	CMBL	>sp|Q96DG6|CMBL_HUMAN Carboxymethylenebutenolidase homolog OS=Homo sapiens GN=CMBL PE=1 SV=1	0	15790000	7895000	0	0	0	0	0.00041545	2	28.048	245
P50416	Carnitine O-palmitoyltransferase 1, liver isoform	CPT1A	>sp|P50416|CPT1A_HUMAN Carnitine O-palmitoyltransferase 1, liver isoform OS=Homo sapiens GN=CPT1A PE=1 SV=2	100240000	145270000	122755000	250700000	232840000	241770000	1.81674	1.06e-32	11	88.367	773
O75718	Cartilage-associated protein	CRTAP	>sp|O75718|CRTAP_HUMAN Cartilage-associated protein OS=Homo sapiens GN=CRTAP PE=1 SV=1	0	26475000	13237500	53556000	62763000	58159500	4.0527	4.18e-11	4	46.561	401
Q8NEV1	Casein kinase II subunit alpha 3	CSNK2A3	>sp|Q8NEV1|CSK23_HUMAN Casein kinase II subunit alpha 3 OS=Homo sapiens GN=CSNK2A3 PE=1 SV=2;>sp|P68400|CSK21_HUMAN Casein kinase II subunit alpha OS=Homo sapiens GN=CSNK2A1 PE=1 SV=1	100340000	99173000	99756500	0	86272000	43136000	0.398867	1.63e-12	3	45.219	391
P67870	Casein kinase II subunit beta	CSNK2B	>sp|P67870|CSK2B_HUMAN Casein kinase II subunit beta OS=Homo sapiens GN=CSNK2B PE=1 SV=1	133790000	133050000	133420000	70930000	64568000	67749000	0.468394	5.18e-28	2	24.942	215
Q5IS99	Caspase-3	CASP3	>sp|Q5IS99|CASP3_SAIBB Caspase-3 OS=Saimiri boliviensis boliviensis GN=CASP3 PE=2 SV=1;>sp|Q5IS54|CASP3_PANTR Caspase-3 OS=Pan troglodytes GN=CASP3 PE=2 SV=1;>sp|P42574|CASP3_HUMAN Caspase-3 OS=Homo sapiens GN=CASP3 PE=1 SV=2	0	0	0	35907000	0	17953500	#DIV/0!	4.39e-09	4	31.393	277
Q9BXW7	Cat eye syndrome critical region protein 5	CECR5	>sp|Q9BXW7|CECR5_HUMAN Cat eye syndrome critical region protein 5 OS=Homo sapiens GN=CECR5 PE=1 SV=1	45010000	38348000	41679000	0	0	0	0	6.78e-08	3	46.321	423
P21964	Catechol O-methyltransferase	COMT	>sp|P21964|COMT_HUMAN Catechol O-methyltransferase OS=Homo sapiens GN=COMT PE=1 SV=2	0	154750000	77375000	0	0	0	0	2.67e-49	4	30.037	271
O60716	Catenin delta-1	CTNND1	>sp|O60716|CTND1_HUMAN Catenin delta-1 OS=Homo sapiens GN=CTNND1 PE=1 SV=1	101960000	79804000	90882000	178410000	169810000	174110000	1.76716	3.55e-24	7	108.17	968
P07858	Cathepsin B;Cathepsin B light chain;Cathepsin B heavy chain	CTSB	>sp|P07858|CATB_HUMAN Cathepsin B OS=Homo sapiens GN=CTSB PE=1 SV=3	49734000	0	24867000	94581000	88051000	91316000	3.3873	2.01e-08	3	37.821	339
P20645	Cation-dependent mannose-6-phosphate receptor	M6PR	>sp|P20645|MPRD_HUMAN Cation-dependent mannose-6-phosphate receptor OS=Homo sapiens GN=M6PR PE=1 SV=1	0	29413000	14706500	0	0	0	0	9.59e-07	2	30.993	277
P48960	CD97 antigen;CD97 antigen subunit alpha;CD97 antigen subunit beta	CD97	>sp|P48960|CD97_HUMAN CD97 antigen OS=Homo sapiens GN=CD97 PE=1 SV=4	0	0	0	20539000	22796000	21667500	#DIV/0!	7.08e-08	2	91.868	835
Q99459	Cell division cycle 5-like protein	CDC5L	>sp|Q99459|CDC5L_HUMAN Cell division cycle 5-like protein OS=Homo sapiens GN=CDC5L PE=1 SV=2	0	46646000	23323000	0	0	0	0	2.29e-12	2	92.25	802
O75794	Cell division cycle protein 123 homolog	CDC123	>sp|O75794|CD123_HUMAN Cell division cycle protein 123 homolog OS=Homo sapiens GN=CDC123 PE=1 SV=1	46821000	42398000	44609500	40058000	0	20029000	0.414154	1.52e-19	5	39.134	336
Q7Z7K6	Centromere protein V	CENPV	>sp|Q7Z7K6|CENPV_HUMAN Centromere protein V OS=Homo sapiens GN=CENPV PE=1 SV=1	53642000	61144000	57393000	71494000	0	35747000	0.574527	4.2e-14	3	29.946	275
Q96G23	Ceramide synthase 2	CERS2	>sp|Q96G23|CERS2_HUMAN Ceramide synthase 2 OS=Homo sapiens GN=CERS2 PE=1 SV=1	54970000	37237000	46103500	87504000	90793000	89148500	1.78365	4.6e-08	2	44.876	380
O00299	Chloride intracellular channel protein 1	CLIC1	>sp|O00299|CLIC1_HUMAN Chloride intracellular channel protein 1 OS=Homo sapiens GN=CLIC1 PE=1 SV=4	957550000	910060000	933805000	2236000000	2148700000	2192350000	2.16563	2.46e-104	12	26.922	241
P49585	Choline-phosphate cytidylyltransferase A	PCYT1A	>sp|P49585|PCY1A_HUMAN Choline-phosphate cytidylyltransferase A OS=Homo sapiens GN=PCYT1A PE=1 SV=2	0	0	0	0	44181000	22090500	#DIV/0!	5.94e-10	3	41.731	367
Q86WJ1	Chromodomain-helicase-DNA-binding protein 1-like	CHD1L	>sp|Q86WJ1|CHD1L_HUMAN Chromodomain-helicase-DNA-binding protein 1-like OS=Homo sapiens GN=CHD1L PE=1 SV=2	0	0	0	15624000	20474000	18049000	#DIV/0!	9.84e-06	2	100.98	897
Q14839	Chromodomain-helicase-DNA-binding protein 4	CHD4	>sp|Q14839|CHD4_HUMAN Chromodomain-helicase-DNA-binding protein 4 OS=Homo sapiens GN=CHD4 PE=1 SV=2	217920000	270090000	244005000	91959000	98525000	95242000	0.360047	5.66e-35	12	218	1912
O60271	C-Jun-amino-terminal kinase-interacting protein 4	SPAG9	>sp|O60271|JIP4_HUMAN C-Jun-amino-terminal kinase-interacting protein 4 OS=Homo sapiens GN=SPAG9 PE=1 SV=4	31294000	36677000	33985500	0	0	0	0	5.13e-05	2	146.2	1321
Q9P2I0	Cleavage and polyadenylation specificity factor subunit 2	CPSF2	>sp|Q9P2I0|CPSF2_HUMAN Cleavage and polyadenylation specificity factor subunit 2 OS=Homo sapiens GN=CPSF2 PE=1 SV=2	29915000	0	14957500	0	0	0	0	2.66e-05	2	88.486	782
Q16630	Cleavage and polyadenylation specificity factor subunit 6	CPSF6	>sp|Q16630|CPSF6_HUMAN Cleavage and polyadenylation specificity factor subunit 6 OS=Homo sapiens GN=CPSF6 PE=1 SV=2	88590000	69003000	78796500	0	0	0	0	9.18e-09	3	59.209	551
P33240	Cleavage stimulation factor subunit 2	CSTF2	>sp|P33240|CSTF2_HUMAN Cleavage stimulation factor subunit 2 OS=Homo sapiens GN=CSTF2 PE=1 SV=1	43837000	56218000	50027500	0	51192000	25596000	0.471947	4.33e-11	3	60.959	577
Q7Z460	CLIP-associating protein 1	CLASP1	>sp|Q7Z460|CLAP1_HUMAN CLIP-associating protein 1 OS=Homo sapiens GN=CLASP1 PE=1 SV=1;>sp|O75122|CLAP2_HUMAN CLIP-associating protein 2 OS=Homo sapiens GN=CLASP2 PE=1 SV=2	39515000	32956000	36235500	17408000	13380000	15394000	0.391874	7.31e-11	3	169.45	1538
Q14019	Coactosin-like protein	COTL1	>sp|Q14019|COTL1_HUMAN Coactosin-like protein OS=Homo sapiens GN=COTL1 PE=1 SV=3	153680000	104500000	129090000	271090000	240470000	255780000	1.82769	9.25e-51	3	15.945	142
Q9UBF2	Coatomer subunit gamma-2	COPG2	>sp|Q9UBF2|COPG2_HUMAN Coatomer subunit gamma-2 OS=Homo sapiens GN=COPG2 PE=1 SV=1	73305000	47706000	60505500	39098000	29825000	34461500	0.525374	7.84e-17	4	97.621	871
Q9Y281	Cofilin-2	CFL2	>sp|Q9Y281|COF2_HUMAN Cofilin-2 OS=Homo sapiens GN=CFL2 PE=1 SV=1	28925000	0	14462500	70569000	0	35284500	2.25045	6.46e-61	2	18.736	166
Q8N3U4	Cohesin subunit SA-2	STAG2	>sp|Q8N3U4|STAG2_HUMAN Cohesin subunit SA-2 OS=Homo sapiens GN=STAG2 PE=1 SV=3;>sp|Q8WVM7|STAG1_HUMAN Cohesin subunit SA-1 OS=Homo sapiens GN=STAG1 PE=1 SV=3	59393000	50245000	54819000	23975000	25862000	24918500	0.419296	3.73e-06	2	141.32	1231
Q96CT7	Coiled-coil domain-containing protein 124	CCDC124	>sp|Q96CT7|CC124_HUMAN Coiled-coil domain-containing protein 124 OS=Homo sapiens GN=CCDC124 PE=1 SV=1	100630000	111240000	105935000	0	0	0	0	5.05e-07	2	25.835	223
Q4VC31	Coiled-coil domain-containing protein 58	CCDC58	>sp|Q4VC31|CCD58_HUMAN Coiled-coil domain-containing protein 58 OS=Homo sapiens GN=CCDC58 PE=1 SV=1	0	27567000	13783500	0	0	0	0	9.7e-05	2	16.62	144
P38432	Coilin	COIL	>sp|P38432|COIL_HUMAN Coilin OS=Homo sapiens GN=COIL PE=1 SV=1	0	36522000	18261000	0	0	0	0	4.35e-05	2	62.608	576
Q14011	Cold-inducible RNA-binding protein	CIRBP	>sp|Q14011|CIRBP_HUMAN Cold-inducible RNA-binding protein OS=Homo sapiens GN=CIRBP PE=1 SV=1	0	152680000	76340000	0	0	0	0	4.73e-05	2	18.648	172
Q9H0A8	COMM domain-containing protein 4	COMMD4	>sp|Q9H0A8|COMD4_HUMAN COMM domain-containing protein 4 OS=Homo sapiens GN=COMMD4 PE=1 SV=1	0	0	0	24205000	0	12102500	#DIV/0!	3.31e-07	2	21.764	199
Q07021	Complement component 1 Q subcomponent-binding protein, mitochondrial	C1QBP	>sp|Q07021|C1QBP_HUMAN Complement component 1 Q subcomponent-binding protein, mitochondrial OS=Homo sapiens GN=C1QBP PE=1 SV=1	2875700000	2951500000	2913600000	1487000000	1463400000	1475200000	0.467036	1.27e-161	6	31.362	282
Q15021	Condensin complex subunit 1	NCAPD2	>sp|Q15021|CND1_HUMAN Condensin complex subunit 1 OS=Homo sapiens GN=NCAPD2 PE=1 SV=3	199260000	197050000	198155000	124060000	108300000	116180000	0.540824	1.74e-28	10	157.18	1401
Q15003	Condensin complex subunit 2	NCAPH	>sp|Q15003|CND2_HUMAN Condensin complex subunit 2 OS=Homo sapiens GN=NCAPH PE=1 SV=3	45693000	67112000	56402500	56547000	0	28273500	0.462393	3.64e-10	3	82.562	741
Q86XI2	Condensin-2 complex subunit G2	NCAPG2	>sp|Q86XI2|CNDG2_HUMAN Condensin-2 complex subunit G2 OS=Homo sapiens GN=NCAPG2 PE=1 SV=1	0	16253000	8126500	0	0	0	0	1.07e-07	2	130.96	1143
P29279	Connective tissue growth factor	CTGF	>sp|P29279|CTGF_HUMAN Connective tissue growth factor OS=Homo sapiens GN=CTGF PE=1 SV=2	0	0	0	48106000	35061000	41583500	#DIV/0!	1.96e-09	2	38.091	349
P61201	COP9 signalosome complex subunit 2	COPS2	>sp|P61201|CSN2_HUMAN COP9 signalosome complex subunit 2 OS=Homo sapiens GN=COPS2 PE=1 SV=1	0	0	0	0	53813000	26906500	#DIV/0!	6.15e-09	3	51.596	443
Q13951	Core-binding factor subunit beta	CBFB	>sp|Q13951|PEBB_HUMAN Core-binding factor subunit beta OS=Homo sapiens GN=CBFB PE=1 SV=2	40166000	0	20083000	53267000	54078000	53672500	2.4652	9.54e-07	2	21.508	182
Q9BR76	Coronin-1B	CORO1B	>sp|Q9BR76|COR1B_HUMAN Coronin-1B OS=Homo sapiens GN=CORO1B PE=1 SV=1	59093000	0	29546500	62512000	65474000	63993000	1.99782	2e-06	3	54.234	489
Q9UEE9	Craniofacial development protein 1	CFDP1	>sp|Q9UEE9|CFDP1_HUMAN Craniofacial development protein 1 OS=Homo sapiens GN=CFDP1 PE=1 SV=1	42230000	0	21115000	0	8990400	4495200	0.196376	7.68e-06	2	33.592	299
P12277	Creatine kinase B-type	CKB	>sp|P12277|KCRB_HUMAN Creatine kinase B-type OS=Homo sapiens GN=CKB PE=1 SV=1	8127700000	8055700000	8091700000	1068300000	1118000000	1093150000	0.124615	1.62e-155	15	42.644	381
P12532	Creatine kinase U-type, mitochondrial	CKMT1A	>sp|P12532|KCRU_HUMAN Creatine kinase U-type, mitochondrial OS=Homo sapiens GN=CKMT1A PE=1 SV=1	408220000	403620000	405920000	0	0	0	0	2.5e-16	5	47.036	417
P46109	Crk-like protein	CRKL	>sp|P46109|CRKL_HUMAN Crk-like protein OS=Homo sapiens GN=CRKL PE=1 SV=1	141820000	118040000	129930000	0	80044000	40022000	0.284131	3.91e-12	4	33.777	303
P17812	CTP synthase 1	CTPS1	>sp|P17812|PYRG1_HUMAN CTP synthase 1 OS=Homo sapiens GN=CTPS1 PE=1 SV=2	964700000	1047600000	1006150000	3356600000	3662900000	3509750000	3.21768	3.53e-140	24	66.69	591
Q92879	CUGBP Elav-like family member 1	CELF1	>sp|Q92879|CELF1_HUMAN CUGBP Elav-like family member 1 OS=Homo sapiens GN=CELF1 PE=1 SV=2	35720000	35305000	35512500	0	0	0	0	2.17e-06	2	52.063	486
Q13617	Cullin-2	CUL2	>sp|Q13617|CUL2_HUMAN Cullin-2 OS=Homo sapiens GN=CUL2 PE=1 SV=2	0	0	0	41473000	33527000	37500000	#DIV/0!	7.8e-15	4	86.982	745
Q13620	Cullin-4B	CUL4B	>sp|Q13620|CUL4B_HUMAN Cullin-4B OS=Homo sapiens GN=CUL4B PE=1 SV=4	0	22929000	11464500	0	0	0	0	1.77e-15	2	103.98	913
Q93034	Cullin-5	CUL5	>sp|Q93034|CUL5_HUMAN Cullin-5 OS=Homo sapiens GN=CUL5 PE=1 SV=4	0	0	0	20937000	28750000	24843500	#DIV/0!	2.05e-06	3	90.954	780
Q86VP6	Cullin-associated NEDD8-dissociated protein 1	CAND1	>sp|Q86VP6|CAND1_HUMAN Cullin-associated NEDD8-dissociated protein 1 OS=Homo sapiens GN=CAND1 PE=1 SV=2	857010000	860730000	858870000	396110000	396840000	396475000	0.425812	2.36e-82	16	136.37	1230
P24941	Cyclin-dependent kinase 2	CDK2	>sp|P24941|CDK2_HUMAN Cyclin-dependent kinase 2 OS=Homo sapiens GN=CDK2 PE=1 SV=2	115920000	98857000	107388500	30978000	58246000	44612000	0.383198	1.03e-10	3	33.929	298
P11802	Cyclin-dependent kinase 4	CDK4	>sp|P11802|CDK4_HUMAN Cyclin-dependent kinase 4 OS=Homo sapiens GN=CDK4 PE=1 SV=2	62523000	85043000	73783000	0	0	0	0	3.05e-11	3	33.729	303
Q00535	Cyclin-dependent kinase 5	CDK5	>sp|Q00535|CDK5_HUMAN Cyclin-dependent kinase 5 OS=Homo sapiens GN=CDK5 PE=1 SV=3	0	0	0	0	29559000	14779500	#DIV/0!	0.00033019	2	33.304	292
P42771	Cyclin-dependent kinase inhibitor 2A, isoforms 1/2/3	CDKN2A	>sp|P42771|CD2A1_HUMAN Cyclin-dependent kinase inhibitor 2A, isoforms 1/2/3 OS=Homo sapiens GN=CDKN2A PE=1 SV=2	266740000	274540000	270640000	0	0	0	0	3.34e-11	3	16.532	156
O14976	Cyclin-G-associated kinase	GAK	>sp|O14976|GAK_HUMAN Cyclin-G-associated kinase OS=Homo sapiens GN=GAK PE=1 SV=2	0	19989000	9994500	0	0	0	0	1.14e-06	2	143.19	1311
P35520	Cystathionine beta-synthase	CBS	>sp|P35520|CBS_HUMAN Cystathionine beta-synthase OS=Homo sapiens GN=CBS PE=1 SV=2	256930000	0	128465000	54536000	64764000	59650000	0.428307	1.04e-19	5	60.586	551
P52943	Cysteine-rich protein 2	CRIP2	>sp|P52943|CRIP2_HUMAN Cysteine-rich protein 2 OS=Homo sapiens GN=CRIP2 PE=1 SV=1	0	0	0	124960000	98504000	111732000	#DIV/0!	2.64e-11	3	22.492	208
P31930	Cytochrome b-c1 complex subunit 1, mitochondrial	UQCRC1	>sp|P31930|QCR1_HUMAN Cytochrome b-c1 complex subunit 1, mitochondrial OS=Homo sapiens GN=UQCRC1 PE=1 SV=3	636590000	589300000	612945000	330140000	332660000	331400000	0.498724	7.44e-84	12	52.645	480
P22695	Cytochrome b-c1 complex subunit 2, mitochondrial	UQCRC2	>sp|P22695|QCR2_HUMAN Cytochrome b-c1 complex subunit 2, mitochondrial OS=Homo sapiens GN=UQCRC2 PE=1 SV=3	214020000	238340000	226180000	158680000	124020000	141350000	0.576463	5.55e-32	7	48.442	453
P47985	Cytochrome b-c1 complex subunit Rieske, mitochondrial	UQCRFS1	>sp|P47985|UCRI_HUMAN Cytochrome b-c1 complex subunit Rieske, mitochondrial OS=Homo sapiens GN=UQCRFS1 PE=1 SV=2;>sp|P0C7P4|UCRIL_HUMAN Putative cytochrome b-c1 complex subunit Rieske-like protein 1 OS=Homo sapiens GN=UQCRFS1P1 PE=5 SV=1	64762000	122280000	93521000	0	42024000	21012000	0.207247	9.61e-07	3	29.668	274
P00403	Cytochrome c oxidase subunit 2	MT-CO2	>sp|P00403|COX2_HUMAN Cytochrome c oxidase subunit 2 OS=Homo sapiens GN=MT-CO2 PE=1 SV=1	277690000	325590000	301640000	118430000	119640000	119035000	0.364012	4.58e-14	3	25.565	227
P13073	Cytochrome c oxidase subunit 4 isoform 1, mitochondrial	COX4I1	>sp|P13073|COX41_HUMAN Cytochrome c oxidase subunit 4 isoform 1, mitochondrial OS=Homo sapiens GN=COX4I1 PE=1 SV=1	332720000	290690000	311705000	200420000	191100000	195760000	0.579308	2.31e-11	4	19.576	169
P14854	Cytochrome c oxidase subunit 6B1	COX6B1	>sp|P14854|CX6B1_HUMAN Cytochrome c oxidase subunit 6B1 OS=Homo sapiens GN=COX6B1 PE=1 SV=2	251040000	286670000	268855000	0	79890000	39945000	0.137048	1.64e-12	3	10.192	86
P14406	Cytochrome c oxidase subunit 7A2, mitochondrial	COX7A2	>sp|P14406|CX7A2_HUMAN Cytochrome c oxidase subunit 7A2, mitochondrial OS=Homo sapiens GN=COX7A2 PE=1 SV=1	250280000	0	125140000	105120000	0	52560000	0.387426	2.59e-05	2	9.3959	83
P08574	Cytochrome c1, heme protein, mitochondrial	CYC1	>sp|P08574|CY1_HUMAN Cytochrome c1, heme protein, mitochondrial OS=Homo sapiens GN=CYC1 PE=1 SV=3	103530000	110410000	106970000	229530000	170900000	200215000	1.72649	2.07e-22	4	35.422	325
P21399	Cytoplasmic aconitate hydratase	ACO1	>sp|P21399|ACOC_HUMAN Cytoplasmic aconitate hydratase OS=Homo sapiens GN=ACO1 PE=1 SV=3	0	0	0	0	38190000	19095000	#DIV/0!	8.6e-06	3	98.398	889
Q8WWK9	Cytoskeleton-associated protein 2	CKAP2	>sp|Q8WWK9|CKAP2_HUMAN Cytoskeleton-associated protein 2 OS=Homo sapiens GN=CKAP2 PE=1 SV=1	28543000	26931000	27737000	24762000	0	12381000	0.411743	0.00015883	2	76.986	683
P49902	Cytosolic purine 5-nucleotidase	NT5C2	>sp|P49902|5NTC_HUMAN Cytosolic purine 5-nucleotidase OS=Homo sapiens GN=NT5C2 PE=1 SV=1	0	0	0	352100000	360760000	356430000	#DIV/0!	2e-47	9	64.969	561
O43175	D-3-phosphoglycerate dehydrogenase	PHGDH	>sp|O43175|SERA_HUMAN D-3-phosphoglycerate dehydrogenase OS=Homo sapiens GN=PHGDH PE=1 SV=4	2284800000	2224600000	2254700000	527710000	541930000	534820000	0.218801	2.41e-58	15	56.65	533
Q9BTE7	DCN1-like protein 5	DCUN1D5	>sp|Q9BTE7|DCNL5_HUMAN DCN1-like protein 5 OS=Homo sapiens GN=DCUN1D5 PE=1 SV=1	0	47941000	23970500	29622000	0	14811000	0.56995	1.02e-05	2	27.508	237
Q9H773	dCTP pyrophosphatase 1	DCTPP1	>sp|Q9H773|DCTP1_HUMAN dCTP pyrophosphatase 1 OS=Homo sapiens GN=DCTPP1 PE=1 SV=1	226030000	220110000	223070000	56523000	84182000	70352500	0.290916	1.88e-16	6	18.681	170
Q9NV06	DDB1- and CUL4-associated factor 13	DCAF13	>sp|Q9NV06|DCA13_HUMAN DDB1- and CUL4-associated factor 13 OS=Homo sapiens GN=DCAF13 PE=1 SV=2	0	45789000	22894500	0	0	0	0	8.29e-06	2	51.402	445
Q96HY6	DDRGK domain-containing protein 1	DDRGK1	>sp|Q96HY6|DDRGK_HUMAN DDRGK domain-containing protein 1 OS=Homo sapiens GN=DDRGK1 PE=1 SV=2	0	0	0	0	22372000	11186000	#DIV/0!	1.49e-07	2	35.61	314
Q9Y394	Dehydrogenase/reductase SDR family member 7	DHRS7	>sp|Q9Y394|DHRS7_HUMAN Dehydrogenase/reductase SDR family member 7 OS=Homo sapiens GN=DHRS7 PE=1 SV=1	0	0	0	0	55934000	27967000	#DIV/0!	3.78e-06	3	38.298	339
Q13011	Delta(3,5)-Delta(2,4)-dienoyl-CoA isomerase, mitochondrial	ECH1	>sp|Q13011|ECH1_HUMAN Delta(3,5)-Delta(2,4)-dienoyl-CoA isomerase, mitochondrial OS=Homo sapiens GN=ECH1 PE=1 SV=2	156500000	189350000	172925000	580050000	565520000	572785000	3.05537	2.13e-32	8	35.816	328
P54886	Delta-1-pyrroline-5-carboxylate synthase;Glutamate 5-kinase;Gamma-glutamyl phosphate reductase	ALDH18A1	>sp|P54886|P5CS_HUMAN Delta-1-pyrroline-5-carboxylate synthase OS=Homo sapiens GN=ALDH18A1 PE=1 SV=2	370610000	434170000	402390000	105690000	110290000	107990000	0.247552	1.01e-33	11	87.301	795
O43583	Density-regulated protein	DENR	>sp|O43583|DENR_HUMAN Density-regulated protein OS=Homo sapiens GN=DENR PE=1 SV=2	23088000	0	11544000	0	0	0	0	1.09e-05	2	22.092	198
P27707	Deoxycytidine kinase	DCK	>sp|P27707|DCK_HUMAN Deoxycytidine kinase OS=Homo sapiens GN=DCK PE=1 SV=1	0	0	0	46437000	37162000	41799500	#DIV/0!	2.12e-06	2	30.518	260
Q9BU89	Deoxyhypusine hydroxylase	DOHH	>sp|Q9BU89|DOHH_HUMAN Deoxyhypusine hydroxylase OS=Homo sapiens GN=DOHH PE=1 SV=1	80642000	0	40321000	0	0	0	0	6.29e-11	4	32.904	302
P49366	Deoxyhypusine synthase	DHPS	>sp|P49366|DHYS_HUMAN Deoxyhypusine synthase OS=Homo sapiens GN=DHPS PE=1 SV=1	46277000	0	23138500	91057000	83957000	87507000	3.48849	4.41e-18	5	40.97	369
Q5QJE6	Deoxynucleotidyltransferase terminal-interacting protein 2	DNTTIP2	>sp|Q5QJE6|TDIF2_HUMAN Deoxynucleotidyltransferase terminal-interacting protein 2 OS=Homo sapiens GN=DNTTIP2 PE=1 SV=2	0	0	0	49682000	29169000	39425500	#DIV/0!	1.66e-08	2	84.468	756
P60981	Destrin	DSTN	>sp|P60981|DEST_HUMAN Destrin OS=Homo sapiens GN=DSTN PE=1 SV=3	185500000	148840000	167170000	699670000	707850000	703760000	3.88325	4.75e-25	7	18.506	165
Q9NR28	Diablo homolog, mitochondrial	DIABLO	>sp|Q9NR28|DBLOH_HUMAN Diablo homolog, mitochondrial OS=Homo sapiens GN=DIABLO PE=1 SV=1	0	5684100	2842050	0	0	0	0	3.11e-05	2	27.131	239
P00374	Dihydrofolate reductase	DHFR	>sp|P00374|DYR_HUMAN Dihydrofolate reductase OS=Homo sapiens GN=DHFR PE=1 SV=2	0	57308000	28654000	0	0	0	0	5.94e-07	2	21.452	187
P09622	Dihydrolipoyl dehydrogenase, mitochondrial	DLD	>sp|P09622|DLDH_HUMAN Dihydrolipoyl dehydrogenase, mitochondrial OS=Homo sapiens GN=DLD PE=1 SV=2	247520000	250150000	248835000	105690000	96418000	101054000	0.374603	6.33e-18	6	54.177	509
Q16555	Dihydropyrimidinase-related protein 2	DPYSL2	>sp|Q16555|DPYL2_HUMAN Dihydropyrimidinase-related protein 2 OS=Homo sapiens GN=DPYSL2 PE=1 SV=1	111430000	100220000	105825000	332560000	357340000	344950000	3.00675	5.47e-23	10	62.293	572
P53634	Dipeptidyl peptidase 1;Dipeptidyl peptidase 1 exclusion domain chain;Dipeptidyl peptidase 1 heavy chain;Dipeptidyl peptidase 1 light chain	CTSC	>sp|P53634|CATC_HUMAN Dipeptidyl peptidase 1 OS=Homo sapiens GN=CTSC PE=1 SV=2	0	0	0	51754000	48754000	50254000	#DIV/0!	5.15e-11	4	51.853	463
Q9NY33	Dipeptidyl peptidase 3	DPP3	>sp|Q9NY33|DPP3_HUMAN Dipeptidyl peptidase 3 OS=Homo sapiens GN=DPP3 PE=1 SV=2	58235000	0	29117500	115860000	121840000	118850000	3.76508	1.53e-23	5	82.588	737
P26358	DNA (cytosine-5)-methyltransferase 1	DNMT1	>sp|P26358|DNMT1_HUMAN DNA (cytosine-5)-methyltransferase 1 OS=Homo sapiens GN=DNMT1 PE=1 SV=2	48652000	52018000	50335000	30431000	0	15215500	0.278834	1.19e-10	4	183.16	1616
Q16531	DNA damage-binding protein 1	DDB1	>sp|Q16531|DDB1_HUMAN DNA damage-binding protein 1 OS=Homo sapiens GN=DDB1 PE=1 SV=1	678080000	810540000	744310000	384970000	325360000	355165000	0.440155	1e-58	20	126.97	1140
Q9UH17	DNA dC->dU-editing enzyme APOBEC-3B	APOBEC3B	>sp|Q9UH17|ABC3B_HUMAN DNA dC->dU-editing enzyme APOBEC-3B OS=Homo sapiens GN=APOBEC3B PE=1 SV=1;>sp|Q96AK3|ABC3D_HUMAN DNA dC->dU-editing enzyme APOBEC-3D OS=Homo sapiens GN=APOBEC3D PE=1 SV=1	0	0	0	56101000	67174000	61637500	#DIV/0!	5.66e-06	2	45.924	382
O00273	DNA fragmentation factor subunit alpha	DFFA	>sp|O00273|DFFA_HUMAN DNA fragmentation factor subunit alpha OS=Homo sapiens GN=DFFA PE=1 SV=1	153130000	163830000	158480000	82190000	71821000	77005500	0.448205	2.53e-13	4	36.521	331
P28340	DNA polymerase delta catalytic subunit	POLD1	>sp|P28340|DPOD1_HUMAN DNA polymerase delta catalytic subunit OS=Homo sapiens GN=POLD1 PE=1 SV=2	0	14392000	7196000	0	8436600	4218300	0.540724	8.66e-07	2	123.63	1107
P49643	DNA primase large subunit	PRIM2	>sp|P49643|PRI2_HUMAN DNA primase large subunit OS=Homo sapiens GN=PRIM2 PE=1 SV=2	39950000	60553000	50251500	0	0	0	0	7.52e-09	3	58.805	509
Q92878	DNA repair protein RAD50	RAD50	>sp|Q92878|RAD50_HUMAN DNA repair protein RAD50 OS=Homo sapiens GN=RAD50 PE=1 SV=1	0	24103000	12051500	0	0	0	0	3.78e-06	2	153.89	1312
P11388	DNA topoisomerase 2-alpha	TOP2A	>sp|P11388|TOP2A_HUMAN DNA topoisomerase 2-alpha OS=Homo sapiens GN=TOP2A PE=1 SV=3	448720000	539190000	493955000	301640000	338140000	319890000	0.597369	1.21e-55	13	174.38	1531
P62487	DNA-directed RNA polymerase II subunit RPB7	POLR2G	>sp|P62487|RPB7_HUMAN DNA-directed RNA polymerase II subunit RPB7 OS=Homo sapiens GN=POLR2G PE=1 SV=1	0	0	0	34586000	0	17293000	#DIV/0!	1.14e-05	2	19.294	172
Q96EY1	DnaJ homolog subfamily A member 3, mitochondrial	DNAJA3	>sp|Q96EY1|DNJA3_HUMAN DnaJ homolog subfamily A member 3, mitochondrial OS=Homo sapiens GN=DNAJA3 PE=1 SV=2	0	0	0	18042000	0	9021000	#DIV/0!	4.65e-06	2	52.488	480
Q99543	DnaJ homolog subfamily C member 2	DNAJC2	>sp|Q99543|DNJC2_HUMAN DnaJ homolog subfamily C member 2 OS=Homo sapiens GN=DNAJC2 PE=1 SV=4	0	44128000	22064000	0	0	0	0	8.65e-06	2	71.996	621
O60762	Dolichol-phosphate mannosyltransferase	DPM1	>sp|O60762|DPM1_HUMAN Dolichol-phosphate mannosyltransferase subunit 1 OS=Homo sapiens GN=DPM1 PE=1 SV=1	0	0	0	58981000	65049000	62015000	#DIV/0!	1.02e-07	2	29.634	260
P46977	Dolichyl-diphosphooligosaccharide--protein glycosyltransferase subunit STT3A	STT3A	>sp|P46977|STT3A_HUMAN Dolichyl-diphosphooligosaccharide--protein glycosyltransferase subunit STT3A OS=Homo sapiens GN=STT3A PE=1 SV=2	271610000	291490000	281550000	0	0	0	0	1.87e-13	5	80.529	705
Q92685	Dol-P-Man:Man(5)GlcNAc(2)-PP-Dol alpha-1,3-mannosyltransferase	ALG3	>sp|Q92685|ALG3_HUMAN Dol-P-Man:Man(5)GlcNAc(2)-PP-Dol alpha-1,3-mannosyltransferase OS=Homo sapiens GN=ALG3 PE=1 SV=1	0	0	0	13729000	11270000	12499500	#DIV/0!	1.48e-05	2	50.126	438
P49959	Double-strand break repair protein MRE11A	MRE11A	>sp|P49959|MRE11_HUMAN Double-strand break repair protein MRE11A OS=Homo sapiens GN=MRE11A PE=1 SV=3	0	24299000	12149500	0	0	0	0	6.6e-07	2	80.592	708
O60216	Double-strand-break repair protein rad21 homolog	RAD21	>sp|O60216|RAD21_HUMAN Double-strand-break repair protein rad21 homolog OS=Homo sapiens GN=RAD21 PE=1 SV=2	0	0	0	0	48947000	24473500	#DIV/0!	1.67e-05	2	71.689	631
Q9UJU6	Drebrin-like protein	DBNL	>sp|Q9UJU6|DBNL_HUMAN Drebrin-like protein OS=Homo sapiens GN=DBNL PE=1 SV=1	64675000	60378000	62526500	0	0	0	0	4.14e-16	3	48.207	430
P51452	Dual specificity protein phosphatase 3	DUSP3	>sp|P51452|DUS3_HUMAN Dual specificity protein phosphatase 3 OS=Homo sapiens GN=DUSP3 PE=1 SV=1	62284000	0	31142000	63694000	60778000	62236000	1.84342	3.33e-08	3	20.478	185
Q13561	Dynactin subunit 2	DCTN2	>sp|Q13561|DCTN2_HUMAN Dynactin subunit 2 OS=Homo sapiens GN=DCTN2 PE=1 SV=4	192290000	187650000	189970000	127600000	115790000	121695000	0.590905	5.86e-20	6	44.23	401
P63167	Dynein light chain 1, cytoplasmic	DYNLL1	>sp|P63167|DYL1_HUMAN Dynein light chain 1, cytoplasmic OS=Homo sapiens GN=DYNLL1 PE=1 SV=1;>sp|Q96FJ2|DYL2_HUMAN Dynein light chain 2, cytoplasmic OS=Homo sapiens GN=DYNLL2 PE=1 SV=1	0	0	0	79689000	76380000	78034500	#DIV/0!	2.43e-26	3	10.366	89
Q9ULT8	E3 ubiquitin-protein ligase HECTD1	HECTD1	>sp|Q9ULT8|HECD1_HUMAN E3 ubiquitin-protein ligase HECTD1 OS=Homo sapiens GN=HECTD1 PE=1 SV=3	27094000	0	13547000	0	0	0	0	7.02e-05	2	289.38	2610
Q9HC35	Echinoderm microtubule-associated protein-like 4	EML4	>sp|Q9HC35|EMAL4_HUMAN Echinoderm microtubule-associated protein-like 4 OS=Homo sapiens GN=EML4 PE=1 SV=3	0	0	0	209140000	222290000	215715000	#DIV/0!	7.35e-40	11	108.91	981
Q96C19	EF-hand domain-containing protein D2	EFHD2	>sp|Q96C19|EFHD2_HUMAN EF-hand domain-containing protein D2 OS=Homo sapiens GN=EFHD2 PE=1 SV=1	122100000	78675000	100387500	188740000	177790000	183265000	1.68395	1.3e-14	4	26.697	240
P38117	Electron transfer flavoprotein subunit beta	ETFB	>sp|P38117|ETFB_HUMAN Electron transfer flavoprotein subunit beta OS=Homo sapiens GN=ETFB PE=1 SV=3	220270000	273400000	246835000	133780000	159950000	146865000	0.548834	3.34e-17	6	27.843	255
Q05639	Elongation factor 1-alpha 2	EEF1A2	>sp|Q05639|EF1A2_HUMAN Elongation factor 1-alpha 2 OS=Homo sapiens GN=EEF1A2 PE=1 SV=1	256770000	261710000	259240000	828880000	1010000000	919440000	3.27153	6.6e-195	6	50.47	463
Q9BW60	Elongation of very long chain fatty acids protein 1	ELOVL1	>sp|Q9BW60|ELOV1_HUMAN Elongation of very long chain fatty acids protein 1 OS=Homo sapiens GN=ELOVL1 PE=1 SV=1	0	0	0	20304000	20104000	20204000	#DIV/0!	1.21e-06	2	32.662	279
P50402	Emerin	EMD	>sp|P50402|EMD_HUMAN Emerin OS=Homo sapiens GN=EMD PE=1 SV=1	101090000	110990000	106040000	62366000	65303000	63834500	0.555284	5.66e-17	4	28.994	254
Q9UNN8	Endothelial protein C receptor	PROCR	>sp|Q9UNN8|EPCR_HUMAN Endothelial protein C receptor OS=Homo sapiens GN=PROCR PE=1 SV=1	0	0	0	37093000	35135000	36114000	#DIV/0!	4.01e-09	3	26.671	238
Q9UHY7	Enolase-phosphatase E1	ENOPH1	>sp|Q9UHY7|ENOPH_HUMAN Enolase-phosphatase E1 OS=Homo sapiens GN=ENOPH1 PE=1 SV=1	65014000	69275000	67144500	53250000	0	26625000	0.365771	8.86e-16	3	28.932	261
O75521	Enoyl-CoA delta isomerase 2, mitochondrial	ECI2	>sp|O75521|ECI2_HUMAN Enoyl-CoA delta isomerase 2, mitochondrial OS=Homo sapiens GN=ECI2 PE=1 SV=4	0	0	0	32921000	0	16460500	#DIV/0!	1.79e-08	3	43.585	394
P29317	Ephrin type-A receptor 2	EPHA2	>sp|P29317|EPHA2_HUMAN Ephrin type-A receptor 2 OS=Homo sapiens GN=EPHA2 PE=1 SV=2	0	0	0	16795000	16637000	16716000	#DIV/0!	2.75e-05	3	108.27	976
P61916	Epididymal secretory protein E1	NPC2	>sp|P61916|NPC2_HUMAN Epididymal secretory protein E1 OS=Homo sapiens GN=NPC2 PE=1 SV=1	0	0	0	58029000	0	29014500	#DIV/0!	1.92e-05	2	16.57	151
P07099	Epoxide hydrolase 1	EPHX1	>sp|P07099|HYEP_HUMAN Epoxide hydrolase 1 OS=Homo sapiens GN=EPHX1 PE=1 SV=1	0	0	0	42384000	30630000	36507000	#DIV/0!	2.46e-06	2	52.948	455
Q9UJM3	ERBB receptor feedback inhibitor 1	ERRFI1	>sp|Q9UJM3|ERRFI_HUMAN ERBB receptor feedback inhibitor 1 OS=Homo sapiens GN=ERRFI1 PE=1 SV=1	0	0	0	67792000	0	33896000	#DIV/0!	1.44e-08	3	50.559	462
Q96HE7	ERO1-like protein alpha	ERO1L	>sp|Q96HE7|ERO1A_HUMAN ERO1-like protein alpha OS=Homo sapiens GN=ERO1L PE=1 SV=2	50718000	0	25359000	56006000	71049000	63527500	2.31078	2.36e-14	4	54.392	468
P30042	ES1 protein homolog, mitochondrial	C21orf33	>sp|P30042|ES1_HUMAN ES1 protein homolog, mitochondrial OS=Homo sapiens GN=C21orf33 PE=1 SV=3	114570000	107780000	111175000	0	87177000	43588500	0.361655	3.7e-07	2	28.17	268
Q8NBQ5	Estradiol 17-beta-dehydrogenase 11	HSD17B11	>sp|Q8NBQ5|DHB11_HUMAN Estradiol 17-beta-dehydrogenase 11 OS=Homo sapiens GN=HSD17B11 PE=1 SV=3	17197000	0	8598500	37196000	72652000	54924000	5.89209	3.75e-06	2	32.935	300
Q53GQ0	Estradiol 17-beta-dehydrogenase 12	HSD17B12	>sp|Q53GQ0|DHB12_HUMAN Estradiol 17-beta-dehydrogenase 12 OS=Homo sapiens GN=HSD17B12 PE=1 SV=2	140760000	155190000	147975000	0	0	0	0	3.38e-12	3	34.324	312
Q9NTX5	Ethylmalonyl-CoA decarboxylase	ECHDC1	>sp|Q9NTX5|ECHD1_HUMAN Ethylmalonyl-CoA decarboxylase OS=Homo sapiens GN=ECHDC1 PE=1 SV=2	0	0	0	71153000	69486000	70319500	#DIV/0!	6.98e-11	3	33.698	307
P38919	Eukaryotic initiation factor 4A-III	EIF4A3	>sp|P38919|IF4A3_HUMAN Eukaryotic initiation factor 4A-III OS=Homo sapiens GN=EIF4A3 PE=1 SV=4	531300000	570890000	551095000	293860000	266340000	280100000	0.468831	1.83e-300	7	46.871	411
O43324	Eukaryotic translation elongation factor 1 epsilon-1	EEF1E1	>sp|O43324|MCA3_HUMAN Eukaryotic translation elongation factor 1 epsilon-1 OS=Homo sapiens GN=EEF1E1 PE=1 SV=1	0	0	0	130970000	0	65485000	#DIV/0!	3.26e-11	3	19.81	174
P41567	Eukaryotic translation initiation factor 1	EIF1	>sp|P41567|EIF1_HUMAN Eukaryotic translation initiation factor 1 OS=Homo sapiens GN=EIF1 PE=1 SV=1	683200000	609420000	646310000	387580000	413390000	400485000	0.571577	1.13e-67	2	12.732	113
P05198	Eukaryotic translation initiation factor 2 subunit 1	EIF2S1	>sp|P05198|IF2A_HUMAN Eukaryotic translation initiation factor 2 subunit 1 OS=Homo sapiens GN=EIF2S1 PE=1 SV=3	398150000	387370000	392760000	819310000	778800000	799055000	1.87663	1.11e-54	11	36.112	315
Q15056	Eukaryotic translation initiation factor 4H	EIF4H	>sp|Q15056|IF4H_HUMAN Eukaryotic translation initiation factor 4H OS=Homo sapiens GN=EIF4H PE=1 SV=5	535150000	485410000	510280000	238170000	250400000	244285000	0.441589	5.65e-15	4	27.385	248
O60841	Eukaryotic translation initiation factor 5B	EIF5B	>sp|O60841|IF2P_HUMAN Eukaryotic translation initiation factor 5B OS=Homo sapiens GN=EIF5B PE=1 SV=4	256960000	272560000	264760000	160130000	165550000	162840000	0.567333	6.71e-41	10	138.83	1220
Q13868	Exosome complex component RRP4	EXOSC2	>sp|Q13868|EXOS2_HUMAN Exosome complex component RRP4 OS=Homo sapiens GN=EXOSC2 PE=1 SV=2	50584000	44486000	47535000	0	0	0	0	6.79e-07	2	32.789	293
Q9NQT5	Exosome complex component RRP40	EXOSC3	>sp|Q9NQT5|EXOS3_HUMAN Exosome complex component RRP40 OS=Homo sapiens GN=EXOSC3 PE=1 SV=3	42598000	40320000	41459000	28471000	0	14235500	0.316726	8.08e-08	3	29.572	275
Q15024	Exosome complex component RRP42	EXOSC7	>sp|Q15024|EXOS7_HUMAN Exosome complex component RRP42 OS=Homo sapiens GN=EXOSC7 PE=1 SV=3	52835000	50164000	51499500	22272000	19798000	21035000	0.376764	6.07e-06	2	31.821	291
Q9Y2L1	Exosome complex exonuclease RRP44	DIS3	>sp|Q9Y2L1|RRP44_HUMAN Exosome complex exonuclease RRP44 OS=Homo sapiens GN=DIS3 PE=1 SV=2	299390000	320530000	309960000	50973000	44289000	47631000	0.141747	3.91e-31	9	109	958
Q9HAV4	Exportin-5	XPO5	>sp|Q9HAV4|XPO5_HUMAN Exportin-5 OS=Homo sapiens GN=XPO5 PE=1 SV=1	418500000	359110000	388805000	214380000	221790000	218085000	0.517397	4.22e-50	16	136.31	1204
O43592	Exportin-T	XPOT	>sp|O43592|XPOT_HUMAN Exportin-T OS=Homo sapiens GN=XPOT PE=1 SV=2	171500000	270500000	221000000	71708000	100910000	86309000	0.360241	1.27e-34	12	109.96	962
P15311	Ezrin	EZR	>sp|P15311|EZRI_HUMAN Ezrin OS=Homo sapiens GN=EZR PE=1 SV=4	520720000	494650000	507685000	1363900000	1120200000	1242050000	2.2567	1.81e-160	13	69.412	586
Q92945	Far upstream element-binding protein 2	KHSRP	>sp|Q92945|FUBP2_HUMAN Far upstream element-binding protein 2 OS=Homo sapiens GN=KHSRP PE=1 SV=4	880850000	951480000	916165000	536430000	542850000	539640000	0.543325	3.85e-52	12	73.114	711
Q96I24	Far upstream element-binding protein 3	FUBP3	>sp|Q96I24|FUBP3_HUMAN Far upstream element-binding protein 3 OS=Homo sapiens GN=FUBP3 PE=1 SV=2	74923000	109160000	92041500	0	0	0	0	1.03e-10	3	61.64	572
P14324	Farnesyl pyrophosphate synthase	FDPS	>sp|P14324|FPPS_HUMAN Farnesyl pyrophosphate synthase OS=Homo sapiens GN=FDPS PE=1 SV=4	158100000	198310000	178205000	728350000	700380000	714365000	3.69769	6.63e-28	6	48.275	419
Q8WVX9	Fatty acyl-CoA reductase 1	FAR1	>sp|Q8WVX9|FACR1_HUMAN Fatty acyl-CoA reductase 1 OS=Homo sapiens GN=FAR1 PE=1 SV=1	72009000	0	36004500	74387000	89145000	81766000	2.09481	1.51e-12	4	59.356	515
P51648	Fatty aldehyde dehydrogenase	ALDH3A2	>sp|P51648|AL3A2_HUMAN Fatty aldehyde dehydrogenase OS=Homo sapiens GN=ALDH3A2 PE=1 SV=1	181230000	98872000	140051000	391560000	421670000	406615000	2.6781	7.45e-25	7	54.847	485
Q9UK22	F-box only protein 2	FBXO2	>sp|Q9UK22|FBX2_HUMAN F-box only protein 2 OS=Homo sapiens GN=FBXO2 PE=1 SV=2	0	0	0	0	98877000	49438500	#DIV/0!	1.59e-10	3	33.327	296
Q96AC1	Fermitin family homolog 2	FERMT2	>sp|Q96AC1|FERM2_HUMAN Fermitin family homolog 2 OS=Homo sapiens GN=FERMT2 PE=1 SV=1	107590000	91971000	99780500	418700000	426570000	422635000	3.90705	6.58e-39	10	77.86	680
P21333	Filamin-A	FLNA	>sp|P21333|FLNA_HUMAN Filamin-A OS=Homo sapiens GN=FLNA PE=1 SV=4	1205500000	1365300000	1285400000	5488900000	5533700000	5511300000	3.95499	0	69	280.74	2647
P39748	Flap endonuclease 1	FEN1	>sp|P39748|FEN1_HUMAN Flap endonuclease 1 OS=Homo sapiens GN=FEN1 PE=1 SV=1	405910000	398710000	402310000	226130000	241310000	233720000	0.535876	3.68e-33	6	42.592	380
P30043	Flavin reductase (NADPH)	BLVRB	>sp|P30043|BLVRB_HUMAN Flavin reductase (NADPH) OS=Homo sapiens GN=BLVRB PE=1 SV=3	162300000	204920000	183610000	755000000	750680000	752840000	3.78213	1.04e-86	7	22.119	206
Q13642	Four and a half LIM domains protein 1	FHL1	>sp|Q13642|FHL1_HUMAN Four and a half LIM domains protein 1 OS=Homo sapiens GN=FHL1 PE=1 SV=4	163250000	164440000	163845000	0	0	0	0	3.54e-12	5	36.263	323
P51114	Fragile X mental retardation syndrome-related protein 1	FXR1	>sp|P51114|FXR1_HUMAN Fragile X mental retardation syndrome-related protein 1 OS=Homo sapiens GN=FXR1 PE=1 SV=3	92152000	113150000	102651000	270460000	214100000	242280000	2.17713	9.52e-36	9	69.72	621
P51116	Fragile X mental retardation syndrome-related protein 2	FXR2	>sp|P51116|FXR2_HUMAN Fragile X mental retardation syndrome-related protein 2 OS=Homo sapiens GN=FXR2 PE=1 SV=2	0	29784000	14892000	44680000	41011000	42845500	2.65388	2.07e-09	2	74.222	673
P09972	Fructose-bisphosphate aldolase C	ALDOC	>sp|P09972|ALDOC_HUMAN Fructose-bisphosphate aldolase C OS=Homo sapiens GN=ALDOC PE=1 SV=2	213050000	153380000	183215000	489670000	484170000	486920000	2.45147	8.2e-154	7	39.455	364
P16930	Fumarylacetoacetase	FAH	>sp|P16930|FAAA_HUMAN Fumarylacetoacetase OS=Homo sapiens GN=FAH PE=1 SV=2	0	0	0	92630000	95865000	94247500	#DIV/0!	1.68e-07	2	46.374	419
P09382	Galectin-1	LGALS1	>sp|P09382|LEG1_HUMAN Galectin-1 OS=Homo sapiens GN=LGALS1 PE=1 SV=2	0	0	0	3042500000	3191300000	3116900000	#DIV/0!	0	7	14.716	135
P09104	Gamma-enolase	ENO2	>sp|P09104|ENOG_HUMAN Gamma-enolase OS=Homo sapiens GN=ENO2 PE=1 SV=3	1147000000	644720000	895860000	1701500000	1749000000	1725250000	1.7764	1.16e-209	8	47.268	434
Q92820	Gamma-glutamyl hydrolase	GGH	>sp|Q92820|GGH_HUMAN Gamma-glutamyl hydrolase OS=Homo sapiens GN=GGH PE=1 SV=2	38704000	0	19352000	55087000	53989000	54538000	2.59958	4.24e-09	3	35.964	318
Q13630	GDP-L-fucose synthase	TSTA3	>sp|Q13630|FCL_HUMAN GDP-L-fucose synthase OS=Homo sapiens GN=TSTA3 PE=1 SV=1	0	0	0	37891000	44469000	41180000	#DIV/0!	0.0006113	2	35.892	321
P57678	Gem-associated protein 4	GEMIN4	>sp|P57678|GEMI4_HUMAN Gem-associated protein 4 OS=Homo sapiens GN=GEMIN4 PE=1 SV=2	0	25811000	12905500	0	0	0	0	4.18e-09	3	120.04	1058
P78347	General transcription factor II-I	GTF2I	>sp|P78347|GTF2I_HUMAN General transcription factor II-I OS=Homo sapiens GN=GTF2I PE=1 SV=2	271400000	297080000	284240000	151780000	147450000	149615000	0.485534	1.98e-31	10	112.42	998
Q96EK6	Glucosamine 6-phosphate N-acetyltransferase	GNPNAT1	>sp|Q96EK6|GNA1_HUMAN Glucosamine 6-phosphate N-acetyltransferase OS=Homo sapiens GN=GNPNAT1 PE=1 SV=1	97536000	98593000	98064500	438080000	428970000	433525000	4.07786	2.42e-19	5	20.749	184
P46926	Glucosamine-6-phosphate isomerase 1	GNPDA1	>sp|P46926|GNPI1_HUMAN Glucosamine-6-phosphate isomerase 1 OS=Homo sapiens GN=GNPDA1 PE=1 SV=1	0	104510000	52255000	0	0	0	0	2.83e-05	2	32.668	289
P11413	Glucose-6-phosphate 1-dehydrogenase	G6PD	>sp|P11413|G6PD_HUMAN Glucose-6-phosphate 1-dehydrogenase OS=Homo sapiens GN=G6PD PE=1 SV=4	320570000	331170000	325870000	1435200000	1445000000	1440100000	4.07641	6.41e-54	16	59.256	515
P48506	Glutamate--cysteine ligase catalytic subunit	GCLC	>sp|P48506|GSH1_HUMAN Glutamate--cysteine ligase catalytic subunit OS=Homo sapiens GN=GCLC PE=1 SV=2	0	109950000	54975000	180030000	159760000	169895000	2.85066	6.58e-26	8	72.765	637
P48507	Glutamate--cysteine ligase regulatory subunit	GCLM	>sp|P48507|GSH0_HUMAN Glutamate--cysteine ligase regulatory subunit OS=Homo sapiens GN=GCLM PE=1 SV=1	112120000	0	56060000	328400000	355220000	341810000	5.62421	1.79e-22	6	30.727	274
Q9BQ67	Glutamate-rich WD repeat-containing protein 1	GRWD1	>sp|Q9BQ67|GRWD1_HUMAN Glutamate-rich WD repeat-containing protein 1 OS=Homo sapiens GN=GRWD1 PE=1 SV=1	280340000	273610000	276975000	126450000	100310000	113380000	0.377594	8.73e-13	4	49.419	446
P00390	Glutathione reductase, mitochondrial	GSR	>sp|P00390|GSHR_HUMAN Glutathione reductase, mitochondrial OS=Homo sapiens GN=GSR PE=1 SV=2	110660000	167980000	139320000	1024100000	1116700000	1070400000	7.087	3.78e-75	10	56.256	522
P21266	Glutathione S-transferase Mu 3	GSTM3	>sp|P21266|GSTM3_HUMAN Glutathione S-transferase Mu 3 OS=Homo sapiens GN=GSTM3 PE=1 SV=3	166160000	0	83080000	0	0	0	0	4.06e-08	2	26.559	225
P78417	Glutathione S-transferase omega-1	GSTO1	>sp|P78417|GSTO1_HUMAN Glutathione S-transferase omega-1 OS=Homo sapiens GN=GSTO1 PE=1 SV=2	373090000	332360000	352725000	808960000	805010000	806985000	2.11037	2.21e-25	9	27.566	241
P09211	Glutathione S-transferase P	GSTP1	>sp|P09211|GSTP1_HUMAN Glutathione S-transferase P OS=Homo sapiens GN=GSTP1 PE=1 SV=2	2113400000	2132300000	2122850000	4081200000	4201800000	4141500000	1.79957	6.8e-146	9	23.356	210
P04406	Glyceraldehyde-3-phosphate dehydrogenase	GAPDH	>sp|P04406|G3P_HUMAN Glyceraldehyde-3-phosphate dehydrogenase OS=Homo sapiens GN=GAPDH PE=1 SV=3	16713000000	16720000000	16716500000	35373000000	35602000000	35487500000	1.95821	0	15	36.053	335
P43304	Glycerol-3-phosphate dehydrogenase, mitochondrial	GPD2	>sp|P43304|GPDM_HUMAN Glycerol-3-phosphate dehydrogenase, mitochondrial OS=Homo sapiens GN=GPD2 PE=1 SV=3	0	0	0	41666000	48797000	45231500	#DIV/0!	1.5e-10	3	80.852	727
P35573	Glycogen debranching enzyme;4-alpha-glucanotransferase;Amylo-alpha-1,6-glucosidase	AGL	>sp|P35573|GDE_HUMAN Glycogen debranching enzyme OS=Homo sapiens GN=AGL PE=1 SV=3	46225000	41440000	43832500	0	0	0	0	2.64e-16	4	174.76	1532
P06737	Glycogen phosphorylase, liver form	PYGL	>sp|P06737|PYGL_HUMAN Glycogen phosphorylase, liver form OS=Homo sapiens GN=PYGL PE=1 SV=4	485910000	517830000	501870000	278830000	272130000	275480000	0.506324	1.97e-34	8	97.147	847
P46976	Glycogenin-1	GYG1	>sp|P46976|GLYG_HUMAN Glycogenin-1 OS=Homo sapiens GN=GYG1 PE=1 SV=4	59528000	0	29764000	171990000	110580000	141285000	4.37859	9.8e-11	3	39.383	350
Q9HC38	Glyoxalase domain-containing protein 4	GLOD4	>sp|Q9HC38|GLOD4_HUMAN Glyoxalase domain-containing protein 4 OS=Homo sapiens GN=GLOD4 PE=1 SV=1	158960000	207410000	183185000	86616000	72625000	79620500	0.400926	2.97e-12	5	34.793	313
Q9H4A6	Golgi phosphoprotein 3	GOLPH3	>sp|Q9H4A6|GOLP3_HUMAN Golgi phosphoprotein 3 OS=Homo sapiens GN=GOLPH3 PE=1 SV=1;>sp|Q9H4A5|GLP3L_HUMAN Golgi phosphoprotein 3-like OS=Homo sapiens GN=GOLPH3L PE=1 SV=1	0	0	0	24413000	20429000	22421000	#DIV/0!	1.51e-05	2	33.81	298
Q9H3P7	Golgi resident protein GCP60	ACBD3	>sp|Q9H3P7|GCP60_HUMAN Golgi resident protein GCP60 OS=Homo sapiens GN=ACBD3 PE=1 SV=4	27464000	0	13732000	0	0	0	0	9.49e-07	2	60.593	528
P62993	Growth factor receptor-bound protein 2	GRB2	>sp|P62993|GRB2_HUMAN Growth factor receptor-bound protein 2 OS=Homo sapiens GN=GRB2 PE=1 SV=1	0	0	0	103380000	118630000	111005000	#DIV/0!	3.94e-10	3	25.206	217
Q14C86	GTPase-activating protein and VPS9 domain-containing protein 1	GAPVD1	>sp|Q14C86|GAPD1_HUMAN GTPase-activating protein and VPS9 domain-containing protein 1 OS=Homo sapiens GN=GAPVD1 PE=1 SV=2	0	0	0	28253000	56529000	42391000	#DIV/0!	1.47e-06	2	164.98	1478
Q15382	GTP-binding protein Rheb	RHEB	>sp|Q15382|RHEB_HUMAN GTP-binding protein Rheb OS=Homo sapiens GN=RHEB PE=1 SV=1	0	61332000	30666000	89904000	92488000	91196000	2.74314	1.65e-08	2	20.497	184
Q9NR31	GTP-binding protein SAR1a	SAR1A	>sp|Q9NR31|SAR1A_HUMAN GTP-binding protein SAR1a OS=Homo sapiens GN=SAR1A PE=1 SV=1	303250000	338010000	320630000	178070000	177100000	177585000	0.510895	2.86e-16	3	22.367	198
Q9BVP2	Guanine nucleotide-binding protein-like 3	GNL3	>sp|Q9BVP2|GNL3_HUMAN Guanine nucleotide-binding protein-like 3 OS=Homo sapiens GN=GNL3 PE=1 SV=2	264310000	271680000	267995000	0	113650000	56825000	0.195588	8.09e-21	8	61.992	549
Q7Z4Q2	HEAT repeat-containing protein 3	HEATR3	>sp|Q7Z4Q2|HEAT3_HUMAN HEAT repeat-containing protein 3 OS=Homo sapiens GN=HEATR3 PE=1 SV=2	17468000	18527000	17997500	10162000	8564400	9363200	0.47989	4.81e-07	2	74.582	680
Q0VDF9	Heat shock 70 kDa protein 14	HSPA14	>sp|Q0VDF9|HSP7E_HUMAN Heat shock 70 kDa protein 14 OS=Homo sapiens GN=HSPA14 PE=1 SV=1	0	0	0	0	50370000	25185000	#DIV/0!	3.1e-06	2	54.794	509
P08107	Heat shock 70 kDa protein 1A/1B	HSPA1A	>sp|P08107|HSP71_HUMAN Heat shock 70 kDa protein 1A/1B OS=Homo sapiens GN=HSPA1A PE=1 SV=5	16959000000	18031000000	17495000000	1881000000	2040500000	1960750000	0.10338	1.27e-248	12	70.051	641
Q92598	Heat shock protein 105 kDa	HSPH1	>sp|Q92598|HS105_HUMAN Heat shock protein 105 kDa OS=Homo sapiens GN=HSPH1 PE=1 SV=1	1561900000	1146100000	1354000000	43156000	61869000	52512500	0.0357745	9.45e-98	19	96.864	858
Q9Y547	Heat shock protein beta-11	HSPB11	>sp|Q9Y547|IFT25_HUMAN Intraflagellar transport protein 25 homolog OS=Homo sapiens GN=HSPB11 PE=1 SV=1	56192000	0	28096000	0	0	0	0	1.99e-07	2	16.297	144
P07900	Heat shock protein HSP 90-alpha	HSP90AA1	>sp|P07900|HS90A_HUMAN Heat shock protein HSP 90-alpha OS=Homo sapiens GN=HSP90AA1 PE=1 SV=5	7439500000	8042400000	7740950000	4886300000	4793900000	4840100000	0.576753	0	21	84.659	732
Q14527	Helicase-like transcription factor	HLTF	>sp|Q14527|HLTF_HUMAN Helicase-like transcription factor OS=Homo sapiens GN=HLTF PE=1 SV=2	0	0	0	50606000	60467000	55536500	#DIV/0!	2.88e-09	4	113.93	1009
P09601	Heme oxygenase 1	HMOX1	>sp|P09601|HMOX1_HUMAN Heme oxygenase 1 OS=Homo sapiens GN=HMOX1 PE=1 SV=1	31455000	0	15727500	413720000	401410000	407565000	23.9038	1.99e-18	5	32.818	288
Q9NRV9	Heme-binding protein 1	HEBP1	>sp|Q9NRV9|HEBP1_HUMAN Heme-binding protein 1 OS=Homo sapiens GN=HEBP1 PE=1 SV=1	62809000	50338000	56573500	210120000	132740000	171430000	2.79514	8.18e-12	3	21.097	189
Q99729	Heterogeneous nuclear ribonucleoprotein A/B	HNRNPAB	>sp|Q99729|ROAA_HUMAN Heterogeneous nuclear ribonucleoprotein A/B OS=Homo sapiens GN=HNRNPAB PE=1 SV=2	515190000	420480000	467835000	240600000	331430000	286015000	0.563931	5.89e-29	4	36.224	332
P51991	Heterogeneous nuclear ribonucleoprotein A3	HNRNPA3	>sp|P51991|ROA3_HUMAN Heterogeneous nuclear ribonucleoprotein A3 OS=Homo sapiens GN=HNRNPA3 PE=1 SV=2	1166800000	1321600000	1244200000	754490000	766470000	760480000	0.563803	9.34e-48	9	39.594	378
O14979	Heterogeneous nuclear ribonucleoprotein D-like	HNRPDL	>sp|O14979|HNRDL_HUMAN Heterogeneous nuclear ribonucleoprotein D-like OS=Homo sapiens GN=HNRNPDL PE=1 SV=3	988820000	1047400000	1018110000	506300000	496730000	501515000	0.45438	3.02e-32	6	46.437	420
P31943	Heterogeneous nuclear ribonucleoprotein H;Heterogeneous nuclear ribonucleoprotein H, N-terminally processed	HNRNPH1	>sp|P31943|HNRH1_HUMAN Heterogeneous nuclear ribonucleoprotein H OS=Homo sapiens GN=HNRNPH1 PE=1 SV=4	3084600000	3409200000	3246900000	1953800000	2168800000	2061300000	0.585601	1.1e-98	8	49.229	449
P55795	Heterogeneous nuclear ribonucleoprotein H2	HNRNPH2	>sp|P55795|HNRH2_HUMAN Heterogeneous nuclear ribonucleoprotein H2 OS=Homo sapiens GN=HNRNPH2 PE=1 SV=1	142330000	116780000	129555000	54614000	53179000	53896500	0.383739	1.49e-36	3	49.263	449
Q00839	Heterogeneous nuclear ribonucleoprotein U	HNRNPU	>sp|Q00839|HNRPU_HUMAN Heterogeneous nuclear ribonucleoprotein U OS=Homo sapiens GN=HNRNPU PE=1 SV=6	4319300000	4129700000	4224500000	2536900000	2619000000	2577950000	0.562897	7.36e-135	18	90.583	825
Q9BUJ2	Heterogeneous nuclear ribonucleoprotein U-like protein 1	HNRNPUL1	>sp|Q9BUJ2|HNRL1_HUMAN Heterogeneous nuclear ribonucleoprotein U-like protein 1 OS=Homo sapiens GN=HNRNPUL1 PE=1 SV=2	56477000	0	28238500	0	0	0	0	2.15e-08	2	95.737	856
P22626	Heterogeneous nuclear ribonucleoproteins A2/B1	HNRNPA2B1	>sp|P22626|ROA2_HUMAN Heterogeneous nuclear ribonucleoproteins A2/B1 OS=Homo sapiens GN=HNRNPA2B1 PE=1 SV=2	6144200000	6239300000	6191750000	3624100000	3913600000	3768850000	0.561468	0	13	37.429	353
Q13547	Histone deacetylase 1	HDAC1	>sp|Q13547|HDAC1_HUMAN Histone deacetylase 1 OS=Homo sapiens GN=HDAC1 PE=1 SV=1;>sp|Q92769|HDAC2_HUMAN Histone deacetylase 2 OS=Homo sapiens GN=HDAC2 PE=1 SV=2	180340000	201460000	190900000	105500000	101700000	103600000	0.500591	2.02e-14	3	55.102	482
O00422	Histone deacetylase complex subunit SAP18	SAP18	>sp|O00422|SAP18_HUMAN Histone deacetylase complex subunit SAP18 OS=Homo sapiens GN=SAP18 PE=1 SV=1	39085000	64088000	51586500	35900000	0	17950000	0.320965	7.6e-07	2	17.561	153
Q99880	Histone H2B type 1-L	HIST1H2BL	>sp|Q99880|H2B1L_HUMAN Histone H2B type 1-L OS=Homo sapiens GN=HIST1H2BL PE=1 SV=3;>sp|Q99879|H2B1M_HUMAN Histone H2B type 1-M OS=Homo sapiens GN=HIST1H2BM PE=1 SV=3;>sp|Q99877|H2B1N_HUMAN Histone H2B type 1-N OS=Homo sapiens GN=HIST1H2BN PE=1 SV=3;>sp|Q93	3335200000	0	1667600000	955690000	918960000	937325000	0.518475	4.01e-36	2	13.952	126
Q8N257	Histone H2B type 3-B	HIST3H2BB	>sp|Q8N257|H2B3B_HUMAN Histone H2B type 3-B OS=Homo sapiens GN=HIST3H2BB PE=1 SV=3;>sp|Q16778|H2B2E_HUMAN Histone H2B type 2-E OS=Homo sapiens GN=HIST2H2BE PE=1 SV=3;>sp|P33778|H2B1B_HUMAN Histone H2B type 1-B OS=Homo sapiens GN=HIST1H2BB PE=1 SV=2;>sp|P23	11080000000	12613000000	11846500000	5330500000	6353900000	5842200000	0.4549	7.03e-36	2	13.908	126
Q09028	Histone-binding protein RBBP4	RBBP4	>sp|Q09028|RBBP4_HUMAN Histone-binding protein RBBP4 OS=Homo sapiens GN=RBBP4 PE=1 SV=3	679730000	602880000	641305000	287210000	297530000	292370000	0.420531	9.62e-63	7	47.655	425
O43719	HIV Tat-specific factor 1	HTATSF1	>sp|O43719|HTSF1_HUMAN HIV Tat-specific factor 1 OS=Homo sapiens GN=HTATSF1 PE=1 SV=1	45002000	69432000	57217000	0	0	0	0	3.08e-11	3	85.852	755
P51610	Host cell factor 1;HCF N-terminal chain 1;HCF N-terminal chain 2;HCF N-terminal chain 3;HCF N-terminal chain 4;HCF N-terminal chain 5;HCF N-terminal chain 6;HCF C-terminal chain 1;HCF C-terminal chain 2;HCF C-terminal chain 3;HCF C-terminal chain 4;HCF C-terminal chain 5;HCF C-terminal chain 6	HCFC1	>sp|P51610|HCFC1_HUMAN Host cell factor 1 OS=Homo sapiens GN=HCFC1 PE=1 SV=2	54353000	45113000	49733000	0	0	0	0	1.63e-10	3	208.73	2035
Q16836	Hydroxyacyl-coenzyme A dehydrogenase, mitochondrial	HADH	>sp|Q16836|HCDH_HUMAN Hydroxyacyl-coenzyme A dehydrogenase, mitochondrial OS=Homo sapiens GN=HADH PE=1 SV=3	207230000	227220000	217225000	134530000	125470000	130000000	0.552031	6.51e-12	4	34.293	314
Q01581	Hydroxymethylglutaryl-CoA synthase, cytoplasmic	HMGCS1	>sp|Q01581|HMCS1_HUMAN Hydroxymethylglutaryl-CoA synthase, cytoplasmic OS=Homo sapiens GN=HMGCS1 PE=1 SV=2	64280000	68251000	66265500	231910000	232570000	232240000	3.2328	5.72e-13	4	57.293	520
P00492	Hypoxanthine-guanine phosphoribosyltransferase	HPRT1	>sp|P00492|HPRT_HUMAN Hypoxanthine-guanine phosphoribosyltransferase OS=Homo sapiens GN=HPRT1 PE=1 SV=2	844890000	865980000	855435000	455280000	485820000	470550000	0.507398	3.01e-35	10	24.579	218
P52292	Importin subunit alpha-2	KPNA2	>sp|P52292|IMA1_HUMAN Importin subunit alpha-1 OS=Homo sapiens GN=KPNA2 PE=1 SV=1	1433600000	1405400000	1419500000	700010000	637400000	668705000	0.434539	6.79e-62	11	57.861	529
O00505	Importin subunit alpha-3	KPNA3	>sp|O00505|IMA4_HUMAN Importin subunit alpha-4 OS=Homo sapiens GN=KPNA3 PE=1 SV=2	60495000	60297000	60396000	0	0	0	0	1.32e-10	2	57.81	521
Q9UI26	Importin-11	IPO11	>sp|Q9UI26|IPO11_HUMAN Importin-11 OS=Homo sapiens GN=IPO11 PE=1 SV=1	92527000	59970000	76248500	0	0	0	0	2.15e-14	3	112.53	975
Q8TEX9	Importin-4	IPO4	>sp|Q8TEX9|IPO4_HUMAN Importin-4 OS=Homo sapiens GN=IPO4 PE=1 SV=2	299430000	241730000	270580000	104120000	99519000	101819500	0.347108	6.61e-30	9	118.71	1081
O15397	Importin-8	IPO8	>sp|O15397|IPO8_HUMAN Importin-8 OS=Homo sapiens GN=IPO8 PE=1 SV=2	59828000	53715000	56771500	21301000	23133000	22217000	0.360981	6.63e-15	4	119.94	1037
Q9BY32	Inosine triphosphate pyrophosphatase	ITPA	>sp|Q9BY32|ITPA_HUMAN Inosine triphosphate pyrophosphatase OS=Homo sapiens GN=ITPA PE=1 SV=2	90735000	0	45367500	0	0	0	0	2.08e-05	3	21.445	194
P20839	Inosine-5-monophosphate dehydrogenase 1	IMPDH1	>sp|P20839|IMDH1_HUMAN Inosine-5-monophosphate dehydrogenase 1 OS=Homo sapiens GN=IMPDH1 PE=1 SV=2	59236000	0	29618000	85009000	72739000	78874000	2.45645	4.04e-09	4	55.405	514
P12268	Inosine-5-monophosphate dehydrogenase 2	IMPDH2	>sp|P12268|IMDH2_HUMAN Inosine-5-monophosphate dehydrogenase 2 OS=Homo sapiens GN=IMPDH2 PE=1 SV=2	1760600000	1761400000	1761000000	880070000	950170000	915120000	0.479345	8.32e-63	12	55.804	514
Q9NPH2	Inositol-3-phosphate synthase 1	ISYNA1	>sp|Q9NPH2|INO1_HUMAN Inositol-3-phosphate synthase 1 OS=Homo sapiens GN=ISYNA1 PE=1 SV=1	94180000	106680000	100430000	474540000	432590000	453565000	4.16587	5.66e-33	9	61.067	558
O14654	Insulin receptor substrate 4	IRS4	>sp|O14654|IRS4_HUMAN Insulin receptor substrate 4 OS=Homo sapiens GN=IRS4 PE=1 SV=1	314320000	313620000	313970000	0	0	0	0	1.19e-21	6	133.77	1257
Q9NZI8	Insulin-like growth factor 2 mRNA-binding protein 1	IGF2BP1	>sp|Q9NZI8|IF2B1_HUMAN Insulin-like growth factor 2 mRNA-binding protein 1 OS=Homo sapiens GN=IGF2BP1 PE=1 SV=2	963490000	1073000000	1018245000	419390000	458650000	439020000	0.397706	1.91e-88	11	63.48	577
Q9Y6M1	Insulin-like growth factor 2 mRNA-binding protein 2	IGF2BP2	>sp|Q9Y6M1|IF2B2_HUMAN Insulin-like growth factor 2 mRNA-binding protein 2 OS=Homo sapiens GN=IGF2BP2 PE=1 SV=2	88757000	0	44378500	141720000	101420000	121570000	2.52687	2.16e-24	5	66.121	599
O00425	Insulin-like growth factor 2 mRNA-binding protein 3	IGF2BP3	>sp|O00425|IF2B3_HUMAN Insulin-like growth factor 2 mRNA-binding protein 3 OS=Homo sapiens GN=IGF2BP3 PE=1 SV=2	56662000	0	28331000	109090000	97262000	103176000	3.35928	1.88e-24	4	63.704	579
Q68E01	Integrator complex subunit 3	INTS3	>sp|Q68E01|INT3_HUMAN Integrator complex subunit 3 OS=Homo sapiens GN=INTS3 PE=1 SV=1	21201000	25310000	23255500	0	0	0	0	5.59e-07	3	118.07	1043
P06756	Integrin alpha-V;Integrin alpha-V heavy chain;Integrin alpha-V light chain	ITGAV	>sp|P06756|ITAV_HUMAN Integrin alpha-V OS=Homo sapiens GN=ITGAV PE=1 SV=2	0	0	0	310520000	305310000	307915000	#DIV/0!	3.7e-55	14	116.04	1048
P05556	Integrin beta-1	ITGB1	>sp|P05556|ITB1_HUMAN Integrin beta-1 OS=Homo sapiens GN=ITGB1 PE=1 SV=2	0	0	0	344810000	310090000	327450000	#DIV/0!	7.29e-45	9	88.414	798
Q13418	Integrin-linked protein kinase	ILK	>sp|Q13418|ILK_HUMAN Integrin-linked protein kinase OS=Homo sapiens GN=ILK PE=1 SV=2	0	0	0	53368000	60715000	57041500	#DIV/0!	1.33e-11	5	51.419	452
Q13325	Interferon-induced protein with tetratricopeptide repeats 5	IFIT5	>sp|Q13325|IFIT5_HUMAN Interferon-induced protein with tetratricopeptide repeats 5 OS=Homo sapiens GN=IFIT5 PE=1 SV=1	0	15424000	7712000	21618000	21047000	21332500	2.55155	1.52e-06	2	55.846	482
Q01628	Interferon-induced transmembrane protein 3	IFITM3	>sp|Q01628|IFM3_HUMAN Interferon-induced transmembrane protein 3 OS=Homo sapiens GN=IFITM3 PE=1 SV=2;>sp|P13164|IFM1_HUMAN Interferon-induced transmembrane protein 1 OS=Homo sapiens GN=IFITM1 PE=1 SV=3;>sp|Q01629|IFM2_HUMAN Interferon-induced transmembrane	0	0	0	32018000	29024000	30521000	#DIV/0!	1.1e-05	2	14.632	133
O60306	Intron-binding protein aquarius	AQR	>sp|O60306|AQR_HUMAN Intron-binding protein aquarius OS=Homo sapiens GN=AQR PE=1 SV=4	23675000	0	11837500	27386000	27250000	27318000	2.12872	4.21e-05	2	171.29	1485
O75874	Isocitrate dehydrogenase [NADP] cytoplasmic	IDH1	>sp|O75874|IDHC_HUMAN Isocitrate dehydrogenase [NADP] cytoplasmic OS=Homo sapiens GN=IDH1 PE=1 SV=2	162980000	138930000	150955000	611720000	586390000	599055000	3.66057	6.45e-70	9	46.659	414
P41252	Isoleucine--tRNA ligase, cytoplasmic	IARS	>sp|P41252|SYIC_HUMAN Isoleucine--tRNA ligase, cytoplasmic OS=Homo sapiens GN=IARS PE=1 SV=2	1198900000	1208900000	1203900000	709080000	690250000	699665000	0.53608	6.06e-123	26	144.5	1262
P33176	Kinesin-1 heavy chain	KIF5B	>sp|P33176|KINH_HUMAN Kinesin-1 heavy chain OS=Homo sapiens GN=KIF5B PE=1 SV=1	278480000	263190000	270835000	491350000	514610000	502980000	1.71307	4.46e-60	14	109.68	963
Q15058	Kinesin-like protein KIF14	KIF14	>sp|Q15058|KIF14_HUMAN Kinesin-like protein KIF14 OS=Homo sapiens GN=KIF14 PE=1 SV=1	0	0	0	31272000	0	15636000	#DIV/0!	0.00084013	2	186.49	1648
O00139	Kinesin-like protein KIF2A	KIF2A	>sp|O00139|KIF2A_HUMAN Kinesin-like protein KIF2A OS=Homo sapiens GN=KIF2A PE=1 SV=3	0	0	0	0	18617000	9308500	#DIV/0!	0.00053786	2	79.954	706
Q04760	Lactoylglutathione lyase	GLO1	>sp|Q04760|LGUL_HUMAN Lactoylglutathione lyase OS=Homo sapiens GN=GLO1 PE=1 SV=4	793490000	807530000	800510000	255030000	280060000	267545000	0.30829	3.76e-26	6	20.777	184
P42167	Lamina-associated polypeptide 2, isoforms beta/gamma;Thymopoietin;Thymopentin	TMPO	>sp|P42167|LAP2B_HUMAN Lamina-associated polypeptide 2, isoforms beta/gamma OS=Homo sapiens GN=TMPO PE=1 SV=2	0	62032000	31016000	70922000	72513000	71717500	2.13289	8.34e-87	3	50.67	454
P11047	Laminin subunit gamma-1	LAMC1	>sp|P11047|LAMC1_HUMAN Laminin subunit gamma-1 OS=Homo sapiens GN=LAMC1 PE=1 SV=3	0	0	0	23230000	23622000	23426000	#DIV/0!	3.18e-07	2	177.6	1609
Q16850	Lanosterol 14-alpha demethylase	CYP51A1	>sp|Q16850|CP51A_HUMAN Lanosterol 14-alpha demethylase OS=Homo sapiens GN=CYP51A1 PE=1 SV=3	104670000	73996000	89333000	0	0	0	0	1.9e-11	4	56.805	503
Q9H9A6	Leucine-rich repeat-containing protein 40	LRRC40	>sp|Q9H9A6|LRC40_HUMAN Leucine-rich repeat-containing protein 40 OS=Homo sapiens GN=LRRC40 PE=1 SV=1	0	43400000	21700000	0	0	0	0	3.88e-07	3	68.249	602
P09960	Leukotriene A-4 hydrolase	LTA4H	>sp|P09960|LKHA4_HUMAN Leukotriene A-4 hydrolase OS=Homo sapiens GN=LTA4H PE=1 SV=2	353060000	358990000	356025000	176400000	161590000	168995000	0.437848	6.24e-62	7	69.284	611
P48059	LIM and senescent cell antigen-like-containing domain protein 1	LIMS1	>sp|P48059|LIMS1_HUMAN LIM and senescent cell antigen-like-containing domain protein 1 OS=Homo sapiens GN=LIMS1 PE=1 SV=4	0	39916000	19958000	55128000	41559000	48343500	2.23435	5.84e-11	3	37.251	325
Q14847	LIM and SH3 domain protein 1	LASP1	>sp|Q14847|LASP1_HUMAN LIM and SH3 domain protein 1 OS=Homo sapiens GN=LASP1 PE=1 SV=2	36348000	71938000	54143000	186900000	263030000	224965000	3.83268	1.15e-14	4	29.717	261
Q93052	Lipoma-preferred partner	LPP	>sp|Q93052|LPP_HUMAN Lipoma-preferred partner OS=Homo sapiens GN=LPP PE=1 SV=1	0	0	0	51324000	40395000	45859500	#DIV/0!	3.57e-06	2	65.746	612
P33121	Long-chain-fatty-acid--CoA ligase 1	ACSL1	>sp|P33121|ACSL1_HUMAN Long-chain-fatty-acid--CoA ligase 1 OS=Homo sapiens GN=ACSL1 PE=1 SV=1	0	0	0	42114000	46506000	44310000	#DIV/0!	3.17e-15	4	77.942	698
O95232	Luc7-like protein 3	LUC7L3	>sp|O95232|LC7L3_HUMAN Luc7-like protein 3 OS=Homo sapiens GN=LUC7L3 PE=1 SV=2	209410000	187370000	198390000	100900000	117270000	109085000	0.507195	2.19e-19	4	51.466	432
Q7Z4W1	L-xylulose reductase	DCXR	>sp|Q7Z4W1|DCXR_HUMAN L-xylulose reductase OS=Homo sapiens GN=DCXR PE=1 SV=2	0	25939000	12969500	0	0	0	0	7.11e-05	2	25.913	244
Q96KB5	Lymphokine-activated killer T-cell-originated protein kinase	PBK	>sp|Q96KB5|TOPK_HUMAN Lymphokine-activated killer T-cell-originated protein kinase OS=Homo sapiens GN=PBK PE=1 SV=3	0	0	0	94062000	102120000	98091000	#DIV/0!	8.11e-08	3	36.085	322
O60341	Lysine-specific histone demethylase 1A	KDM1A	>sp|O60341|KDM1A_HUMAN Lysine-specific histone demethylase 1A OS=Homo sapiens GN=KDM1A PE=1 SV=2	0	73736000	36868000	65264000	71820000	68542000	1.71489	7.1e-12	4	92.902	852
Q8NF37	Lysophosphatidylcholine acyltransferase 1	LPCAT1	>sp|Q8NF37|PCAT1_HUMAN Lysophosphatidylcholine acyltransferase 1 OS=Homo sapiens GN=LPCAT1 PE=1 SV=2	0	0	0	48825000	45305000	47065000	#DIV/0!	3.62e-10	2	59.151	534
P11279	Lysosome-associated membrane glycoprotein 1	LAMP1	>sp|P11279|LAMP1_HUMAN Lysosome-associated membrane glycoprotein 1 OS=Homo sapiens GN=LAMP1 PE=1 SV=3	0	0	0	275650000	266750000	271200000	#DIV/0!	2.29e-10	3	44.882	417
P13473	Lysosome-associated membrane glycoprotein 2	LAMP2	>sp|P13473|LAMP2_HUMAN Lysosome-associated membrane glycoprotein 2 OS=Homo sapiens GN=LAMP2 PE=1 SV=2	193630000	200430000	197030000	76918000	57797000	67357500	0.315343	9.91e-08	3	44.96	410
Q14165	Malectin	MLEC	>sp|Q14165|MLEC_HUMAN Malectin OS=Homo sapiens GN=MLEC PE=1 SV=1	0	24087000	12043500	0	0	0	0	2.99e-05	2	32.233	292
Q96IJ6	Mannose-1-phosphate guanyltransferase alpha	GMPPA	>sp|Q96IJ6|GMPPA_HUMAN Mannose-1-phosphate guanyltransferase alpha OS=Homo sapiens GN=GMPPA PE=1 SV=1	47727000	0	23863500	46880000	45020000	45950000	1.77616	7.45e-09	4	46.291	420
Q9Y5P6	Mannose-1-phosphate guanyltransferase beta	GMPPB	>sp|Q9Y5P6|GMPPB_HUMAN Mannose-1-phosphate guanyltransferase beta OS=Homo sapiens GN=GMPPB PE=1 SV=2	0	0	0	33022000	31182000	32102000	#DIV/0!	2.96e-09	2	39.834	360
P34949	Mannose-6-phosphate isomerase	MPI	>sp|P34949|MPI_HUMAN Mannose-6-phosphate isomerase OS=Homo sapiens GN=MPI PE=1 SV=2	0	67190000	33595000	0	0	0	0	8.31e-06	2	46.655	423
P43243	Matrin-3	MATR3	>sp|P43243|MATR3_HUMAN Matrin-3 OS=Homo sapiens GN=MATR3 PE=1 SV=2	1562200000	1551200000	1556700000	978710000	888710000	933710000	0.553269	2.46e-53	17	94.622	847
Q9UNF1	Melanoma-associated antigen D2	MAGED2	>sp|Q9UNF1|MAGD2_HUMAN Melanoma-associated antigen D2 OS=Homo sapiens GN=MAGED2 PE=1 SV=2	27466000	0	13733000	32722000	30456000	31589000	2.12178	3.64e-11	4	64.953	606
O00264	Membrane-associated progesterone receptor component 1	PGRMC1	>sp|O00264|PGRC1_HUMAN Membrane-associated progesterone receptor component 1 OS=Homo sapiens GN=PGRMC1 PE=1 SV=3	480630000	485480000	483055000	311570000	294190000	302880000	0.578367	1.47e-12	3	21.671	195
O75431	Metaxin-2	MTX2	>sp|O75431|MTX2_HUMAN Metaxin-2 OS=Homo sapiens GN=MTX2 PE=1 SV=1	0	37451000	18725500	38706000	34169000	36437500	1.79492	7.72e-09	2	29.763	263
P50579	Methionine aminopeptidase 2	METAP2	>sp|P50579|MAP2_HUMAN Methionine aminopeptidase 2 OS=Homo sapiens GN=METAP2 PE=1 SV=1	53058000	55221000	54139500	62860000	0	31430000	0.5355	4.09e-12	4	52.891	478
Q99707	Methionine synthase	MTR	>sp|Q99707|METH_HUMAN Methionine synthase OS=Homo sapiens GN=MTR PE=1 SV=2	0	49568000	24784000	0	0	0	0	0.00010262	3	140.53	1265
P56192	Methionine--tRNA ligase, cytoplasmic	MARS	>sp|P56192|SYMC_HUMAN Methionine--tRNA ligase, cytoplasmic OS=Homo sapiens GN=MARS PE=1 SV=2	513740000	535060000	524400000	202660000	224830000	213745000	0.375978	9.08e-49	12	101.11	900
Q9HCC0	Methylcrotonoyl-CoA carboxylase beta chain, mitochondrial	MCCC2	>sp|Q9HCC0|MCCB_HUMAN Methylcrotonoyl-CoA carboxylase beta chain, mitochondrial OS=Homo sapiens GN=MCCC2 PE=1 SV=1	34231000	26562000	30396500	28102000	0	14051000	0.426396	5.46e-08	3	61.332	563
Q9BV20	Methylthioribose-1-phosphate isomerase	MRI1	>sp|Q9BV20|MTNA_HUMAN Methylthioribose-1-phosphate isomerase OS=Homo sapiens GN=MRI1 PE=1 SV=1	46334000	52700000	49517000	10355000	0	5177500	0.0964485	3.11e-08	2	39.149	369
O14880	Microsomal glutathione S-transferase 3	MGST3	>sp|O14880|MGST3_HUMAN Microsomal glutathione S-transferase 3 OS=Homo sapiens GN=MGST3 PE=1 SV=1	0	135200000	67600000	139820000	138300000	139060000	1.89751	9.98e-07	2	16.516	152
P46821	Microtubule-associated protein 1B;MAP1B heavy chain;MAP1 light chain LC1	MAP1B	>sp|P46821|MAP1B_HUMAN Microtubule-associated protein 1B OS=Homo sapiens GN=MAP1B PE=1 SV=2	49108000	47438000	48273000	90398000	94976000	92687000	1.7711	8.38e-21	5	270.63	2468
P11137	Microtubule-associated protein 2	MAP2	>sp|P11137|MTAP2_HUMAN Microtubule-associated protein 2 OS=Homo sapiens GN=MAP2 PE=1 SV=4	0	0	0	226730000	248700000	237715000	#DIV/0!	7.63e-15	5	199.52	1827
Q9GZQ8	Microtubule-associated proteins 1A/1B light chain 3B	MAP1LC3B	>sp|Q9GZQ8|MLP3B_HUMAN Microtubule-associated proteins 1A/1B light chain 3B OS=Homo sapiens GN=MAP1LC3B PE=1 SV=3;>sp|A6NCE7|MP3B2_HUMAN Microtubule-associated proteins 1A/1B light chain 3 beta 2 OS=Homo sapiens GN=MAP1LC3B2 PE=2 SV=1;>sp|Q9H492|MLP3A_HUMA	0	66358000	33179000	105910000	109140000	107525000	2.98934	4.85e-05	2	14.688	125
Q9NU22	Midasin	MDN1	>sp|Q9NU22|MDN1_HUMAN Midasin OS=Homo sapiens GN=MDN1 PE=1 SV=2	46359000	56056000	51207500	0	0	0	0	3.21e-08	3	632.81	5596
Q9BTE3	Mini-chromosome maintenance complex-binding protein	MCMBP	>sp|Q9BTE3|MCMBP_HUMAN Mini-chromosome maintenance complex-binding protein OS=Homo sapiens GN=MCMBP PE=1 SV=2	52142000	0	26071000	0	0	0	0	8.43e-07	3	72.979	642
Q02978	Mitochondrial 2-oxoglutarate/malate carrier protein	SLC25A11	>sp|Q02978|M2OM_HUMAN Mitochondrial 2-oxoglutarate/malate carrier protein OS=Homo sapiens GN=SLC25A11 PE=1 SV=3	329570000	270790000	300180000	147990000	181010000	164500000	0.505491	1.03e-17	6	34.061	314
Q9UBX3	Mitochondrial dicarboxylate carrier	SLC25A10	>sp|Q9UBX3|DIC_HUMAN Mitochondrial dicarboxylate carrier OS=Homo sapiens GN=SLC25A10 PE=1 SV=2	42241000	0	21120500	41651000	44324000	42987500	1.87745	4.93e-11	2	31.282	287
Q9Y3D6	Mitochondrial fission 1 protein	FIS1	>sp|Q9Y3D6|FIS1_HUMAN Mitochondrial fission 1 protein OS=Homo sapiens GN=FIS1 PE=1 SV=2	0	27822000	13911000	0	0	0	0	0.00061798	2	16.937	152
Q9Y5L4	Mitochondrial import inner membrane translocase subunit Tim13	TIMM13	>sp|Q9Y5L4|TIM13_HUMAN Mitochondrial import inner membrane translocase subunit Tim13 OS=Homo sapiens GN=TIMM13 PE=1 SV=1	301880000	290540000	296210000	90294000	83702000	86998000	0.270919	1.46e-09	3	10.5	95
Q99595	Mitochondrial import inner membrane translocase subunit Tim17-A	TIMM17A	>sp|Q99595|TI17A_HUMAN Mitochondrial import inner membrane translocase subunit Tim17-A OS=Homo sapiens GN=TIMM17A PE=1 SV=1	0	0	0	45787000	46381000	46084000	#DIV/0!	6.61e-11	2	18.023	171
O96008	Mitochondrial import receptor subunit TOM40 homolog	TOMM40	>sp|O96008|TOM40_HUMAN Mitochondrial import receptor subunit TOM40 homolog OS=Homo sapiens GN=TOMM40 PE=1 SV=1	215320000	263050000	239185000	89141000	139910000	114525500	0.44167	2.78e-23	7	37.893	361
Q7L0Y3	Mitochondrial ribonuclease P protein 1	TRMT10C	>sp|Q7L0Y3|MRRP1_HUMAN Mitochondrial ribonuclease P protein 1 OS=Homo sapiens GN=TRMT10C PE=1 SV=2	76847000	83738000	80292500	27476000	0	13738000	0.157826	2.27e-09	3	47.346	403
Q13257	Mitotic spindle assembly checkpoint protein MAD2A	MAD2L1	>sp|Q13257|MD2L1_HUMAN Mitotic spindle assembly checkpoint protein MAD2A OS=Homo sapiens GN=MAD2L1 PE=1 SV=1	75356000	83042000	79199000	0	0	0	0	9.14e-08	2	23.51	205
Q9BYG3	MKI67 FHA domain-interacting nucleolar phosphoprotein	MKI67IP	>sp|Q9BYG3|MK67I_HUMAN MKI67 FHA domain-interacting nucleolar phosphoprotein OS=Homo sapiens GN=NIFK PE=1 SV=1	128860000	104550000	116705000	73932000	66088000	70010000	0.55335	8.5e-15	4	34.222	293
Q9H8S9	MOB kinase activator 1A	MOB1A	>sp|Q9H8S9|MOB1A_HUMAN MOB kinase activator 1A OS=Homo sapiens GN=MOB1A PE=1 SV=4;>sp|Q7L9L4|MOB1B_HUMAN MOB kinase activator 1B OS=Homo sapiens GN=MOB1B PE=1 SV=3	0	0	0	73564000	69244000	71404000	#DIV/0!	1.08e-09	2	25.079	216
Q9Y3A3	MOB-like protein phocein	MOB4	>sp|Q9Y3A3|PHOCN_HUMAN MOB-like protein phocein OS=Homo sapiens GN=MOB4 PE=1 SV=1	0	29156000	14578000	0	0	0	0	1.7e-05	2	26.032	225
P26038	Moesin	MSN	>sp|P26038|MOES_HUMAN Moesin OS=Homo sapiens GN=MSN PE=1 SV=3	673770000	607110000	640440000	1495900000	1393600000	1444750000	2.08086	1.69e-153	13	67.819	577
Q9NPI6	mRNA-decapping enzyme 1A	DCP1A	>sp|Q9NPI6|DCP1A_HUMAN mRNA-decapping enzyme 1A OS=Homo sapiens GN=DCP1A PE=1 SV=2	0	0	0	24230000	0	12115000	#DIV/0!	3e-06	2	63.309	582
Q9BQG0	Myb-binding protein 1A	MYBBP1A	>sp|Q9BQG0|MBB1A_HUMAN Myb-binding protein 1A OS=Homo sapiens GN=MYBBP1A PE=1 SV=2	579310000	591430000	585370000	315610000	300200000	307905000	0.485195	6.87e-61	16	148.85	1328
Q9NUJ1	Mycophenolic acid acyl-glucuronide esterase, mitochondrial	ABHD10	>sp|Q9NUJ1|ABHDA_HUMAN Mycophenolic acid acyl-glucuronide esterase, mitochondrial OS=Homo sapiens GN=ABHD10 PE=1 SV=1	42381000	31139000	36760000	0	0	0	0	3.91e-07	2	33.932	306
Q9NZM1	Myoferlin	MYOF	>sp|Q9NZM1|MYOF_HUMAN Myoferlin OS=Homo sapiens GN=MYOF PE=1 SV=1	0	85125000	42562500	201510000	196650000	199080000	4.3145	3.41e-45	12	234.71	2061
P24844	Myosin regulatory light polypeptide 9	MYL9	>sp|P24844|MYL9_HUMAN Myosin regulatory light polypeptide 9 OS=Homo sapiens GN=MYL9 PE=1 SV=4	0	0	0	28568000	0	14284000	#DIV/0!	9.86e-26	3	19.827	172
P35580	Myosin-10	MYH10	>sp|P35580|MYH10_HUMAN Myosin-10 OS=Homo sapiens GN=MYH10 PE=1 SV=3	441320000	495600000	468460000	180110000	177290000	178700000	0.35187	1.48e-150	17	229	1976
P35579	Myosin-9	MYH9	>sp|P35579|MYH9_HUMAN Myosin-9 OS=Homo sapiens GN=MYH9 PE=1 SV=4	3401400000	3617900000	3509650000	6755100000	6894200000	6824650000	1.79369	0	53	226.53	1960
P58546	Myotrophin	MTPN	>sp|P58546|MTPN_HUMAN Myotrophin OS=Homo sapiens GN=MTPN PE=1 SV=2	261600000	263400000	262500000	0	0	0	0	1.56e-43	2	12.895	118
P29966	Myristoylated alanine-rich C-kinase substrate	MARCKS	>sp|P29966|MARCS_HUMAN Myristoylated alanine-rich C-kinase substrate OS=Homo sapiens GN=MARCKS PE=1 SV=4	118230000	0	59115000	0	0	0	0	9.26e-06	2	31.554	332
O14745	Na(+)/H(+) exchange regulatory cofactor NHE-RF1	SLC9A3R1	>sp|O14745|NHRF1_HUMAN Na(+)/H(+) exchange regulatory cofactor NHE-RF1 OS=Homo sapiens GN=SLC9A3R1 PE=1 SV=4	0	0	0	68727000	69087000	68907000	#DIV/0!	3.92e-09	3	38.868	358
P15559	NAD(P)H dehydrogenase [quinone] 1	NQO1	>sp|P15559|NQO1_HUMAN NAD(P)H dehydrogenase [quinone] 1 OS=Homo sapiens GN=NQO1 PE=1 SV=1	137730000	0	68865000	8486300000	3885200000	6185750000	82.8559	1.98e-93	12	30.867	274
O96000	NADH dehydrogenase [ubiquinone] 1 beta subcomplex subunit 10	NDUFB10	>sp|O96000|NDUBA_HUMAN NADH dehydrogenase [ubiquinone] 1 beta subcomplex subunit 10 OS=Homo sapiens GN=NDUFB10 PE=1 SV=3	0	0	0	0	37490000	18745000	#DIV/0!	5.42e-09	2	20.776	172
O75306	NADH dehydrogenase [ubiquinone] iron-sulfur protein 2, mitochondrial	NDUFS2	>sp|O75306|NDUS2_HUMAN NADH dehydrogenase [ubiquinone] iron-sulfur protein 2, mitochondrial OS=Homo sapiens GN=NDUFS2 PE=1 SV=2	95213000	91104000	93158500	73585000	39729000	56657000	0.560997	3.2e-16	4	52.545	463
O75489	NADH dehydrogenase [ubiquinone] iron-sulfur protein 3, mitochondrial	NDUFS3	>sp|O75489|NDUS3_HUMAN NADH dehydrogenase [ubiquinone] iron-sulfur protein 3, mitochondrial OS=Homo sapiens GN=NDUFS3 PE=1 SV=1	161870000	179980000	170925000	89105000	101950000	95527500	0.515528	2.22e-20	5	30.241	264
O00217	NADH dehydrogenase [ubiquinone] iron-sulfur protein 8, mitochondrial	NDUFS8	>sp|O00217|NDUS8_HUMAN NADH dehydrogenase [ubiquinone] iron-sulfur protein 8, mitochondrial OS=Homo sapiens GN=NDUFS8 PE=1 SV=1	68915000	73366000	71140500	30375000	27707000	29041000	0.376551	6.63e-11	3	23.705	210
P28331	NADH-ubiquinone oxidoreductase 75 kDa subunit, mitochondrial	NDUFS1	>sp|P28331|NDUS1_HUMAN NADH-ubiquinone oxidoreductase 75 kDa subunit, mitochondrial OS=Homo sapiens GN=NDUFS1 PE=1 SV=3	107180000	93669000	100424500	0	0	0	0	6.34e-13	6	79.467	727
P48163	NADP-dependent malic enzyme	ME1	>sp|P48163|MAOX_HUMAN NADP-dependent malic enzyme OS=Homo sapiens GN=ME1 PE=1 SV=1	45565000	0	22782500	368360000	319190000	343775000	13.9188	3.17e-60	10	64.149	572
Q9BXJ9	N-alpha-acetyltransferase 15, NatA auxiliary subunit	NAA15	>sp|Q9BXJ9|NAA15_HUMAN N-alpha-acetyltransferase 15, NatA auxiliary subunit OS=Homo sapiens GN=NAA15 PE=1 SV=1	331010000	383590000	357300000	160870000	200950000	180910000	0.467045	4.58e-57	15	101.27	866
Q9GZZ1	N-alpha-acetyltransferase 50	NAA50	>sp|Q9GZZ1|NAA50_HUMAN N-alpha-acetyltransferase 50 OS=Homo sapiens GN=NAA50 PE=1 SV=1	138040000	152480000	145260000	66282000	0	33141000	0.21045	1.16e-09	3	19.398	169
Q9Y2A7	Nck-associated protein 1	NCKAP1	>sp|Q9Y2A7|NCKP1_HUMAN Nck-associated protein 1 OS=Homo sapiens GN=NCKAP1 PE=1 SV=1	55825000	0	27912500	68236000	74669000	71452500	2.36128	1.27e-10	3	128.79	1128
Q8TBC4	NEDD8-activating enzyme E1 catalytic subunit	UBA3	>sp|Q8TBC4|UBA3_HUMAN NEDD8-activating enzyme E1 catalytic subunit OS=Homo sapiens GN=UBA3 PE=1 SV=2	88305000	0	44152500	81929000	84340000	83134500	1.73682	2.52e-08	3	51.852	463
P61081	NEDD8-conjugating enzyme Ubc12	UBE2M	>sp|P61081|UBC12_HUMAN NEDD8-conjugating enzyme Ubc12 OS=Homo sapiens GN=UBE2M PE=1 SV=1	95806000	0	47903000	0	0	0	0	2.9e-08	3	20.9	183
P48681	Nestin	NES	>sp|P48681|NEST_HUMAN Nestin OS=Homo sapiens GN=NES PE=1 SV=2	31926000	74586000	53256000	680330000	682270000	681300000	11.8005	1.72e-88	19	177.44	1621
Q9UMX5	Neudesin	NENF	>sp|Q9UMX5|NENF_HUMAN Neudesin OS=Homo sapiens GN=NENF PE=1 SV=1	65078000	0	32539000	57469000	64304000	60886500	1.72602	7.48e-08	3	18.856	172
Q09666	Neuroblast differentiation-associated protein AHNAK	AHNAK	>sp|Q09666|AHNK_HUMAN Neuroblast differentiation-associated protein AHNAK OS=Homo sapiens GN=AHNAK PE=1 SV=2	121660000	141140000	131400000	3961500000	3749400000	3855450000	27.0651	2.54e-229	65	629.09	5890
Q9UBB6	Neurochondrin	NCDN	>sp|Q9UBB6|NCDN_HUMAN Neurochondrin OS=Homo sapiens GN=NCDN PE=1 SV=1	58541000	43155000	50848000	31045000	30555000	30800000	0.558736	2.53e-05	2	78.863	729
P12036	Neurofilament heavy polypeptide	NEFH	>sp|P12036|NFH_HUMAN Neurofilament heavy polypeptide OS=Homo sapiens GN=NEFH PE=1 SV=4	0	0	0	0	23891000	11945500	#DIV/0!	1.28e-09	3	112.48	1026
Q15758	Neutral amino acid transporter B(0)	SLC1A5	>sp|Q15758|AAAT_HUMAN Neutral amino acid transporter B(0) OS=Homo sapiens GN=SLC1A5 PE=1 SV=2	359250000	419730000	389490000	222290000	209230000	215760000	0.51098	5e-39	7	56.598	541
Q6PIU2	Neutral cholesterol ester hydrolase 1	NCEH1	>sp|Q6PIU2|NCEH1_HUMAN Neutral cholesterol ester hydrolase 1 OS=Homo sapiens GN=NCEH1 PE=1 SV=3	0	0	0	123530000	122810000	123170000	#DIV/0!	8.36e-11	4	45.807	408
Q9UMS0	NFU1 iron-sulfur cluster scaffold homolog, mitochondrial	NFU1	>sp|Q9UMS0|NFU1_HUMAN NFU1 iron-sulfur cluster scaffold homolog, mitochondrial OS=Homo sapiens GN=NFU1 PE=1 SV=2	0	0	0	42444000	0	21222000	#DIV/0!	2.37e-05	2	28.462	254
Q969V3	Nicalin	NCLN	>sp|Q969V3|NCLN_HUMAN Nicalin OS=Homo sapiens GN=NCLN PE=1 SV=2	0	0	0	0	24014000	12007000	#DIV/0!	0.00055	2	62.974	563
Q15233	Non-POU domain-containing octamer-binding protein	NONO	>sp|Q15233|NONO_HUMAN Non-POU domain-containing octamer-binding protein OS=Homo sapiens GN=NONO PE=1 SV=4	1340700000	1353800000	1347250000	746820000	721650000	734235000	0.502709	1.45e-58	10	54.231	471
P22307	Non-specific lipid-transfer protein	SCP2	>sp|P22307|NLTP_HUMAN Non-specific lipid-transfer protein OS=Homo sapiens GN=SCP2 PE=1 SV=2	0	0	0	100200000	100220000	100210000	#DIV/0!	3.64e-05	3	58.993	547
P49321	Nuclear autoantigenic sperm protein	NASP	>sp|P49321|NASP_HUMAN Nuclear autoantigenic sperm protein OS=Homo sapiens GN=NASP PE=1 SV=2	725320000	837420000	781370000	382410000	404270000	393340000	0.464345	2.26e-85	10	85.237	788
Q00653	Nuclear factor NF-kappa-B p100 subunit;Nuclear factor NF-kappa-B p52 subunit	NFKB2	>sp|Q00653|NFKB2_HUMAN Nuclear factor NF-kappa-B p100 subunit OS=Homo sapiens GN=NFKB2 PE=1 SV=4	0	0	0	82499000	71709000	77104000	#DIV/0!	1.39e-13	5	96.748	900
Q7Z417	Nuclear fragile X mental retardation-interacting protein 2	NUFIP2	>sp|Q7Z417|NUFP2_HUMAN Nuclear fragile X mental retardation-interacting protein 2 OS=Homo sapiens GN=NUFIP2 PE=1 SV=1	18032000	0	9016000	0	0	0	0	6.87e-09	3	76.12	695
P57740	Nuclear pore complex protein Nup107	NUP107	>sp|P57740|NU107_HUMAN Nuclear pore complex protein Nup107 OS=Homo sapiens GN=NUP107 PE=1 SV=1	0	0	0	30322000	30522000	30422000	#DIV/0!	3.5e-08	4	106.37	925
P35658	Nuclear pore complex protein Nup214	NUP214	>sp|P35658|NU214_HUMAN Nuclear pore complex protein Nup214 OS=Homo sapiens GN=NUP214 PE=1 SV=2	0	16323000	8161500	0	0	0	0	4.78e-07	2	213.62	2090
Q9UKX7	Nuclear pore complex protein Nup50	NUP50	>sp|Q9UKX7|NUP50_HUMAN Nuclear pore complex protein Nup50 OS=Homo sapiens GN=NUP50 PE=1 SV=2	37075000	0	18537500	0	0	0	0	5.34e-10	3	50.144	468
Q9BW27	Nuclear pore complex protein Nup85	NUP85	>sp|Q9BW27|NUP85_HUMAN Nuclear pore complex protein Nup85 OS=Homo sapiens GN=NUP85 PE=1 SV=1	0	15003000	7501500	0	0	0	0	6.84e-07	2	75.019	656
P52948	Nuclear pore complex protein Nup98-Nup96;Nuclear pore complex protein Nup98;Nuclear pore complex protein Nup96	NUP98	>sp|P52948|NUP98_HUMAN Nuclear pore complex protein Nup98-Nup96 OS=Homo sapiens GN=NUP98 PE=1 SV=4	32933000	0	16466500	52615000	45692000	49153500	2.75349	9.75e-08	3	197.58	1817
Q86WQ0	Nuclear receptor 2C2-associated protein	NR2C2AP	>sp|Q86WQ0|NR2CA_HUMAN Nuclear receptor 2C2-associated protein OS=Homo sapiens GN=NR2C2AP PE=1 SV=1	0	0	0	0	40883000	20441500	#DIV/0!	3.87e-07	2	15.876	139
Q02818	Nucleobindin-1	NUCB1	>sp|Q02818|NUCB1_HUMAN Nucleobindin-1 OS=Homo sapiens GN=NUCB1 PE=1 SV=4	35484000	28733000	32108500	24031000	0	12015500	0.345185	1.01e-11	3	53.879	461
Q8WTT2	Nucleolar complex protein 3 homolog	NOC3L	>sp|Q8WTT2|NOC3L_HUMAN Nucleolar complex protein 3 homolog OS=Homo sapiens GN=NOC3L PE=1 SV=1	99740000	44393000	72066500	38913000	25571000	32242000	0.412685	1.23e-13	4	92.547	800
P31483	Nucleolysin TIA-1 isoform p40	TIA1	>sp|P31483|TIA1_HUMAN Nucleolysin TIA-1 isoform p40 OS=Homo sapiens GN=TIA1 PE=1 SV=3;>sp|Q01085|TIAR_HUMAN Nucleolysin TIAR OS=Homo sapiens GN=TIAL1 PE=1 SV=1	0	0	0	50851000	0	25425500	#DIV/0!	4.63e-06	2	42.963	386
P06748	Nucleophosmin	NPM1	>sp|P06748|NPM_HUMAN Nucleophosmin OS=Homo sapiens GN=NPM1 PE=1 SV=2	6722600000	7338600000	7030600000	2589100000	2551700000	2570400000	0.337239	2.93e-110	5	32.575	294
Q9BTX1	Nucleoporin NDC1	TMEM48	>sp|Q9BTX1|NDC1_HUMAN Nucleoporin NDC1 OS=Homo sapiens GN=NDC1 PE=1 SV=2	0	0	0	0	17947000	8973500	#DIV/0!	1.86e-08	2	76.304	674
Q6DKJ4	Nucleoredoxin	NXN	>sp|Q6DKJ4|NXN_HUMAN Nucleoredoxin OS=Homo sapiens GN=NXN PE=1 SV=2	77811000	0	38905500	85203000	94018000	89610500	2.1246	3.1e-15	5	48.392	435
P22392	Nucleoside diphosphate kinase B	NME2	>sp|P22392|NDKB_HUMAN Nucleoside diphosphate kinase B OS=Homo sapiens GN=NME2 PE=1 SV=1;>sp|O60361|NDK8_HUMAN Putative nucleoside diphosphate kinase OS=Homo sapiens GN=NME2P1 PE=5 SV=1	1507300000	1537000000	1522150000	813340000	780800000	797070000	0.483024	1.55e-28	4	17.298	152
Q99733	Nucleosome assembly protein 1-like 4	NAP1L4	>sp|Q99733|NP1L4_HUMAN Nucleosome assembly protein 1-like 4 OS=Homo sapiens GN=NAP1L4 PE=1 SV=1	144100000	152940000	148520000	88245000	93085000	90665000	0.563098	1.61e-27	4	42.823	375
Q9H173	Nucleotide exchange factor SIL1	SIL1	>sp|Q9H173|SIL1_HUMAN Nucleotide exchange factor SIL1 OS=Homo sapiens GN=SIL1 PE=1 SV=1	0	0	0	0	11621000	5810500	#DIV/0!	1.93e-05	2	52.084	461
Q96RS6	NudC domain-containing protein 1	NUDCD1	>sp|Q96RS6|NUDC1_HUMAN NudC domain-containing protein 1 OS=Homo sapiens GN=NUDCD1 PE=1 SV=2	0	39534000	19767000	48467000	44741000	46604000	2.17476	4.7e-09	2	66.755	583
Q9NX40	OCIA domain-containing protein 1	OCIAD1	>sp|Q9NX40|OCAD1_HUMAN OCIA domain-containing protein 1 OS=Homo sapiens GN=OCIAD1 PE=1 SV=1	0	56078000	28039000	73702000	74411000	74056500	2.4363	8.91e-16	2	27.626	245
Q9NQR4	Omega-amidase NIT2	NIT2	>sp|Q9NQR4|NIT2_HUMAN Omega-amidase NIT2 OS=Homo sapiens GN=NIT2 PE=1 SV=1	67104000	75409000	71256500	223980000	238530000	231255000	2.99362	3.24e-25	6	30.608	276
Q9NZT2	Opioid growth factor receptor	OGFR	>sp|Q9NZT2|OGFR_HUMAN Opioid growth factor receptor OS=Homo sapiens GN=OGFR PE=1 SV=3	0	0	0	0	34297000	17148500	#DIV/0!	0.00020987	2	73.324	677
Q9UBD5	Origin recognition complex subunit 3	ORC3	>sp|Q9UBD5|ORC3_HUMAN Origin recognition complex subunit 3 OS=Homo sapiens GN=ORC3 PE=1 SV=1	18365000	0	9182500	0	0	0	0	5.45e-06	2	82.253	711
P04181	Ornithine aminotransferase, mitochondrial;Ornithine aminotransferase, hepatic form;Ornithine aminotransferase, renal form	OAT	>sp|P04181|OAT_HUMAN Ornithine aminotransferase, mitochondrial OS=Homo sapiens GN=OAT PE=1 SV=1	785770000	660910000	723340000	57497000	43327000	50412000	0.0642867	1.26e-30	7	48.534	439
Q96SU4	Oxysterol-binding protein-related protein 9	OSBPL9	>sp|Q96SU4|OSBL9_HUMAN Oxysterol-binding protein-related protein 9 OS=Homo sapiens GN=OSBPL9 PE=1 SV=2	0	0	0	58394000	57110000	57752000	#DIV/0!	2.82e-06	2	83.184	736
Q15645	Pachytene checkpoint protein 2 homolog	TRIP13	>sp|Q15645|PCH2_HUMAN Pachytene checkpoint protein 2 homolog OS=Homo sapiens GN=TRIP13 PE=1 SV=2	85708000	74064000	79886000	0	0	0	0	6.92e-12	4	48.55	432
P50897	Palmitoyl-protein thioesterase 1	PPT1	>sp|P50897|PPT1_HUMAN Palmitoyl-protein thioesterase 1 OS=Homo sapiens GN=PPT1 PE=1 SV=1	60228000	77422000	68825000	124480000	144610000	134545000	1.80323	8.95e-22	4	34.193	306
Q6P1J9	Parafibromin	CDC73	>sp|Q6P1J9|CDC73_HUMAN Parafibromin OS=Homo sapiens GN=CDC73 PE=1 SV=1	58774000	0	29387000	57172000	55507000	56339500	1.76843	9.2e-14	6	60.576	531
Q9BRP8	Partner of Y14 and mago	WIBG	>sp|Q9BRP8|WIBG_HUMAN Partner of Y14 and mago OS=Homo sapiens GN=WIBG PE=1 SV=1	0	0	0	0	20574000	10287000	#DIV/0!	3.06e-06	2	22.655	204
O00151	PDZ and LIM domain protein 1	PDLIM1	>sp|O00151|PDLI1_HUMAN PDZ and LIM domain protein 1 OS=Homo sapiens GN=PDLIM1 PE=1 SV=4	148590000	150350000	149470000	0	0	0	0	5.58e-08	3	36.071	329
Q96HC4	PDZ and LIM domain protein 5	PDLIM5	>sp|Q96HC4|PDLI5_HUMAN PDZ and LIM domain protein 5 OS=Homo sapiens GN=PDLIM5 PE=1 SV=5	0	0	0	53569000	0	26784500	#DIV/0!	8.44e-11	4	63.944	596
Q9UBV8	Peflin	PEF1	>sp|Q9UBV8|PEF1_HUMAN Peflin OS=Homo sapiens GN=PEF1 PE=1 SV=1	70839000	65046000	67942500	43361000	32417000	37889000	0.5144	3.17e-10	3	30.381	284
Q96EY7	Pentatricopeptide repeat domain-containing protein 3, mitochondrial	PTCD3	>sp|Q96EY7|PTCD3_HUMAN Pentatricopeptide repeat domain-containing protein 3, mitochondrial OS=Homo sapiens GN=PTCD3 PE=1 SV=3	39664000	0	19832000	0	0	0	0	1.01e-05	2	78.549	689
P23284	Peptidyl-prolyl cis-trans isomerase B	PPIB	>sp|P23284|PPIB_HUMAN Peptidyl-prolyl cis-trans isomerase B OS=Homo sapiens GN=PPIB PE=1 SV=2	397610000	0	198805000	736240000	755000000	745620000	3.45955	4.25e-17	5	23.742	216
Q6UX04	Peptidyl-prolyl cis-trans isomerase CWC27 homolog	CWC27	>sp|Q6UX04|CWC27_HUMAN Peptidyl-prolyl cis-trans isomerase CWC27 homolog OS=Homo sapiens GN=CWC27 PE=1 SV=1	0	26065000	13032500	0	0	0	0	3.46e-13	2	53.846	472
P62942	Peptidyl-prolyl cis-trans isomerase FKBP1A	FKBP1A	>sp|P62942|FKB1A_HUMAN Peptidyl-prolyl cis-trans isomerase FKBP1A OS=Homo sapiens GN=FKBP1A PE=1 SV=2	214800000	0	107400000	262110000	277480000	269795000	2.31718	8.81e-25	2	11.951	108
Q00688	Peptidyl-prolyl cis-trans isomerase FKBP3	FKBP3	>sp|Q00688|FKBP3_HUMAN Peptidyl-prolyl cis-trans isomerase FKBP3 OS=Homo sapiens GN=FKBP3 PE=1 SV=1	247270000	212250000	229760000	126530000	162720000	144625000	0.580629	1.29e-14	5	25.177	224
Q13451	Peptidyl-prolyl cis-trans isomerase FKBP5	FKBP5	>sp|Q13451|FKBP5_HUMAN Peptidyl-prolyl cis-trans isomerase FKBP5 OS=Homo sapiens GN=FKBP5 PE=1 SV=2	111680000	0	55840000	133890000	132270000	133080000	2.19835	1.91e-19	7	51.212	457
Q14318	Peptidyl-prolyl cis-trans isomerase FKBP8	FKBP8	>sp|Q14318|FKBP8_HUMAN Peptidyl-prolyl cis-trans isomerase FKBP8 OS=Homo sapiens GN=FKBP8 PE=1 SV=2	0	67130000	33565000	80974000	92661000	86817500	2.38589	6.62e-17	3	44.561	412
Q13526	Peptidyl-prolyl cis-trans isomerase NIMA-interacting 1	PIN1	>sp|Q13526|PIN1_HUMAN Peptidyl-prolyl cis-trans isomerase NIMA-interacting 1 OS=Homo sapiens GN=PIN1 PE=1 SV=1	113220000	109550000	111385000	54633000	0	27316500	0.226218	3.55e-15	2	18.243	163
Q9Y237	Peptidyl-prolyl cis-trans isomerase NIMA-interacting 4	PIN4	>sp|Q9Y237|PIN4_HUMAN Peptidyl-prolyl cis-trans isomerase NIMA-interacting 4 OS=Homo sapiens GN=PIN4 PE=1 SV=1	93953000	0	46976500	0	0	0	0	3.48e-07	2	13.81	131
Q9Y3E5	Peptidyl-tRNA hydrolase 2, mitochondrial	PTRH2	>sp|Q9Y3E5|PTH2_HUMAN Peptidyl-tRNA hydrolase 2, mitochondrial OS=Homo sapiens GN=PTRH2 PE=1 SV=1	0	40287000	20143500	41359000	41458000	41408500	1.8962	1.61e-08	2	19.193	179
O60664	Perilipin-3	PLIN3	>sp|O60664|PLIN3_HUMAN Perilipin-3 OS=Homo sapiens GN=PLIN3 PE=1 SV=3	193280000	195350000	194315000	488910000	444940000	466925000	2.21651	3.99e-95	9	47.074	434
Q13610	Periodic tryptophan protein 1 homolog	PWP1	>sp|Q13610|PWP1_HUMAN Periodic tryptophan protein 1 homolog OS=Homo sapiens GN=PWP1 PE=1 SV=1	71077000	78185000	74631000	0	48089000	24044500	0.297184	9.92e-07	2	55.827	501
Q06830	Peroxiredoxin-1	PRDX1	>sp|Q06830|PRDX1_HUMAN Peroxiredoxin-1 OS=Homo sapiens GN=PRDX1 PE=1 SV=1	6133600000	7391200000	6762400000	11961000000	13040000000	12500500000	1.70512	5.85e-94	11	22.11	199
P32119	Peroxiredoxin-2	PRDX2	>sp|P32119|PRDX2_HUMAN Peroxiredoxin-2 OS=Homo sapiens GN=PRDX2 PE=1 SV=5	1123100000	1208700000	1165900000	670750000	697770000	684260000	0.541364	8.7e-40	6	21.892	198
Q13162	Peroxiredoxin-4	PRDX4	>sp|Q13162|PRDX4_HUMAN Peroxiredoxin-4 OS=Homo sapiens GN=PRDX4 PE=1 SV=1	692600000	661640000	677120000	373970000	344560000	359265000	0.489417	2.15e-90	7	30.54	271
P30041	Peroxiredoxin-6	PRDX6	>sp|P30041|PRDX6_HUMAN Peroxiredoxin-6 OS=Homo sapiens GN=PRDX6 PE=1 SV=3	3169700000	3226800000	3198250000	7841400000	7232600000	7537000000	2.17378	1.24e-95	16	25.035	224
P51659	Peroxisomal multifunctional enzyme type 2;(3R)-hydroxyacyl-CoA dehydrogenase;Enoyl-CoA hydratase 2	HSD17B4	>sp|P51659|DHB4_HUMAN Peroxisomal multifunctional enzyme type 2 OS=Homo sapiens GN=HSD17B4 PE=1 SV=3	126860000	170710000	148785000	49783000	68276000	59029500	0.365965	7.5e-35	6	79.685	736
Q9Y285	Phenylalanine--tRNA ligase alpha subunit	FARSA	>sp|Q9Y285|SYFA_HUMAN Phenylalanine--tRNA ligase alpha subunit OS=Homo sapiens GN=FARSA PE=1 SV=3	174480000	145310000	159895000	99455000	65452000	82453500	0.475668	3.33e-15	4	57.563	508
Q9NSD9	Phenylalanine--tRNA ligase beta subunit	FARSB	>sp|Q9NSD9|SYFB_HUMAN Phenylalanine--tRNA ligase beta subunit OS=Homo sapiens GN=FARSB PE=1 SV=3	325870000	329400000	327635000	182160000	176700000	179430000	0.505166	7.01e-36	8	66.115	589
Q9H2J4	Phosducin-like protein 3	PDCL3	>sp|Q9H2J4|PDCL3_HUMAN Phosducin-like protein 3 OS=Homo sapiens GN=PDCL3 PE=1 SV=1	0	0	0	45746000	49865000	47805500	#DIV/0!	3.79e-11	4	27.614	239
P30086	Phosphatidylethanolamine-binding protein 1;Hippocampal cholinergic neurostimulating peptide	PEBP1	>sp|P30086|PEBP1_HUMAN Phosphatidylethanolamine-binding protein 1 OS=Homo sapiens GN=PEBP1 PE=1 SV=3	1370400000	1444700000	1407550000	486920000	507990000	497455000	0.326001	2.05e-35	9	21.057	187
Q9NTJ5	Phosphatidylinositide phosphatase SAC1	SACM1L	>sp|Q9NTJ5|SAC1_HUMAN Phosphatidylinositide phosphatase SAC1 OS=Homo sapiens GN=SACM1L PE=1 SV=2	0	0	0	0	45776000	22888000	#DIV/0!	2.77e-10	4	66.966	587
Q16822	Phosphoenolpyruvate carboxykinase [GTP], mitochondrial	PCK2	>sp|Q16822|PCKGM_HUMAN Phosphoenolpyruvate carboxykinase [GTP], mitochondrial OS=Homo sapiens GN=PCK2 PE=1 SV=3	0	0	0	311280000	325200000	318240000	#DIV/0!	9.01e-12	4	70.729	640
Q9Y263	Phospholipase A-2-activating protein	PLAA	>sp|Q9Y263|PLAP_HUMAN Phospholipase A-2-activating protein OS=Homo sapiens GN=PLAA PE=1 SV=2	59817000	69498000	64657500	182440000	129370000	155905000	2.22418	5.39e-19	6	87.156	795
Q8IV08	Phospholipase D3	PLD3	>sp|Q8IV08|PLD3_HUMAN Phospholipase D3 OS=Homo sapiens GN=PLD3 PE=1 SV=1	0	51807000	25903500	73253000	73583000	73418000	2.61441	0.00012726	2	54.705	490
Q15126	Phosphomevalonate kinase	PMVK	>sp|Q15126|PMVK_HUMAN Phosphomevalonate kinase OS=Homo sapiens GN=PMVK PE=1 SV=3	0	0	0	89657000	103790000	96723500	#DIV/0!	5.2e-15	4	21.995	192
O60256	Phosphoribosyl pyrophosphate synthase-associated protein 2	PRPSAP2	>sp|O60256|KPRB_HUMAN Phosphoribosyl pyrophosphate synthase-associated protein 2 OS=Homo sapiens GN=PRPSAP2 PE=1 SV=1	0	67361000	33680500	68375000	67604000	67989500	1.86206	4.61e-16	4	40.925	369
O15067	Phosphoribosylformylglycinamidine synthase	PFAS	>sp|O15067|PUR4_HUMAN Phosphoribosylformylglycinamidine synthase OS=Homo sapiens GN=PFAS PE=1 SV=4	665990000	585420000	625705000	243670000	253220000	248445000	0.366261	3.89e-76	13	144.73	1338
Q8NC51	Plasminogen activator inhibitor 1 RNA-binding protein	SERBP1	>sp|Q8NC51|PAIRB_HUMAN Plasminogen activator inhibitor 1 RNA-binding protein OS=Homo sapiens GN=SERBP1 PE=1 SV=2	1577500000	1256500000	1417000000	854810000	812060000	833435000	0.54254	1.89e-39	6	44.965	408
Q14651	Plastin-1	PLS1	>sp|Q14651|PLSI_HUMAN Plastin-1 OS=Homo sapiens GN=PLS1 PE=1 SV=2	27391000	0	13695500	0	0	0	0	2.43e-28	2	70.253	629
P13797	Plastin-3	PLS3	>sp|P13797|PLST_HUMAN Plastin-3 OS=Homo sapiens GN=PLS3 PE=1 SV=4	2176400000	2122000000	2149200000	916760000	917880000	917320000	0.393707	4.54e-68	13	70.81	630
Q15102	Platelet-activating factor acetylhydrolase IB subunit gamma	PAFAH1B3	>sp|Q15102|PA1B3_HUMAN Platelet-activating factor acetylhydrolase IB subunit gamma OS=Homo sapiens GN=PAFAH1B3 PE=1 SV=1	0	85591000	42795500	142300000	146880000	144590000	3.11652	3.78e-09	4	25.734	231
Q15149	Plectin	PLEC	>sp|Q15149|PLEC_HUMAN Plectin OS=Homo sapiens GN=PLEC PE=1 SV=3	0	0	0	258070000	236560000	247315000	#DIV/0!	4.14e-58	20	531.78	4684
P09874	Poly [ADP-ribose] polymerase 1	PARP1	>sp|P09874|PARP1_HUMAN Poly [ADP-ribose] polymerase 1 OS=Homo sapiens GN=PARP1 PE=1 SV=4	4782900000	4567200000	4675050000	896130000	833580000	864855000	0.170642	4e-122	27	113.08	1014
Q15366	Poly(rC)-binding protein 2	PCBP2	>sp|Q15366|PCBP2_HUMAN Poly(rC)-binding protein 2 OS=Homo sapiens GN=PCBP2 PE=1 SV=1	1931100000	2019200000	1975150000	1235700000	1221600000	1228650000	0.573796	2.47e-128	8	38.58	365
Q86U42	Polyadenylate-binding protein 2	PABPN1	>sp|Q86U42|PABP2_HUMAN Polyadenylate-binding protein 2 OS=Homo sapiens GN=PABPN1 PE=1 SV=3	130560000	169110000	149835000	80159000	94068000	87113500	0.536293	1.95e-16	2	32.749	306
Q9H074	Polyadenylate-binding protein-interacting protein 1	PAIP1	>sp|Q9H074|PAIP1_HUMAN Polyadenylate-binding protein-interacting protein 1 OS=Homo sapiens GN=PAIP1 PE=1 SV=1	34606000	37083000	35844500	74740000	84006000	79373000	2.04258	4.63e-12	4	53.524	479
O60828	Polyglutamine-binding protein 1	PQBP1	>sp|O60828|PQBP1_HUMAN Polyglutamine-binding protein 1 OS=Homo sapiens GN=PQBP1 PE=1 SV=1	33558000	0	16779000	0	0	0	0	3.5e-12	3	30.472	265
Q9Y2S7	Polymerase delta-interacting protein 2	POLDIP2	>sp|Q9Y2S7|PDIP2_HUMAN Polymerase delta-interacting protein 2 OS=Homo sapiens GN=POLDIP2 PE=1 SV=1	40602000	43489000	42045500	0	0	0	0	3.33e-06	2	42.033	368
P08397	Porphobilinogen deaminase	HMBS	>sp|P08397|HEM3_HUMAN Porphobilinogen deaminase OS=Homo sapiens GN=HMBS PE=1 SV=2	87029000	0	43514500	0	52831000	26415500	0.559957	1.16e-06	2	39.33	361
P61758	Prefoldin subunit 3	VBP1	>sp|P61758|PFD3_HUMAN Prefoldin subunit 3 OS=Homo sapiens GN=VBP1 PE=1 SV=3	192110000	168120000	180115000	104100000	89927000	97013500	0.496835	5.56e-08	2	22.658	197
O15212	Prefoldin subunit 6	PFDN6	>sp|O15212|PFD6_HUMAN Prefoldin subunit 6 OS=Homo sapiens GN=PFDN6 PE=1 SV=1	218320000	0	109160000	244340000	271090000	257715000	2.17774	2.99e-24	4	14.582	129
P02545	Prelamin-A/C;Lamin-A/C	LMNA	>sp|P02545|LMNA_HUMAN Prelamin-A/C OS=Homo sapiens GN=LMNA PE=1 SV=1	354780000	238080000	296430000	1913700000	2117300000	2015500000	6.27177	1.21e-81	24	74.139	664
Q9UMS4	Pre-mRNA-processing factor 19	PRPF19	>sp|Q9UMS4|PRP19_HUMAN Pre-mRNA-processing factor 19 OS=Homo sapiens GN=PRPF19 PE=1 SV=1	1012500000	1042000000	1027250000	590160000	532240000	561200000	0.503931	2.01e-47	11	55.18	504
Q6P2Q9	Pre-mRNA-processing-splicing factor 8	PRPF8	>sp|Q6P2Q9|PRP8_HUMAN Pre-mRNA-processing-splicing factor 8 OS=Homo sapiens GN=PRPF8 PE=1 SV=2	1098600000	1133700000	1116150000	720700000	649790000	685245000	0.566308	6.46e-107	36	273.6	2335
O75934	Pre-mRNA-splicing factor SPF27	BCAS2	>sp|O75934|SPF27_HUMAN Pre-mRNA-splicing factor SPF27 OS=Homo sapiens GN=BCAS2 PE=1 SV=1	59162000	0	29581000	0	0	0	0	5.87e-16	2	26.131	225
Q5JRX3	Presequence protease, mitochondrial	PITRM1	>sp|Q5JRX3|PREP_HUMAN Presequence protease, mitochondrial OS=Homo sapiens GN=PITRM1 PE=1 SV=3	79601000	45688000	62644500	29637000	0	14818500	0.218198	2.12e-10	4	117.41	1037
Q92841	Probable ATP-dependent RNA helicase DDX17	DDX17	>sp|Q92841|DDX17_HUMAN Probable ATP-dependent RNA helicase DDX17 OS=Homo sapiens GN=DDX17 PE=1 SV=2	1222200000	1370800000	1296500000	736310000	713590000	724950000	0.515781	3.86e-94	16	80.272	729
P28370	Probable global transcription activator SNF2L1	SMARCA1	>sp|P28370|SMCA1_HUMAN Probable global transcription activator SNF2L1 OS=Homo sapiens GN=SMARCA1 PE=1 SV=2	17414000	0	8707000	0	0	0	0	2.45e-07	2	122.6	1054
Q99848	Probable rRNA-processing protein EBP2	EBNA1BP2	>sp|Q99848|EBP2_HUMAN Probable rRNA-processing protein EBP2 OS=Homo sapiens GN=EBNA1BP2 PE=1 SV=2	0	0	0	47195000	61269000	54232000	#DIV/0!	4.91e-11	2	34.852	306
Q93008	Probable ubiquitin carboxyl-terminal hydrolase FAF-X	USP9X	>sp|Q93008|USP9X_HUMAN Probable ubiquitin carboxyl-terminal hydrolase FAF-X OS=Homo sapiens GN=USP9X PE=1 SV=3;>sp|O00507|USP9Y_HUMAN Probable ubiquitin carboxyl-terminal hydrolase FAF-Y OS=Homo sapiens GN=USP9Y PE=2 SV=2	135040000	153660000	144350000	78134000	84690000	81412000	0.520237	2.19e-13	5	292.28	2570
Q8NBJ5	Procollagen galactosyltransferase 1	COLGALT1	>sp|Q8NBJ5|GT251_HUMAN Procollagen galactosyltransferase 1 OS=Homo sapiens GN=COLGALT1 PE=1 SV=1	87293000	0	43646500	103840000	132220000	118030000	2.49444	0.00010005	2	71.635	622
Q02809	Procollagen-lysine,2-oxoglutarate 5-dioxygenase 1	PLOD1	>sp|Q02809|PLOD1_HUMAN Procollagen-lysine,2-oxoglutarate 5-dioxygenase 1 OS=Homo sapiens GN=PLOD1 PE=1 SV=2	84643000	112410000	98526500	315860000	299460000	307660000	2.88037	2e-45	12	83.549	727
O00469	Procollagen-lysine,2-oxoglutarate 5-dioxygenase 2	PLOD2	>sp|O00469|PLOD2_HUMAN Procollagen-lysine,2-oxoglutarate 5-dioxygenase 2 OS=Homo sapiens GN=PLOD2 PE=1 SV=2	25436000	0	12718000	0	0	0	0	4.46e-06	2	84.685	737
P07737	Profilin-1	PFN1	>sp|P07737|PROF1_HUMAN Profilin-1 OS=Homo sapiens GN=PFN1 PE=1 SV=2	4547000000	4456400000	4501700000	8264500000	8332600000	8298550000	1.70042	1.02e-59	7	15.054	140
Q9BUL8	Programmed cell death protein 10	PDCD10	>sp|Q9BUL8|PDC10_HUMAN Programmed cell death protein 10 OS=Homo sapiens GN=PDCD10 PE=1 SV=1	0	21475000	10737500	0	0	0	0	5.25e-07	3	24.701	212
Q9H7Z7	Prostaglandin E synthase 2;Prostaglandin E synthase 2 truncated form	PTGES2	>sp|Q9H7Z7|PGES2_HUMAN Prostaglandin E synthase 2 OS=Homo sapiens GN=PTGES2 PE=1 SV=1	0	0	0	66015000	65539000	65777000	#DIV/0!	3.34e-09	2	41.943	377
Q14914	Prostaglandin reductase 1	PTGR1	>sp|Q14914|PTGR1_HUMAN Prostaglandin reductase 1 OS=Homo sapiens GN=PTGR1 PE=1 SV=2	0	0	0	408890000	413630000	411260000	#DIV/0!	3.68e-26	8	35.869	329
Q16186	Proteasomal ubiquitin receptor ADRM1	ADRM1	>sp|Q16186|ADRM1_HUMAN Proteasomal ubiquitin receptor ADRM1 OS=Homo sapiens GN=ADRM1 PE=1 SV=2	40355000	44441000	42398000	0	38067000	19033500	0.414098	4.72e-07	2	42.153	407
Q06323	Proteasome activator complex subunit 1	PSME1	>sp|Q06323|PSME1_HUMAN Proteasome activator complex subunit 1 OS=Homo sapiens GN=PSME1 PE=1 SV=1	137660000	162170000	149915000	419250000	452900000	436075000	2.68315	1.65e-15	6	28.723	249
Q9UL46	Proteasome activator complex subunit 2	PSME2	>sp|Q9UL46|PSME2_HUMAN Proteasome activator complex subunit 2 OS=Homo sapiens GN=PSME2 PE=1 SV=4	187360000	134100000	160730000	388760000	339440000	364100000	2.08955	1.13e-30	6	27.401	239
O95456	Proteasome assembly chaperone 1	PSMG1	>sp|O95456|PSMG1_HUMAN Proteasome assembly chaperone 1 OS=Homo sapiens GN=PSMG1 PE=1 SV=1	39371000	0	19685500	39502000	77635000	58568500	2.7444	2.47e-05	2	32.854	288
Q92530	Proteasome inhibitor PI31 subunit	PSMF1	>sp|Q92530|PSMF1_HUMAN Proteasome inhibitor PI31 subunit OS=Homo sapiens GN=PSMF1 PE=1 SV=2	92873000	93653000	93263000	0	60724000	30362000	0.300297	2.25e-08	2	29.816	271
Q5VYK3	Proteasome-associated protein ECM29 homolog	ECM29	>sp|Q5VYK3|ECM29_HUMAN Proteasome-associated protein ECM29 homolog OS=Homo sapiens GN=ECM29 PE=1 SV=2	128960000	108890000	118925000	82576000	67863000	75219500	0.583428	1.35e-15	8	204.29	1845
Q13015	Protein AF1q	MLLT11	>sp|Q13015|AF1Q_HUMAN Protein AF1q OS=Homo sapiens GN=MLLT11 PE=1 SV=1	30788000	0	15394000	0	0	0	0	3.57e-07	2	10.061	90
O14744	Protein arginine N-methyltransferase 5;Protein arginine N-methyltransferase 5, N-terminally processed	PRMT5	>sp|O14744|ANM5_HUMAN Protein arginine N-methyltransferase 5 OS=Homo sapiens GN=PRMT5 PE=1 SV=4	365130000	511040000	438085000	265030000	249430000	257230000	0.541618	9.03e-36	7	72.683	637
Q99622	Protein C10	C12orf57	>sp|Q99622|C10_HUMAN Protein C10 OS=Homo sapiens GN=C12orf57 PE=1 SV=1	0	0	0	0	21791000	10895500	#DIV/0!	2.3e-09	2	13.178	126
Q9UKY7	Protein CDV3 homolog	CDV3	>sp|Q9UKY7|CDV3_HUMAN Protein CDV3 homolog OS=Homo sapiens GN=CDV3 PE=1 SV=1	102560000	99479000	101019500	98891000	0	49445500	0.451493	7.29e-10	4	27.335	258
Q8N8S7	Protein enabled homolog	ENAH	>sp|Q8N8S7|ENAH_HUMAN Protein enabled homolog OS=Homo sapiens GN=ENAH PE=1 SV=2	77909000	45988000	61948500	36263000	35829000	36046000	0.53673	4.53e-10	3	66.509	591
O94992	Protein HEXIM1	HEXIM1	>sp|O94992|HEXI1_HUMAN Protein HEXIM1 OS=Homo sapiens GN=HEXIM1 PE=1 SV=1	0	0	0	33652000	0	16826000	#DIV/0!	1.91e-08	2	40.623	359
Q3MHD2	Protein LSM12 homolog	LSM12	>sp|Q3MHD2|LSM12_HUMAN Protein LSM12 homolog OS=Homo sapiens GN=LSM12 PE=1 SV=2	75157000	84321000	79739000	0	68396000	34198000	0.395603	2.29e-05	2	21.701	195
Q9BVG4	Protein PBDC1	PBDC1	>sp|Q9BVG4|PBDC1_HUMAN Protein PBDC1 OS=Homo sapiens GN=PBDC1 PE=1 SV=1	0	0	0	64657000	56739000	60698000	#DIV/0!	2.96e-08	3	26.056	233
Q15435	Protein phosphatase 1 regulatory subunit 7	PPP1R7	>sp|Q15435|PP1R7_HUMAN Protein phosphatase 1 regulatory subunit 7 OS=Homo sapiens GN=PPP1R7 PE=1 SV=1	79830000	53104000	66467000	0	0	0	0	4.02e-08	2	41.564	360
Q9Y570	Protein phosphatase methylesterase 1	PPME1	>sp|Q9Y570|PPME1_HUMAN Protein phosphatase methylesterase 1 OS=Homo sapiens GN=PPME1 PE=1 SV=3	56735000	0	28367500	87372000	85087000	86229500	2.80391	1.15e-22	5	42.315	386
Q9Y520	Protein PRRC2C	PRRC2C	>sp|Q9Y520|PRC2C_HUMAN Protein PRRC2C OS=Homo sapiens GN=PRRC2C PE=1 SV=4	14312000	0	7156000	0	0	0	0	0.00015242	2	316.91	2896
Q14690	Protein RRP5 homolog	PDCD11	>sp|Q14690|RRP5_HUMAN Protein RRP5 homolog OS=Homo sapiens GN=PDCD11 PE=1 SV=3	112440000	97587000	105013500	69581000	52788000	61184500	0.537435	1.34e-23	8	208.7	1871
P60903	Protein S100-A10	S100A10	>sp|P60903|S10AA_HUMAN Protein S100-A10 OS=Homo sapiens GN=S100A10 PE=1 SV=2	0	0	0	147710000	132310000	140010000	#DIV/0!	3.33e-06	2	11.203	97
P31949	Protein S100-A11	S100A11	>sp|P31949|S10AB_HUMAN Protein S100-A11 OS=Homo sapiens GN=S100A11 PE=1 SV=2	137770000	128860000	133315000	712690000	750050000	731370000	5.06043	5.25e-35	3	11.74	105
Q99584	Protein S100-A13	S100A13	>sp|Q99584|S10AD_HUMAN Protein S100-A13 OS=Homo sapiens GN=S100A13 PE=1 SV=1	59232000	73490000	66361000	292350000	321640000	306995000	4.26725	1.78e-10	3	11.471	98
Q96ER3	Protein SAAL1	SAAL1	>sp|Q96ER3|SAAL1_HUMAN Protein SAAL1 OS=Homo sapiens GN=SAAL1 PE=1 SV=2	18191000	22030000	20110500	12368000	13140000	12754000	0.584996	0.000167	2	53.557	474
Q01105	Protein SET	SET	>sp|Q01105|SET_HUMAN Protein SET OS=Homo sapiens GN=SET PE=1 SV=3	1391300000	1488700000	1440000000	900020000	910820000	905420000	0.579986	1.41e-22	5	33.488	290
P18583	Protein SON	SON	>sp|P18583|SON_HUMAN Protein SON OS=Homo sapiens GN=SON PE=1 SV=4	0	0	0	0	48868000	24434000	#DIV/0!	4.51e-08	2	263.83	2426
Q92734	Protein TFG	TFG	>sp|Q92734|TFG_HUMAN Protein TFG OS=Homo sapiens GN=TFG PE=1 SV=2	0	0	0	37488000	0	18744000	#DIV/0!	2.61e-11	3	43.447	400
O94855	Protein transport protein Sec24D	SEC24D	>sp|O94855|SC24D_HUMAN Protein transport protein Sec24D OS=Homo sapiens GN=SEC24D PE=1 SV=2	0	0	0	39222000	39407000	39314500	#DIV/0!	2.45e-06	2	113.01	1032
O94979	Protein transport protein Sec31A	SEC31A	>sp|O94979|SC31A_HUMAN Protein transport protein Sec31A OS=Homo sapiens GN=SEC31A PE=1 SV=3	57729000	59905000	58817000	44018000	0	22009000	0.345165	8.91e-09	4	133.01	1220
P60468	Protein transport protein Sec61 subunit beta	SEC61B	>sp|P60468|SC61B_HUMAN Protein transport protein Sec61 subunit beta OS=Homo sapiens GN=SEC61B PE=1 SV=2	0	0	0	93373000	128750000	111061500	#DIV/0!	2.99e-07	2	9.9743	96
Q9H3U1	Protein unc-45 homolog A	UNC45A	>sp|Q9H3U1|UN45A_HUMAN Protein unc-45 homolog A OS=Homo sapiens GN=UNC45A PE=1 SV=1	79195000	96799000	87997000	54691000	55022000	54856500	0.575029	6.26e-15	6	103.08	944
P06454	Prothymosin alpha;Thymosin alpha-1	PTMA	>sp|P06454|PTMA_HUMAN Prothymosin alpha OS=Homo sapiens GN=PTMA PE=1 SV=2	198270000	0	99135000	201880000	282720000	242300000	2.25453	2.46e-15	4	12.203	111
P61457	Pterin-4-alpha-carbinolamine dehydratase	PCBD1	>sp|P61457|PHS_HUMAN Pterin-4-alpha-carbinolamine dehydratase OS=Homo sapiens GN=PCBD1 PE=1 SV=2	0	0	0	82100000	0	41050000	#DIV/0!	0.00023164	2	11.999	104
Q15397	Pumilio domain-containing protein KIAA0020	KIAA0020	>sp|Q15397|K0020_HUMAN Pumilio domain-containing protein KIAA0020 OS=Homo sapiens GN=KIAA0020 PE=1 SV=3	42660000	43001000	42830500	95099000	77612000	86355500	1.8598	2.7e-17	4	73.584	648
Q7L2E3	Putative ATP-dependent RNA helicase DHX30	DHX30	>sp|Q7L2E3|DHX30_HUMAN Putative ATP-dependent RNA helicase DHX30 OS=Homo sapiens GN=DHX30 PE=1 SV=1	217220000	222820000	220020000	129990000	141330000	135660000	0.568747	6.47e-26	10	133.94	1194
Q9HCE1	Putative helicase MOV-10	MOV10	>sp|Q9HCE1|MOV10_HUMAN Putative helicase MOV-10 OS=Homo sapiens GN=MOV10 PE=1 SV=2	0	0	0	41037000	0	20518500	#DIV/0!	9.48e-08	3	113.67	1003
P46087	Putative ribosomal RNA methyltransferase NOP2	NOP2	>sp|P46087|NOP2_HUMAN Putative ribosomal RNA methyltransferase NOP2 OS=Homo sapiens GN=NOP2 PE=1 SV=2	72960000	0	36480000	118600000	107640000	113120000	2.86032	1.11e-10	4	89.301	812
P98179	Putative RNA-binding protein 3	RBM3	>sp|P98179|RBM3_HUMAN Putative RNA-binding protein 3 OS=Homo sapiens GN=RBM3 PE=1 SV=1	250420000	263100000	256760000	136810000	165830000	151320000	0.543624	5.01e-09	2	17.17	157
Q9Y383	Putative RNA-binding protein Luc7-like 2	LUC7L2	>sp|Q9Y383|LC7L2_HUMAN Putative RNA-binding protein Luc7-like 2 OS=Homo sapiens GN=LUC7L2 PE=1 SV=2	294740000	261630000	278185000	182370000	174310000	178340000	0.59135	1.3e-17	6	46.513	392
Q9NVS9	Pyridoxine-5-phosphate oxidase	PNPO	>sp|Q9NVS9|PNPO_HUMAN Pyridoxine-5-phosphate oxidase OS=Homo sapiens GN=PNPO PE=1 SV=1	16489000	0	8244500	0	0	0	0	0.00014231	2	29.988	261
Q96C36	Pyrroline-5-carboxylate reductase 2	PYCR2	>sp|Q96C36|P5CR2_HUMAN Pyrroline-5-carboxylate reductase 2 OS=Homo sapiens GN=PYCR2 PE=1 SV=1	236070000	263500000	249785000	15016000	0	7508000	0.027726	3.44e-17	2	33.637	320
P11177	Pyruvate dehydrogenase E1 component subunit beta, mitochondrial	PDHB	>sp|P11177|ODPB_HUMAN Pyruvate dehydrogenase E1 component subunit beta, mitochondrial OS=Homo sapiens GN=PDHB PE=1 SV=3	235950000	292510000	264230000	150740000	156450000	153595000	0.536197	1.6e-16	5	39.233	359
Q08257	Quinone oxidoreductase	CRYZ	>sp|Q08257|QOR_HUMAN Quinone oxidoreductase OS=Homo sapiens GN=CRYZ PE=1 SV=1	0	0	0	232060000	212220000	222140000	#DIV/0!	1.7e-30	6	35.206	329
Q3YEC7	Rab-like protein 6	RABL6	>sp|Q3YEC7|RABL6_HUMAN Rab-like protein 6 OS=Homo sapiens GN=RABL6 PE=1 SV=2	0	0	0	12287000	9184300	10735650	#DIV/0!	7.53e-06	2	79.548	729
Q6IAA8	Ragulator complex protein LAMTOR1	LAMTOR1	>sp|Q6IAA8|LTOR1_HUMAN Ragulator complex protein LAMTOR1 OS=Homo sapiens GN=LAMTOR1 PE=1 SV=2	0	0	0	91721000	0	45860500	#DIV/0!	6.9e-06	2	17.745	161
P43487	Ran-specific GTPase-activating protein	RANBP1	>sp|P43487|RANG_HUMAN Ran-specific GTPase-activating protein OS=Homo sapiens GN=RANBP1 PE=1 SV=1	1359200000	1320200000	1339700000	289660000	291120000	290390000	0.199942	3.61e-55	6	23.31	201
P61026	Ras-related protein Rab-10	RAB10	>sp|P61026|RAB10_HUMAN Ras-related protein Rab-10 OS=Homo sapiens GN=RAB10 PE=1 SV=1	141640000	0	70820000	295560000	300230000	297895000	3.88005	5.32e-16	2	22.541	200
Q9NP72	Ras-related protein Rab-18	RAB18	>sp|Q9NP72|RAB18_HUMAN Ras-related protein Rab-18 OS=Homo sapiens GN=RAB18 PE=1 SV=1	0	69123000	34561500	149980000	140810000	145395000	3.88049	1.6e-19	5	22.977	206
Q9UL25	Ras-related protein Rab-21	RAB21	>sp|Q9UL25|RAB21_HUMAN Ras-related protein Rab-21 OS=Homo sapiens GN=RAB21 PE=1 SV=3	0	0	0	49439000	46338000	47888500	#DIV/0!	1.35e-08	2	24.347	225
Q13637	Ras-related protein Rab-32	RAB32	>sp|Q13637|RAB32_HUMAN Ras-related protein Rab-32 OS=Homo sapiens GN=RAB32 PE=1 SV=3	0	0	0	45684000	48856000	47270000	#DIV/0!	1.5e-07	3	24.997	225
Q9BZG1	Ras-related protein Rab-34	RAB34	>sp|Q9BZG1|RAB34_HUMAN Ras-related protein Rab-34 OS=Homo sapiens GN=RAB34 PE=1 SV=1	0	0	0	52972000	0	26486000	#DIV/0!	3.85e-05	2	29.044	259
P10301	Ras-related protein R-Ras	RRAS	>sp|P10301|RRAS_HUMAN Ras-related protein R-Ras OS=Homo sapiens GN=RRAS PE=1 SV=1	0	0	0	50685000	60103000	55394000	#DIV/0!	2.85e-06	2	23.48	218
P62070	Ras-related protein R-Ras2	RRAS2	>sp|P62070|RRAS2_HUMAN Ras-related protein R-Ras2 OS=Homo sapiens GN=RRAS2 PE=1 SV=1	0	17594000	8797000	0	0	0	0	1.79e-06	2	23.399	204
P18754	Regulator of chromosome condensation	RCC1	>sp|P18754|RCC1_HUMAN Regulator of chromosome condensation OS=Homo sapiens GN=RCC1 PE=1 SV=1	451480000	540000000	495740000	279170000	272900000	276035000	0.513618	2.16e-21	6	44.969	421
Q92900	Regulator of nonsense transcripts 1	UPF1	>sp|Q92900|RENT1_HUMAN Regulator of nonsense transcripts 1 OS=Homo sapiens GN=UPF1 PE=1 SV=2	111330000	166300000	138815000	68817000	68849000	68833000	0.457393	7.35e-23	7	124.34	1129
Q8N122	Regulatory-associated protein of mTOR	RPTOR	>sp|Q8N122|RPTOR_HUMAN Regulatory-associated protein of mTOR OS=Homo sapiens GN=RPTOR PE=1 SV=1	0	14075000	7037500	0	0	0	0	6.09e-06	2	149.04	1335
P35250	Replication factor C subunit 2	RFC2	>sp|P35250|RFC2_HUMAN Replication factor C subunit 2 OS=Homo sapiens GN=RFC2 PE=1 SV=3	0	0	0	31189000	0	15594500	#DIV/0!	5.74e-09	2	39.157	354
P35249	Replication factor C subunit 4	RFC4	>sp|P35249|RFC4_HUMAN Replication factor C subunit 4 OS=Homo sapiens GN=RFC4 PE=1 SV=2	48960000	51501000	50230500	25496000	0	12748000	0.234101	8.35e-13	4	39.681	363
P35244	Replication protein A 14 kDa subunit	RPA3	>sp|P35244|RFA3_HUMAN Replication protein A 14 kDa subunit OS=Homo sapiens GN=RPA3 PE=1 SV=1	441600000	477780000	459690000	236790000	229690000	233240000	0.468023	5.04e-20	4	13.569	121
P15927	Replication protein A 32 kDa subunit	RPA2	>sp|P15927|RFA2_HUMAN Replication protein A 32 kDa subunit OS=Homo sapiens GN=RPA2 PE=1 SV=1	0	0	0	0	44541000	22270500	#DIV/0!	2.9e-16	4	29.247	270
P27694	Replication protein A 70 kDa DNA-binding subunit	RPA1	>sp|P27694|RFA1_HUMAN Replication protein A 70 kDa DNA-binding subunit OS=Homo sapiens GN=RPA1 PE=1 SV=2	540180000	600500000	570340000	369520000	349800000	359660000	0.581685	5.42e-46	12	68.137	616
Q15293	Reticulocalbin-1	RCN1	>sp|Q15293|RCN1_HUMAN Reticulocalbin-1 OS=Homo sapiens GN=RCN1 PE=1 SV=1	0	101170000	50585000	128600000	150010000	139305000	2.54024	3.83e-11	3	38.89	331
Q9NQC3	Reticulon-4	RTN4	>sp|Q9NQC3|RTN4_HUMAN Reticulon-4 OS=Homo sapiens GN=RTN4 PE=1 SV=2	145800000	258480000	202140000	485410000	523190000	504300000	2.30126	4.9e-58	6	129.93	1192
P00352	Retinal dehydrogenase 1	ALDH1A1	>sp|P00352|AL1A1_HUMAN Retinal dehydrogenase 1 OS=Homo sapiens GN=ALDH1A1 PE=1 SV=2	56007000	0	28003500	6700100000	3598200000	5149150000	169.611	6.6e-115	17	54.861	501
Q8IZV5	Retinol dehydrogenase 10	RDH10	>sp|Q8IZV5|RDH10_HUMAN Retinol dehydrogenase 10 OS=Homo sapiens GN=RDH10 PE=1 SV=1	0	0	0	0	107790000	53895000	#DIV/0!	4.07e-10	4	38.087	341
Q8TC12	Retinol dehydrogenase 11	RDH11	>sp|Q8TC12|RDH11_HUMAN Retinol dehydrogenase 11 OS=Homo sapiens GN=RDH11 PE=1 SV=2	20721000	0	10360500	35614000	32535000	34074500	3.03374	5.06e-08	2	35.386	318
P78346	Ribonuclease P protein subunit p30	RPP30	>sp|P78346|RPP30_HUMAN Ribonuclease P protein subunit p30 OS=Homo sapiens GN=RPP30 PE=1 SV=1	50312000	53486000	51899000	0	0	0	0	4.97e-08	3	29.321	268
P23921	Ribonucleoside-diphosphate reductase large subunit	RRM1	>sp|P23921|RIR1_HUMAN Ribonucleoside-diphosphate reductase large subunit OS=Homo sapiens GN=RRM1 PE=1 SV=1	330220000	350650000	340435000	172930000	172580000	172755000	0.468086	3.09e-53	11	90.069	792
P60891	Ribose-phosphate pyrophosphokinase 1	PRPS1	>sp|P60891|PRPS1_HUMAN Ribose-phosphate pyrophosphokinase 1 OS=Homo sapiens GN=PRPS1 PE=1 SV=2	119970000	153800000	136885000	91837000	63227000	77532000	0.522462	1.38e-35	2	34.834	318
Q14684	Ribosomal RNA processing protein 1 homolog B	RRP1B	>sp|Q14684|RRP1B_HUMAN Ribosomal RNA processing protein 1 homolog B OS=Homo sapiens GN=RRP1B PE=1 SV=3	52160000	68606000	60383000	0	0	0	0	4.38e-17	5	84.427	758
Q9GZL7	Ribosome biogenesis protein WDR12	WDR12	>sp|Q9GZL7|WDR12_HUMAN Ribosome biogenesis protein WDR12 OS=Homo sapiens GN=WDR12 PE=1 SV=2	50971000	55306000	53138500	0	0	0	0	2.94e-07	2	47.707	423
Q15050	Ribosome biogenesis regulatory protein homolog	RRS1	>sp|Q15050|RRS1_HUMAN Ribosome biogenesis regulatory protein homolog OS=Homo sapiens GN=RRS1 PE=1 SV=2	210090000	200590000	205340000	95955000	92229000	94092000	0.422677	5.2e-18	5	41.193	365
Q9Y3A5	Ribosome maturation protein SBDS	SBDS	>sp|Q9Y3A5|SBDS_HUMAN Ribosome maturation protein SBDS OS=Homo sapiens GN=SBDS PE=1 SV=4	92520000	75258000	83889000	0	34976000	17488000	0.192294	3.09e-07	2	28.763	250
O00442	RNA 3-terminal phosphate cyclase	RTCA	>sp|O00442|RTCA_HUMAN RNA 3-terminal phosphate cyclase OS=Homo sapiens GN=RTCA PE=1 SV=1	0	24390000	12195000	0	0	0	0	1.45e-06	2	39.336	366
Q9Y2P8	RNA 3-terminal phosphate cyclase-like protein	RCL1	>sp|Q9Y2P8|RCL1_HUMAN RNA 3-terminal phosphate cyclase-like protein OS=Homo sapiens GN=RCL1 PE=1 SV=3	0	17588000	8794000	0	0	0	0	0.00097516	2	40.842	373
Q8N7H5	RNA polymerase II-associated factor 1 homolog	PAF1	>sp|Q8N7H5|PAF1_HUMAN RNA polymerase II-associated factor 1 homolog OS=Homo sapiens GN=PAF1 PE=1 SV=2	0	0	0	0	19575000	9787500	#DIV/0!	4.45e-07	2	59.975	531
Q9H6T3	RNA polymerase II-associated protein 3	RPAP3	>sp|Q9H6T3|RPAP3_HUMAN RNA polymerase II-associated protein 3 OS=Homo sapiens GN=RPAP3 PE=1 SV=2	10311000	0	5155500	0	0	0	0	0.00080431	2	75.718	665
P38159	RNA-binding motif protein, X chromosome	RBMX	>sp|P38159|RBMX_HUMAN RNA-binding motif protein, X chromosome OS=Homo sapiens GN=RBMX PE=1 SV=3;>sp|Q96E39|RMXL1_HUMAN RNA binding motif protein, X-linked-like-1 OS=Homo sapiens GN=RBMXL1 PE=1 SV=1	911830000	936410000	924120000	584080000	603320000	593700000	0.592609	1.84e-20	5	42.331	391
P98175	RNA-binding protein 10	RBM10	>sp|P98175|RBM10_HUMAN RNA-binding protein 10 OS=Homo sapiens GN=RBM10 PE=1 SV=3	33194000	0	16597000	0	0	0	0	2.89e-05	2	103.53	930
Q9NW13	RNA-binding protein 28	RBM28	>sp|Q9NW13|RBM28_HUMAN RNA-binding protein 28 OS=Homo sapiens GN=RBM28 PE=1 SV=3	46388000	53194000	49791000	0	0	0	0	4.9e-11	3	85.737	759
Q14498	RNA-binding protein 39	RBM39	>sp|Q14498|RBM39_HUMAN RNA-binding protein 39 OS=Homo sapiens GN=RBM39 PE=1 SV=2	249240000	276070000	262655000	150540000	179890000	165215000	0.580221	2.89e-44	7	59.379	530
Q9BWF3	RNA-binding protein 4	RBM4	>sp|Q9BWF3|RBM4_HUMAN RNA-binding protein 4 OS=Homo sapiens GN=RBM4 PE=1 SV=1	162760000	205690000	184225000	111910000	118750000	115330000	0.577462	2.51e-12	5	40.313	364
Q9UKM9	RNA-binding protein Raly	RALY	>sp|Q9UKM9|RALY_HUMAN RNA-binding protein Raly OS=Homo sapiens GN=RALY PE=1 SV=1	57035000	62045000	59540000	103660000	127110000	115385000	1.7876	5.55e-12	4	32.463	306
Q8WVM8	Sec1 family domain-containing protein 1	SCFD1	>sp|Q8WVM8|SCFD1_HUMAN Sec1 family domain-containing protein 1 OS=Homo sapiens GN=SCFD1 PE=1 SV=4	0	43482000	21741000	0	0	0	0	2.62e-07	2	72.379	642
Q9Y6Y8	SEC23-interacting protein	SEC23IP	>sp|Q9Y6Y8|S23IP_HUMAN SEC23-interacting protein OS=Homo sapiens GN=SEC23IP PE=1 SV=1	84037000	73827000	78932000	58881000	0	29440500	0.34405	1.34e-10	4	111.08	1000
O14828	Secretory carrier-associated membrane protein 3	SCAMP3	>sp|O14828|SCAM3_HUMAN Secretory carrier-associated membrane protein 3 OS=Homo sapiens GN=SCAMP3 PE=1 SV=3	0	0	0	102380000	0	51190000	#DIV/0!	2.5e-13	3	38.287	347
P35270	Sepiapterin reductase	SPR	>sp|P35270|SPRE_HUMAN Sepiapterin reductase OS=Homo sapiens GN=SPR PE=1 SV=1	80426000	54524000	67475000	119440000	138100000	128770000	1.76036	1.53e-34	5	28.048	261
Q9NVA2	Septin-11	SEPT11	>sp|Q9NVA2|SEP11_HUMAN Septin-11 OS=Homo sapiens GN=SEPT11 PE=1 SV=3	37890000	0	18945000	50417000	62100000	56258500	2.7392	5.81e-10	4	49.398	429
Q9UHD8	Septin-9	SEPT9	>sp|Q9UHD8|SEPT9_HUMAN Septin-9 OS=Homo sapiens GN=SEPT9 PE=1 SV=2	0	0	0	42765000	0	21382500	#DIV/0!	2.01e-11	3	65.401	586
Q13501	Sequestosome-1	SQSTM1	>sp|Q13501|SQSTM_HUMAN Sequestosome-1 OS=Homo sapiens GN=SQSTM1 PE=1 SV=1	0	65119000	32559500	700250000	724530000	712390000	20.1823	9.88e-33	6	47.687	440
O15270	Serine palmitoyltransferase 2	SPTLC2	>sp|O15270|SPTC2_HUMAN Serine palmitoyltransferase 2 OS=Homo sapiens GN=SPTLC2 PE=1 SV=1	0	8075600	4037800	0	0	0	0	9.36e-05	2	62.924	562
Q07955	Serine/arginine-rich splicing factor 1	SRSF1	>sp|Q07955|SRSF1_HUMAN Serine/arginine-rich splicing factor 1 OS=Homo sapiens GN=SRSF1 PE=1 SV=2	654880000	641060000	647970000	397410000	415540000	406475000	0.57864	2.01e-28	8	27.744	248
O75494	Serine/arginine-rich splicing factor 10	SRSF10	>sp|O75494|SRS10_HUMAN Serine/arginine-rich splicing factor 10 OS=Homo sapiens GN=SRSF10 PE=1 SV=1;>sp|Q8WXF0|SRS12_HUMAN Serine/arginine-rich splicing factor 12 OS=Homo sapiens GN=SRSF12 PE=2 SV=1	151630000	127190000	139410000	0	0	0	0	2.44e-14	4	31.3	262
Q9BZL6	Serine/threonine-protein kinase D2	PRKD2	>sp|Q9BZL6|KPCD2_HUMAN Serine/threonine-protein kinase D2 OS=Homo sapiens GN=PRKD2 PE=1 SV=2;>sp|Q15139|KPCD1_HUMAN Serine/threonine-protein kinase D1 OS=Homo sapiens GN=PRKD1 PE=1 SV=2	0	35916000	17958000	0	0	0	0	0.00057482	2	96.749	878
Q15172	Serine/threonine-protein phosphatase 2A 56 kDa regulatory subunit alpha isoform	PPP2R5A	>sp|Q15172|2A5A_HUMAN Serine/threonine-protein phosphatase 2A 56 kDa regulatory subunit alpha isoform OS=Homo sapiens GN=PPP2R5A PE=1 SV=1	0	0	0	0	69529000	34764500	#DIV/0!	0.00055116	2	56.193	486
Q15257	Serine/threonine-protein phosphatase 2A activator	PPP2R4	>sp|Q15257|PTPA_HUMAN Serine/threonine-protein phosphatase 2A activator OS=Homo sapiens GN=PPP2R4 PE=1 SV=3	119950000	94800000	107375000	0	131810000	65905000	0.566167	5.94e-16	4	40.667	358
Q5H9R7	Serine/threonine-protein phosphatase 6 regulatory subunit 3	PPP6R3	>sp|Q5H9R7|PP6R3_HUMAN Serine/threonine-protein phosphatase 6 regulatory subunit 3 OS=Homo sapiens GN=PPP6R3 PE=1 SV=2	56737000	57166000	56951500	32794000	36344000	34569000	0.559901	2.5e-17	5	97.668	873
Q96HS1	Serine/threonine-protein phosphatase PGAM5, mitochondrial	PGAM5	>sp|Q96HS1|PGAM5_HUMAN Serine/threonine-protein phosphatase PGAM5, mitochondrial OS=Homo sapiens GN=PGAM5 PE=1 SV=2	0	0	0	50717000	86559000	68638000	#DIV/0!	8.72e-11	4	32.004	289
P49591	Serine--tRNA ligase, cytoplasmic	SARS	>sp|P49591|SYSC_HUMAN Serine--tRNA ligase, cytoplasmic OS=Homo sapiens GN=SARS PE=1 SV=3	604730000	586090000	595410000	324950000	337370000	331160000	0.51304	1.11e-44	10	58.777	514
P50454	Serpin H1	SERPINH1	>sp|P50454|SERPH_HUMAN Serpin H1 OS=Homo sapiens GN=SERPINH1 PE=1 SV=2	568770000	569140000	568955000	2390700000	2572600000	2481650000	4.02339	1.7e-151	18	46.44	418
Q15165	Serum paraoxonase/arylesterase 2	PON2	>sp|Q15165|PON2_HUMAN Serum paraoxonase/arylesterase 2 OS=Homo sapiens GN=PON2 PE=1 SV=3	0	0	0	0	72202000	36101000	#DIV/0!	3.53e-05	2	39.396	354
P10768	S-formylglutathione hydrolase	ESD	>sp|P10768|ESTD_HUMAN S-formylglutathione hydrolase OS=Homo sapiens GN=ESD PE=1 SV=2	561650000	516870000	539260000	192580000	224350000	208465000	0.356586	8.63e-38	7	31.462	282
Q9H299	SH3 domain-binding glutamic acid-rich-like protein 3	SH3BGRL3	>sp|Q9H299|SH3L3_HUMAN SH3 domain-binding glutamic acid-rich-like protein 3 OS=Homo sapiens GN=SH3BGRL3 PE=1 SV=1	0	0	0	147820000	145170000	146495000	#DIV/0!	3.3e-06	2	10.438	93
A0MZ66	Shootin-1	KIAA1598	>sp|A0MZ66|SHOT1_HUMAN Shootin-1 OS=Homo sapiens GN=KIAA1598 PE=1 SV=4	0	0	0	115430000	154920000	135175000	#DIV/0!	1.74e-19	5	71.639	631
P37108	Signal recognition particle 14 kDa protein	SRP14	>sp|P37108|SRP14_HUMAN Signal recognition particle 14 kDa protein OS=Homo sapiens GN=SRP14 PE=1 SV=2	345520000	0	172760000	459390000	430570000	444980000	2.37589	1.16e-56	4	14.57	136
Q9Y5M8	Signal recognition particle receptor subunit beta	SRPRB	>sp|Q9Y5M8|SRPRB_HUMAN Signal recognition particle receptor subunit beta OS=Homo sapiens GN=SRPRB PE=1 SV=3	161160000	217590000	189375000	98827000	79891000	89359000	0.435257	1.26e-17	7	29.702	271
P42224	Signal transducer and activator of transcription 1-alpha/beta	STAT1	>sp|P42224|STAT1_HUMAN Signal transducer and activator of transcription 1-alpha/beta OS=Homo sapiens GN=STAT1 PE=1 SV=2	87884000	120920000	104402000	229790000	242380000	236085000	2.08588	7.84e-53	9	87.334	750
P62308	Small nuclear ribonucleoprotein G	SNRPG	>sp|P62308|RUXG_HUMAN Small nuclear ribonucleoprotein G OS=Homo sapiens GN=SNRPG PE=1 SV=1;>sp|A8MWD9|RUXGL_HUMAN Small nuclear ribonucleoprotein G-like protein OS=Homo sapiens PE=3 SV=2	204040000	190930000	197485000	0	0	0	0	8.34e-06	2	8.496	76
Q00796	Sorbitol dehydrogenase	SORD	>sp|Q00796|DHSO_HUMAN Sorbitol dehydrogenase OS=Homo sapiens GN=SORD PE=1 SV=4	0	110310000	55155000	159630000	152230000	155930000	2.6078	2.88e-56	5	38.324	357
P30626	Sorcin	SRI	>sp|P30626|SORCN_HUMAN Sorcin OS=Homo sapiens GN=SRI PE=1 SV=1	107570000	0	53785000	115930000	125200000	120565000	2.06771	2.89e-11	3	21.676	198
Q9UNH7	Sorting nexin-6	SNX6	>sp|Q9UNH7|SNX6_HUMAN Sorting nexin-6 OS=Homo sapiens GN=SNX6 PE=1 SV=1	42666000	62601000	52633500	0	0	0	0	7.84e-09	3	46.648	406
P19623	Spermidine synthase	SRM	>sp|P19623|SPEE_HUMAN Spermidine synthase OS=Homo sapiens GN=SRM PE=1 SV=1	333290000	386320000	359805000	222990000	229820000	226405000	0.580428	9.18e-40	9	33.824	302
Q13838	Spliceosome RNA helicase DDX39B	DDX39B	>sp|Q13838|DX39B_HUMAN Spliceosome RNA helicase DDX39B OS=Homo sapiens GN=DDX39B PE=1 SV=1	2792000000	3013400000	2902700000	1254900000	1250900000	1252900000	0.398147	2.32e-144	6	48.991	428
Q9BWJ5	Splicing factor 3B subunit 5	SF3B5	>sp|Q9BWJ5|SF3B5_HUMAN Splicing factor 3B subunit 5 OS=Homo sapiens GN=SF3B5 PE=1 SV=1	70352000	0	35176000	0	0	0	0	7.06e-05	2	10.135	86
Q96I25	Splicing factor 45	RBM17	>sp|Q96I25|SPF45_HUMAN Splicing factor 45 OS=Homo sapiens GN=RBM17 PE=1 SV=1	0	0	0	38719000	0	19359500	#DIV/0!	3.68e-06	2	44.961	401
Q01081	Splicing factor U2AF 35 kDa subunit	U2AF1	>sp|Q01081|U2AF1_HUMAN Splicing factor U2AF 35 kDa subunit OS=Homo sapiens GN=U2AF1 PE=1 SV=3;>sp|Q8WU68|U2AF4_HUMAN Splicing factor U2AF 26 kDa subunit OS=Homo sapiens GN=U2AF1L4 PE=1 SV=2	396070000	303850000	349960000	204430000	210680000	207555000	0.547072	1.46e-19	5	27.872	240
P26368	Splicing factor U2AF 65 kDa subunit	U2AF2	>sp|P26368|U2AF2_HUMAN Splicing factor U2AF 65 kDa subunit OS=Homo sapiens GN=U2AF2 PE=1 SV=4	989320000	941890000	965605000	549150000	630240000	589695000	0.563323	1.29e-59	9	53.5	475
P23246	Splicing factor, proline- and glutamine-rich	SFPQ	>sp|P23246|SFPQ_HUMAN Splicing factor, proline- and glutamine-rich OS=Homo sapiens GN=SFPQ PE=1 SV=2	2375300000	2467100000	2421200000	1300000000	1441300000	1370650000	0.522186	3.09e-68	13	76.149	707
Q8WXA9	Splicing regulatory glutamine/lysine-rich protein 1	SREK1	>sp|Q8WXA9|SREK1_HUMAN Splicing regulatory glutamine/lysine-rich protein 1 OS=Homo sapiens GN=SREK1 PE=1 SV=1	0	0	0	0	31127000	15563500	#DIV/0!	1.5e-06	2	59.38	508
P35610	Sterol O-acyltransferase 1	SOAT1	>sp|P35610|SOAT1_HUMAN Sterol O-acyltransferase 1 OS=Homo sapiens GN=SOAT1 PE=1 SV=3	39153000	0	19576500	92106000	78855000	85480500	4.02774	5.57e-08	2	64.734	550
Q15738	Sterol-4-alpha-carboxylate 3-dehydrogenase, decarboxylating	NSDHL	>sp|Q15738|NSDHL_HUMAN Sterol-4-alpha-carboxylate 3-dehydrogenase, decarboxylating OS=Homo sapiens GN=NSDHL PE=1 SV=2	78364000	85259000	81811500	46780000	47899000	47339500	0.533751	4e-13	3	41.9	373
Q14683	Structural maintenance of chromosomes protein 1A	SMC1A	>sp|Q14683|SMC1A_HUMAN Structural maintenance of chromosomes protein 1A OS=Homo sapiens GN=SMC1A PE=1 SV=2	0	63703000	31851500	0	0	0	0	8.05e-11	5	143.23	1233
O95347	Structural maintenance of chromosomes protein 2	SMC2	>sp|O95347|SMC2_HUMAN Structural maintenance of chromosomes protein 2 OS=Homo sapiens GN=SMC2 PE=1 SV=2	61423000	0	30711500	0	33312000	16656000	0.500264	1.34e-07	4	135.65	1197
Q9UQE7	Structural maintenance of chromosomes protein 3	SMC3	>sp|Q9UQE7|SMC3_HUMAN Structural maintenance of chromosomes protein 3 OS=Homo sapiens GN=SMC3 PE=1 SV=2	61897000	81968000	71932500	0	0	0	0	4.64e-12	4	141.54	1217
P31040	Succinate dehydrogenase [ubiquinone] flavoprotein subunit, mitochondrial	SDHA	>sp|P31040|SDHA_HUMAN Succinate dehydrogenase [ubiquinone] flavoprotein subunit, mitochondrial OS=Homo sapiens GN=SDHA PE=1 SV=2	212290000	313960000	263125000	154520000	174140000	164330000	0.576082	8.05e-20	7	72.691	664
P21912	Succinate dehydrogenase [ubiquinone] iron-sulfur subunit, mitochondrial	SDHB	>sp|P21912|SDHB_HUMAN Succinate dehydrogenase [ubiquinone] iron-sulfur subunit, mitochondrial OS=Homo sapiens GN=SDHB PE=1 SV=3	73662000	74816000	74239000	42111000	44519000	43315000	0.53819	1.01e-10	3	31.629	280
P55809	Succinyl-CoA:3-ketoacid coenzyme A transferase 1, mitochondrial	OXCT1	>sp|P55809|SCOT1_HUMAN Succinyl-CoA:3-ketoacid coenzyme A transferase 1, mitochondrial OS=Homo sapiens GN=OXCT1 PE=1 SV=1	38284000	0	19142000	115600000	78558000	97079000	4.67808	1.68e-11	2	56.157	520
Q9Y6N5	Sulfide:quinone oxidoreductase, mitochondrial	SQRDL	>sp|Q9Y6N5|SQRD_HUMAN Sulfide:quinone oxidoreductase, mitochondrial OS=Homo sapiens GN=SQRDL PE=1 SV=1	0	0	0	41610000	37593000	39601500	#DIV/0!	8.28e-08	3	49.96	450
Q9UBT2	SUMO-activating enzyme subunit 2	UBA2	>sp|Q9UBT2|SAE2_HUMAN SUMO-activating enzyme subunit 2 OS=Homo sapiens GN=UBA2 PE=1 SV=2	195760000	211150000	203455000	139760000	103280000	121520000	0.550946	1.77e-33	9	71.223	640
Q9NQ55	Suppressor of SWI4 1 homolog	PPAN	>sp|Q9NQ55|SSF1_HUMAN Suppressor of SWI4 1 homolog OS=Homo sapiens GN=PPAN PE=1 SV=1	82335000	91870000	87102500	0	0	0	0	4.32e-08	3	53.193	473
Q92922	SWI/SNF complex subunit SMARCC1	SMARCC1	>sp|Q92922|SMRC1_HUMAN SWI/SNF complex subunit SMARCC1 OS=Homo sapiens GN=SMARCC1 PE=1 SV=3	69396000	106340000	87868000	52620000	51406000	52013000	0.546023	2.1e-09	3	122.87	1105
O60264	SWI/SNF-related matrix-associated actin-dependent regulator of chromatin subfamily A member 5	SMARCA5	>sp|O60264|SMCA5_HUMAN SWI/SNF-related matrix-associated actin-dependent regulator of chromatin subfamily A member 5 OS=Homo sapiens GN=SMARCA5 PE=1 SV=1	151100000	216500000	183800000	121290000	88133000	104711500	0.525507	2.32e-29	8	121.9	1052
Q92797	Symplekin	SYMPK	>sp|Q92797|SYMPK_HUMAN Symplekin OS=Homo sapiens GN=SYMPK PE=1 SV=2	47875000	0	23937500	0	0	0	0	8.83e-07	3	141.15	1274
O15498	Synaptobrevin homolog YKT6	YKT6	>sp|O15498|YKT6_HUMAN Synaptobrevin homolog YKT6 OS=Homo sapiens GN=YKT6 PE=1 SV=1	0	0	0	0	94784000	47392000	#DIV/0!	1.32e-06	3	22.417	198
O15400	Syntaxin-7	STX7	>sp|O15400|STX7_HUMAN Syntaxin-7 OS=Homo sapiens GN=STX7 PE=1 SV=4	0	0	0	0	52006000	26003000	#DIV/0!	2.08e-08	2	29.815	261
P61764	Syntaxin-binding protein 1	STXBP1	>sp|P61764|STXB1_HUMAN Syntaxin-binding protein 1 OS=Homo sapiens GN=STXBP1 PE=1 SV=1	0	0	0	0	51646000	25823000	#DIV/0!	1.01e-06	3	67.568	594
Q13148	TAR DNA-binding protein 43	TARDBP	>sp|Q13148|TADBP_HUMAN TAR DNA-binding protein 43 OS=Homo sapiens GN=TARDBP PE=1 SV=1	443490000	481440000	462465000	234560000	216850000	225705000	0.450186	4.26e-41	8	44.739	414
Q96GM8	Target of EGR1 protein 1	TOE1	>sp|Q96GM8|TOE1_HUMAN Target of EGR1 protein 1 OS=Homo sapiens GN=TOE1 PE=1 SV=1	0	23449000	11724500	0	0	0	0	1.12e-06	3	56.547	510
O60784	Target of Myb protein 1	TOM1	>sp|O60784|TOM1_HUMAN Target of Myb protein 1 OS=Homo sapiens GN=TOM1 PE=1 SV=2	30637000	24128000	27382500	15361000	0	7680500	0.25873	4.34e-06	2	53.818	492
P50990	T-complex protein 1 subunit theta	CCT8	>sp|P50990|TCPQ_HUMAN T-complex protein 1 subunit theta OS=Homo sapiens GN=CCT8 PE=1 SV=4	4715500000	4790500000	4753000000	11319000000	11845000000	11582000000	2.24774	2.56e-268	29	59.62	548
Q9UGI8	Testin	TES	>sp|Q9UGI8|TES_HUMAN Testin OS=Homo sapiens GN=TES PE=1 SV=1	71374000	0	35687000	42427000	0	21213500	0.548317	7.97e-27	7	47.996	421
O95881	Thioredoxin domain-containing protein 12	TXNDC12	>sp|O95881|TXD12_HUMAN Thioredoxin domain-containing protein 12 OS=Homo sapiens GN=TXNDC12 PE=1 SV=1	116180000	0	58090000	136140000	143710000	139925000	2.2219	2.8e-07	3	19.206	172
Q16881	Thioredoxin reductase 1, cytoplasmic	TXNRD1	>sp|Q16881|TRXR1_HUMAN Thioredoxin reductase 1, cytoplasmic OS=Homo sapiens GN=TXNRD1 PE=1 SV=3	255430000	162750000	209090000	3719700000	4414100000	4066900000	17.9415	2.53e-156	18	70.923	649
Q96J01	THO complex subunit 3	THOC3	>sp|Q96J01|THOC3_HUMAN THO complex subunit 3 OS=Homo sapiens GN=THOC3 PE=1 SV=1	129720000	109960000	119840000	0	0	0	0	2.66e-10	2	38.771	351
Q9NXG2	THUMP domain-containing protein 1	THUMPD1	>sp|Q9NXG2|THUM1_HUMAN THUMP domain-containing protein 1 OS=Homo sapiens GN=THUMPD1 PE=1 SV=2	74331000	0	37165500	88451000	94754000	91602500	2.27351	1.08e-07	2	39.315	353
Q9BV44	THUMP domain-containing protein 3	THUMPD3	>sp|Q9BV44|THUM3_HUMAN THUMP domain-containing protein 3 OS=Homo sapiens GN=THUMPD3 PE=1 SV=1	32393000	0	16196500	0	0	0	0	1.9e-05	2	57.002	507
P04183	Thymidine kinase, cytosolic	TK1	>sp|P04183|KITH_HUMAN Thymidine kinase, cytosolic OS=Homo sapiens GN=TK1 PE=1 SV=2	45962000	40333000	43147500	0	0	0	0	0.00023693	2	25.468	234
P23919	Thymidylate kinase	DTYMK	>sp|P23919|KTHY_HUMAN Thymidylate kinase OS=Homo sapiens GN=DTYMK PE=1 SV=4	76403000	0	38201500	114570000	144910000	129740000	3.13273	9.16e-09	4	23.819	212
P04818	Thymidylate synthase	TYMS	>sp|P04818|TYSY_HUMAN Thymidylate synthase OS=Homo sapiens GN=TYMS PE=1 SV=3	41487000	0	20743500	61998000	111450000	86724000	3.85644	5.14e-15	4	35.716	313
P62328	Thymosin beta-4;Hematopoietic system regulatory peptide	TMSB4X	>sp|P62328|TYB4_HUMAN Thymosin beta-4 OS=Homo sapiens GN=TMSB4X PE=1 SV=2	0	0	0	2819000000	3291100000	3055050000	#DIV/0!	0	3	5.0526	44
Q15654	Thyroid receptor-interacting protein 6	TRIP6	>sp|Q15654|TRIP6_HUMAN Thyroid receptor-interacting protein 6 OS=Homo sapiens GN=TRIP6 PE=1 SV=3	0	0	0	94004000	99918000	96961000	#DIV/0!	4.77e-12	6	50.287	476
Q07157	Tight junction protein ZO-1	TJP1	>sp|Q07157|ZO1_HUMAN Tight junction protein ZO-1 OS=Homo sapiens GN=TJP1 PE=1 SV=3	0	57163000	28581500	286860000	304070000	295465000	9.53566	6.3e-36	12	195.46	1748
O75663	TIP41-like protein	TIPRL	>sp|O75663|TIPRL_HUMAN TIP41-like protein OS=Homo sapiens GN=TIPRL PE=1 SV=2	23600000	0	11800000	0	0	0	0	5.98e-07	2	31.444	272
Q8WZ42	Titin	TTN	>sp|Q8WZ42|TITIN_HUMAN Titin OS=Homo sapiens GN=TTN PE=1 SV=4	0	41784000	20892000	206930000	220460000	213695000	9.43504	1.12e-06	4	3816	34350
Q6ZVM7	TOM1-like protein 2	TOM1L2	>sp|Q6ZVM7|TM1L2_HUMAN TOM1-like protein 2 OS=Homo sapiens GN=TOM1L2 PE=1 SV=1	0	0	0	0	20266000	10133000	#DIV/0!	1.46e-22	3	55.556	507
P37837	Transaldolase	TALDO1	>sp|P37837|TALDO_HUMAN Transaldolase OS=Homo sapiens GN=TALDO1 PE=1 SV=2	659100000	604290000	631695000	1336200000	1384700000	1360450000	1.98657	4.45e-46	9	37.54	337
P23193	Transcription elongation factor A protein 1	TCEA1	>sp|P23193|TCEA1_HUMAN Transcription elongation factor A protein 1 OS=Homo sapiens GN=TCEA1 PE=1 SV=2	118440000	89917000	104178500	242640000	237400000	240020000	2.1252	6.47e-25	5	33.969	301
O00267	Transcription elongation factor SPT5	SUPT5H	>sp|O00267|SPT5H_HUMAN Transcription elongation factor SPT5 OS=Homo sapiens GN=SUPT5H PE=1 SV=1	68331000	0	34165500	0	0	0	0	1.23e-11	4	121	1087
Q7KZ85	Transcription elongation factor SPT6	SUPT6H	>sp|Q7KZ85|SPT6H_HUMAN Transcription elongation factor SPT6 OS=Homo sapiens GN=SUPT6H PE=1 SV=2	30305000	37526000	33915500	0	0	0	0	7.28e-06	2	199.07	1726
Q96K17	Transcription factor BTF3 homolog 4	BTF3L4	>sp|Q96K17|BT3L4_HUMAN Transcription factor BTF3 homolog 4 OS=Homo sapiens GN=BTF3L4 PE=1 SV=1	0	0	0	86604000	0	43302000	#DIV/0!	1.17e-08	3	17.27	158
Q9Y4A5	Transformation/transcription domain-associated protein	TRRAP	>sp|Q9Y4A5|TRRAP_HUMAN Transformation/transcription domain-associated protein OS=Homo sapiens GN=TRRAP PE=1 SV=3	0	0	0	0	8816400	4408200	#DIV/0!	2.65e-07	2	437.6	3859
Q13595	Transformer-2 protein homolog alpha	TRA2A	>sp|Q13595|TRA2A_HUMAN Transformer-2 protein homolog alpha OS=Homo sapiens GN=TRA2A PE=1 SV=1	89304000	121780000	105542000	62081000	57578000	59829500	0.522901	1.17e-13	3	32.688	282
Q01995	Transgelin	TAGLN	>sp|Q01995|TAGL_HUMAN Transgelin OS=Homo sapiens GN=TAGLN PE=1 SV=4	0	252920000	126460000	2640100000	1780000000	2210050000	16.1205	1.71e-68	16	22.611	201
Q9BSH4	Translational activator of cytochrome c oxidase 1	TACO1	>sp|Q9BSH4|TACO1_HUMAN Translational activator of cytochrome c oxidase 1 OS=Homo sapiens GN=TACO1 PE=1 SV=1	0	0	0	0	30272000	15136000	#DIV/0!	2.93e-08	2	32.477	297
Q99598	Translin-associated protein X	TSNAX	>sp|Q99598|TSNAX_HUMAN Translin-associated protein X OS=Homo sapiens GN=TSNAX PE=1 SV=1	73087000	56528000	64807500	0	0	0	0	2.66e-09	3	33.112	290
Q9BTV4	Transmembrane protein 43	TMEM43	>sp|Q9BTV4|TMM43_HUMAN Transmembrane protein 43 OS=Homo sapiens GN=TMEM43 PE=1 SV=1	0	21523000	10761500	0	0	0	0	4.02e-06	2	44.875	400
Q13428	Treacle protein	TCOF1	>sp|Q13428|TCOF_HUMAN Treacle protein OS=Homo sapiens GN=TCOF1 PE=1 SV=3	0	20653000	10326500	0	0	0	0	4.54e-09	2	152.1	1488
P29144	Tripeptidyl-peptidase 2	TPP2	>sp|P29144|TPP2_HUMAN Tripeptidyl-peptidase 2 OS=Homo sapiens GN=TPP2 PE=1 SV=4	0	0	0	0	36926000	18463000	#DIV/0!	4.17e-06	2	138.35	1249
Q9Y3I0	tRNA-splicing ligase RtcB homolog	C22orf28	>sp|Q9Y3I0|RTCB_HUMAN tRNA-splicing ligase RtcB homolog OS=Homo sapiens GN=RTCB PE=1 SV=1	122680000	156770000	139725000	71891000	74758000	73324500	0.484066	1.11e-20	7	55.21	505
Q9NYL9	Tropomodulin-3	TMOD3	>sp|Q9NYL9|TMOD3_HUMAN Tropomodulin-3 OS=Homo sapiens GN=TMOD3 PE=1 SV=1	0	0	0	0	40706000	20353000	#DIV/0!	2.78e-16	2	39.594	352
P06753	Tropomyosin alpha-3 chain	TPM3	>sp|P06753|TPM3_HUMAN Tropomyosin alpha-3 chain OS=Homo sapiens GN=TPM3 PE=1 SV=2	341270000	342440000	341855000	660700000	634750000	647725000	1.74775	1.24e-26	3	32.95	285
P67936	Tropomyosin alpha-4 chain	TPM4	>sp|P67936|TPM4_HUMAN Tropomyosin alpha-4 chain OS=Homo sapiens GN=TPM4 PE=1 SV=3	403570000	441160000	422365000	2531100000	2670900000	2601000000	5.68044	8.61e-54	5	28.521	248
P23381	Tryptophan--tRNA ligase, cytoplasmic;T1-TrpRS;T2-TrpRS	WARS	>sp|P23381|SYWC_HUMAN Tryptophan--tRNA ligase, cytoplasmic OS=Homo sapiens GN=WARS PE=1 SV=2	218150000	246670000	232410000	131290000	106850000	119070000	0.472582	6.18e-19	6	53.165	471
Q9BVA1	Tubulin beta-2B chain	TUBB2B	>sp|Q9BVA1|TBB2B_HUMAN Tubulin beta-2B chain OS=Homo sapiens GN=TUBB2B PE=1 SV=1;>sp|Q13885|TBB2A_HUMAN Tubulin beta-2A chain OS=Homo sapiens GN=TUBB2A PE=1 SV=1	1059700000	1164800000	1112250000	583420000	693710000	638565000	0.529581	0	4	49.953	445
Q13509	Tubulin beta-3 chain	TUBB3	>sp|Q13509|TBB3_HUMAN Tubulin beta-3 chain OS=Homo sapiens GN=TUBB3 PE=1 SV=2	0	127940000	63970000	144840000	120010000	132425000	1.90952	2.37e-230	3	50.432	450
Q9BUF5	Tubulin beta-6 chain	TUBB6	>sp|Q9BUF5|TBB6_HUMAN Tubulin beta-6 chain OS=Homo sapiens GN=TUBB6 PE=1 SV=1	0	0	0	216220000	231560000	223890000	#DIV/0!	7.38e-76	4	49.857	446
Q9BTW9	Tubulin-specific chaperone D	TBCD	>sp|Q9BTW9|TBCD_HUMAN Tubulin-specific chaperone D OS=Homo sapiens GN=TBCD PE=1 SV=2	45919000	0	22959500	48901000	45914000	47407500	1.90465	2.2e-11	4	132.6	1192
P55327	Tumor protein D52	TPD52	>sp|P55327|TPD52_HUMAN Tumor protein D52 OS=Homo sapiens GN=TPD52 PE=1 SV=2	100330000	116060000	108195000	340650000	226280000	283465000	2.4167	4.24e-29	5	24.327	224
Q12792	Twinfilin-1	TWF1	>sp|Q12792|TWF1_HUMAN Twinfilin-1 OS=Homo sapiens GN=TWF1 PE=1 SV=3	0	68355000	34177500	83203000	80948000	82075500	2.21515	2.58e-25	4	40.282	350
P41240	Tyrosine-protein kinase CSK	CSK	>sp|P41240|CSK_HUMAN Tyrosine-protein kinase CSK OS=Homo sapiens GN=CSK PE=1 SV=1	0	0	0	34458000	0	17229000	#DIV/0!	1.35e-05	2	50.704	450
Q06124	Tyrosine-protein phosphatase non-receptor type 11	PTPN11	>sp|Q06124|PTN11_HUMAN Tyrosine-protein phosphatase non-receptor type 11 OS=Homo sapiens GN=PTPN11 PE=1 SV=2	32192000	32367000	32279500	36510000	0	18255000	0.521657	9.34e-11	5	68.436	597
P54577	Tyrosine--tRNA ligase, cytoplasmic	YARS	>sp|P54577|SYYC_HUMAN Tyrosine--tRNA ligase, cytoplasmic OS=Homo sapiens GN=YARS PE=1 SV=4	911850000	1076000000	993925000	363930000	363880000	363905000	0.337726	1.17e-39	13	59.143	528
P09012	U1 small nuclear ribonucleoprotein A	SNRPA	>sp|P09012|SNRPA_HUMAN U1 small nuclear ribonucleoprotein A OS=Homo sapiens GN=SNRPA PE=1 SV=3	0	8858000	4429000	0	0	0	0	2.43e-06	2	31.279	282
P09234	U1 small nuclear ribonucleoprotein C	SNRPC	>sp|P09234|RU1C_HUMAN U1 small nuclear ribonucleoprotein C OS=Homo sapiens GN=SNRPC PE=1 SV=1	0	85878000	42939000	0	0	0	0	4.77e-07	2	17.394	159
Q8TED0	U3 small nucleolar RNA-associated protein 15 homolog	UTP15	>sp|Q8TED0|UTP15_HUMAN U3 small nucleolar RNA-associated protein 15 homolog OS=Homo sapiens GN=UTP15 PE=1 SV=3	53733000	0	26866500	52617000	46687000	49652000	1.70473	3.49e-06	2	58.414	518
Q9Y5J1	U3 small nucleolar RNA-associated protein 18 homolog	UTP18	>sp|Q9Y5J1|UTP18_HUMAN U3 small nucleolar RNA-associated protein 18 homolog OS=Homo sapiens GN=UTP18 PE=1 SV=3	85980000	0	42990000	0	0	0	0	2.9e-14	4	62.003	556
O43172	U4/U6 small nuclear ribonucleoprotein Prp4	PRPF4	>sp|O43172|PRP4_HUMAN U4/U6 small nuclear ribonucleoprotein Prp4 OS=Homo sapiens GN=PRPF4 PE=1 SV=2	32610000	44956000	38783000	0	0	0	0	3.45e-06	2	58.449	522
O75643	U5 small nuclear ribonucleoprotein 200 kDa helicase	SNRNP200	>sp|O75643|U520_HUMAN U5 small nuclear ribonucleoprotein 200 kDa helicase OS=Homo sapiens GN=SNRNP200 PE=1 SV=2	1304100000	1253500000	1278800000	803710000	788090000	795900000	0.574097	4.42e-144	30	244.5	2136
P54578	Ubiquitin carboxyl-terminal hydrolase 14	USP14	>sp|P54578|UBP14_HUMAN Ubiquitin carboxyl-terminal hydrolase 14 OS=Homo sapiens GN=USP14 PE=1 SV=3	148150000	159110000	153630000	446860000	447860000	447360000	2.68603	7.27e-39	9	56.068	494
Q9Y4E8	Ubiquitin carboxyl-terminal hydrolase 15	USP15	>sp|Q9Y4E8|UBP15_HUMAN Ubiquitin carboxyl-terminal hydrolase 15 OS=Homo sapiens GN=USP15 PE=1 SV=3;>sp|Q13107|UBP4_HUMAN Ubiquitin carboxyl-terminal hydrolase 4 OS=Homo sapiens GN=USP4 PE=1 SV=3;>sp|P51784|UBP11_HUMAN Ubiquitin carboxyl-terminal hydrolase	22951000	0	11475500	0	0	0	0	1.73e-05	2	112.42	981
P15374	Ubiquitin carboxyl-terminal hydrolase isozyme L3	UCHL3	>sp|P15374|UCHL3_HUMAN Ubiquitin carboxyl-terminal hydrolase isozyme L3 OS=Homo sapiens GN=UCHL3 PE=1 SV=1	103710000	99100000	101405000	0	0	0	0	1.21e-09	3	26.182	230
O95155	Ubiquitin conjugation factor E4 B	UBE4B	>sp|O95155|UBE4B_HUMAN Ubiquitin conjugation factor E4 B OS=Homo sapiens GN=UBE4B PE=1 SV=1	0	0	0	0	35214000	17607000	#DIV/0!	3.12e-10	3	146.18	1302
Q92890	Ubiquitin fusion degradation protein 1 homolog	UFD1L	>sp|Q92890|UFD1_HUMAN Ubiquitin fusion degradation protein 1 homolog OS=Homo sapiens GN=UFD1L PE=1 SV=3	62543000	0	31271500	90043000	85449000	87746000	2.58826	8.27e-11	4	34.5	307
O00762	Ubiquitin-conjugating enzyme E2 C	UBE2C	>sp|O00762|UBE2C_HUMAN Ubiquitin-conjugating enzyme E2 C OS=Homo sapiens GN=UBE2C PE=1 SV=1	145800000	121620000	133710000	101130000	0	50565000	0.348832	2.03e-09	3	19.652	179
P51965	Ubiquitin-conjugating enzyme E2 E1	UBE2E1	>sp|P51965|UB2E1_HUMAN Ubiquitin-conjugating enzyme E2 E1 OS=Homo sapiens GN=UBE2E1 PE=1 SV=1;>sp|Q96LR5|UB2E2_HUMAN Ubiquitin-conjugating enzyme E2 E2 OS=Homo sapiens GN=UBE2E2 PE=1 SV=1;>sp|Q969T4|UB2E3_HUMAN Ubiquitin-conjugating enzyme E2 E3 OS=Homo sa	103240000	102820000	103030000	0	0	0	0	5.12e-06	2	21.404	193
P62253	Ubiquitin-conjugating enzyme E2 G1	UBE2G1	>sp|P62253|UB2G1_HUMAN Ubiquitin-conjugating enzyme E2 G1 OS=Homo sapiens GN=UBE2G1 PE=1 SV=3	0	0	0	41840000	41036000	41438000	#DIV/0!	1.14e-05	2	19.509	170
Q9C0C9	Ubiquitin-conjugating enzyme E2 O	UBE2O	>sp|Q9C0C9|UBE2O_HUMAN Ubiquitin-conjugating enzyme E2 O OS=Homo sapiens GN=UBE2O PE=1 SV=3	40587000	48882000	44734500	0	0	0	0	3.04e-06	3	141.29	1292
Q16763	Ubiquitin-conjugating enzyme E2 S	UBE2S	>sp|Q16763|UBE2S_HUMAN Ubiquitin-conjugating enzyme E2 S OS=Homo sapiens GN=UBE2S PE=1 SV=2	40290000	34744000	37517000	0	23574000	11787000	0.289804	4.37e-06	2	23.845	222
Q9NPD8	Ubiquitin-conjugating enzyme E2 T	UBE2T	>sp|Q9NPD8|UBE2T_HUMAN Ubiquitin-conjugating enzyme E2 T OS=Homo sapiens GN=UBE2T PE=1 SV=1	43872000	45826000	44849000	0	0	0	0	4.91e-06	2	22.521	197
Q9NT62	Ubiquitin-like-conjugating enzyme ATG3	ATG3	>sp|Q9NT62|ATG3_HUMAN Ubiquitin-like-conjugating enzyme ATG3 OS=Homo sapiens GN=ATG3 PE=1 SV=1	40995000	0	20497500	0	0	0	0	2.03e-06	2	35.864	314
Q05086	Ubiquitin-protein ligase E3A	UBE3A	>sp|Q05086|UBE3A_HUMAN Ubiquitin-protein ligase E3A OS=Homo sapiens GN=UBE3A PE=1 SV=4	0	5806900	2903450	0	0	0	0	7.83e-08	2	100.69	875
O60701	UDP-glucose 6-dehydrogenase	UGDH	>sp|O60701|UGDH_HUMAN UDP-glucose 6-dehydrogenase OS=Homo sapiens GN=UGDH PE=1 SV=1	73228000	71845000	72536500	306020000	342140000	324080000	4.12121	4.56e-42	8	55.023	494
Q9NYU2	UDP-glucose:glycoprotein glucosyltransferase 1	UGGT1	>sp|Q9NYU2|UGGG1_HUMAN UDP-glucose:glycoprotein glucosyltransferase 1 OS=Homo sapiens GN=UGGT1 PE=1 SV=3	0	73182000	36591000	97085000	89882000	93483500	2.35662	3.4e-12	4	177.19	1555
O15294	UDP-N-acetylglucosamine--peptide N-acetylglucosaminyltransferase 110 kDa subunit	OGT	>sp|O15294|OGT1_HUMAN UDP-N-acetylglucosamine--peptide N-acetylglucosaminyltransferase 110 kDa subunit OS=Homo sapiens GN=OGT PE=1 SV=3	43775000	54391000	49083000	0	0	0	0	2.87e-09	4	116.92	1046
Q16222	UDP-N-acetylhexosamine pyrophosphorylase;UDP-N-acetylgalactosamine pyrophosphorylase;UDP-N-acetylglucosamine pyrophosphorylase	UAP1	>sp|Q16222|UAP1_HUMAN UDP-N-acetylhexosamine pyrophosphorylase OS=Homo sapiens GN=UAP1 PE=1 SV=3	53852000	55315000	54583500	0	40566000	20283000	0.342768	1.23e-09	3	58.768	522
O43795	Unconventional myosin-Ib	MYO1B	>sp|O43795|MYO1B_HUMAN Unconventional myosin-Ib OS=Homo sapiens GN=MYO1B PE=1 SV=3	0	17041000	8520500	0	0	0	0	0.0005259	2	131.98	1136
O00159	Unconventional myosin-Ic	MYO1C	>sp|O00159|MYO1C_HUMAN Unconventional myosin-Ic OS=Homo sapiens GN=MYO1C PE=1 SV=4	0	103220000	51610000	229310000	260720000	245015000	4.37914	5.38e-41	14	121.68	1063
Q9Y224	UPF0568 protein C14orf166	C14orf166	>sp|Q9Y224|CN166_HUMAN UPF0568 protein C14orf166 OS=Homo sapiens GN=C14orf166 PE=1 SV=1	492940000	368360000	430650000	240980000	257010000	248995000	0.53333	8.34e-36	7	28.068	244
Q96IX5	Up-regulated during skeletal muscle growth protein 5	USMG5	>sp|Q96IX5|USMG5_HUMAN Up-regulated during skeletal muscle growth protein 5 OS=Homo sapiens GN=USMG5 PE=1 SV=1	145740000	248880000	197310000	44149000	173290000	108719500	0.508262	1.41e-08	2	6.4575	58
P11172	Uridine 5-monophosphate synthase;Orotate phosphoribosyltransferase;Orotidine 5-phosphate decarboxylase	UMPS	>sp|P11172|UMPS_HUMAN Uridine 5-monophosphate synthase OS=Homo sapiens GN=UMPS PE=1 SV=1	0	0	0	43979000	0	21989500	#DIV/0!	1.09e-06	3	52.221	480
O75436	Vacuolar protein sorting-associated protein 26A	VPS26A	>sp|O75436|VP26A_HUMAN Vacuolar protein sorting-associated protein 26A OS=Homo sapiens GN=VPS26A PE=1 SV=2	84188000	0	42094000	125440000	79078000	102259000	2.24084	3.4e-12	5	38.169	327
P50552	Vasodilator-stimulated phosphoprotein	VASP	>sp|P50552|VASP_HUMAN Vasodilator-stimulated phosphoprotein OS=Homo sapiens GN=VASP PE=1 SV=3	136420000	0	68210000	261190000	265260000	263225000	3.55966	1.04e-28	9	39.829	380
P49748	Very long-chain specific acyl-CoA dehydrogenase, mitochondrial	ACADVL	>sp|P49748|ACADV_HUMAN Very long-chain specific acyl-CoA dehydrogenase, mitochondrial OS=Homo sapiens GN=ACADVL PE=1 SV=1	61477000	50536000	56006500	174720000	240120000	207420000	3.41619	3.22e-27	8	70.389	655
Q9NZ01	Very-long-chain enoyl-CoA reductase	TECR	>sp|Q9NZ01|TECR_HUMAN Very-long-chain enoyl-CoA reductase OS=Homo sapiens GN=TECR PE=1 SV=1	60305000	0	30152500	67473000	61604000	64538500	1.97435	1.34e-09	3	36.034	308
Q9P0L0	Vesicle-associated membrane protein-associated protein A	VAPA	>sp|Q9P0L0|VAPA_HUMAN Vesicle-associated membrane protein-associated protein A OS=Homo sapiens GN=VAPA PE=1 SV=3	46149000	0	23074500	107690000	81431000	94560500	3.78013	1.05e-05	2	27.893	249
P18206	Vinculin	VCL	>sp|P18206|VINC_HUMAN Vinculin OS=Homo sapiens GN=VCL PE=1 SV=4	997540000	1009900000	1003720000	5962600000	5816900000	5889750000	5.4127	1.07e-202	42	123.8	1134
Q9BQB6	Vitamin K epoxide reductase complex subunit 1	VKORC1	>sp|Q9BQB6|VKOR1_HUMAN Vitamin K epoxide reductase complex subunit 1 OS=Homo sapiens GN=VKORC1 PE=1 SV=1	32156000	42698000	37427000	0	46228000	23114000	0.569665	5.13e-07	2	18.234	163
Q93050	V-type proton ATPase 116 kDa subunit a isoform 1	ATP6V0A1	>sp|Q93050|VPP1_HUMAN V-type proton ATPase 116 kDa subunit a isoform 1 OS=Homo sapiens GN=ATP6V0A1 PE=2 SV=3	0	7848600	3924300	0	0	0	0	1.46e-07	2	96.412	837
Q2M389	WASH complex subunit 7	KIAA1033	>sp|Q2M389|WASH7_HUMAN WASH complex subunit 7 OS=Homo sapiens GN=KIAA1033 PE=1 SV=2	0	0	0	14793000	0	7396500	#DIV/0!	2.58e-10	2	136.4	1173
O75083	WD repeat-containing protein 1	WDR1	>sp|O75083|WDR1_HUMAN WD repeat-containing protein 1 OS=Homo sapiens GN=WDR1 PE=1 SV=4	257450000	258470000	257960000	669880000	652360000	661120000	2.36405	4.53e-83	11	66.193	606
Q9H7D7	WD repeat-containing protein 26	WDR26	>sp|Q9H7D7|WDR26_HUMAN WD repeat-containing protein 26 OS=Homo sapiens GN=WDR26 PE=1 SV=3	55505000	55106000	55305500	36528000	0	18264000	0.304619	1.81e-07	2	72.123	661
Q8NI36	WD repeat-containing protein 36	WDR36	>sp|Q8NI36|WDR36_HUMAN WD repeat-containing protein 36 OS=Homo sapiens GN=WDR36 PE=1 SV=1	43046000	63183000	53114500	0	0	0	0	1.06e-18	4	105.32	951
Q9GZS3	WD repeat-containing protein 61	WDR61	>sp|Q9GZS3|WDR61_HUMAN WD repeat-containing protein 61 OS=Homo sapiens GN=WDR61 PE=1 SV=1	41750000	51778000	46764000	0	41516000	20758000	0.409452	1.46e-08	2	33.58	305
Q8IWA0	WD repeat-containing protein 75	WDR75	>sp|Q8IWA0|WDR75_HUMAN WD repeat-containing protein 75 OS=Homo sapiens GN=WDR75 PE=1 SV=1	54795000	44563000	49679000	29246000	32160000	30703000	0.570082	9.75e-10	3	94.498	830
P12955	Xaa-Pro dipeptidase	PEPD	>sp|P12955|PEPD_HUMAN Xaa-Pro dipeptidase OS=Homo sapiens GN=PEPD PE=1 SV=3	44647000	40114000	42380500	45952000	0	22976000	0.500078	1.6e-07	2	54.548	493
O60293	Zinc finger C3H1 domain-containing protein	ZFC3H1	>sp|O60293|ZC3H1_HUMAN Zinc finger C3H1 domain-containing protein OS=Homo sapiens GN=ZFC3H1 PE=1 SV=3	0	0	0	13955000	0	6977500	#DIV/0!	0.00043153	2	226.35	1989
Q8WU90	Zinc finger CCCH domain-containing protein 15	ZC3H15	>sp|Q8WU90|ZC3HF_HUMAN Zinc finger CCCH domain-containing protein 15 OS=Homo sapiens GN=ZC3H15 PE=1 SV=1	85590000	50994000	68292000	124410000	126120000	125265000	1.69196	1.53e-17	5	48.602	426
Q7Z2W4	Zinc finger CCCH-type antiviral protein 1	ZC3HAV1	>sp|Q7Z2W4|ZCCHV_HUMAN Zinc finger CCCH-type antiviral protein 1 OS=Homo sapiens GN=ZC3HAV1 PE=1 SV=3	49156000	0	24578000	42165000	52937000	47551000	1.78461	3.37e-21	6	101.43	902
Q96H79	Zinc finger CCCH-type antiviral protein 1-like	ZC3HAV1L	>sp|Q96H79|ZCCHL_HUMAN Zinc finger CCCH-type antiviral protein 1-like OS=Homo sapiens GN=ZC3HAV1L PE=1 SV=2	0	0	0	0	70912000	35456000	#DIV/0!	2.73e-05	2	32.962	300
Q96KR1	Zinc finger RNA-binding protein	ZFR	>sp|Q96KR1|ZFR_HUMAN Zinc finger RNA-binding protein OS=Homo sapiens GN=ZFR PE=1 SV=2	18175000	0	9087500	35597000	0	17798500	1.80663	3.88e-06	2	117.01	1074
Q9BQ52	Zinc phosphodiesterase ELAC protein 2	ELAC2	>sp|Q9BQ52|RNZ2_HUMAN Zinc phosphodiesterase ELAC protein 2 OS=Homo sapiens GN=ELAC2 PE=1 SV=2	33527000	0	16763500	0	0	0	0	0.000428	2	92.218	826
Q15942	Zyxin	ZYX	>sp|Q15942|ZYX_HUMAN Zyxin OS=Homo sapiens GN=ZYX PE=1 SV=1	165280000	138990000	152135000	461660000	416140000	438900000	2.66113	2.02e-253	15	61.277	572
