# Supplementary material for: The Essential Role of H19 Contributing to Cisplatin Resistance by Regulating Glutathione Metabolism in High-Grade Serous Ovarian Cancer
Source: Sci Rep. 2016 May 19;6:26093. doi: 10.1038/srep26093 (PMC4872133; doi:10.1038/srep26093)
Supplement: Supplementary Dataset 10 [file srep26093-s11.xls]

## Sheet: 1
Protein IDs	Protein names	Gene names	Fasta headers	A2780 LFQ intensity 1	A2780 LFQ intensity 2	A2780 LFQ intensity average	A2780-DR H19si LFQ intensity 1	A2780-DR H19si LFQ intensity 2	A2780-DR H19si LFQ intensity average	A2780-DR LFQ intensity 1	A2780-DR LFQ intensity 2	A2780-DR LFQ intensity average	A2780-DR control LFQ intensity 1	A2780-DR control LFQ intensity 2	A2780-DR control LFQ intensity average	A2780-DR/A2780 fold change	A2780-DR control/A2780 fold change	A2780-DR/A2780-DR H19si fold change	A2780-DR control/A2780-DR H19si fold change	PEP(0.001)	Unique peptides	Mol. weight [kDa]	Sequence length
P31947	14-3-3 protein sigma	SFN	>sp|P31947|1433S_HUMAN 14-3-3 protein sigma OS=Homo sapiens GN=SFN PE=1 SV=1	0	0	0	0	0	0	75673000	81384000	78528500	68259000	79488000	73873500	#DIV/0!	#DIV/0!	#DIV/0!	#DIV/0!	1.18e-17	3	27.774	248
Q8N5N7	39S ribosomal protein L50, mitochondrial	MRPL50	>sp|Q8N5N7|RM50_HUMAN 39S ribosomal protein L50, mitochondrial OS=Homo sapiens GN=MRPL50 PE=1 SV=2	25963000	37983000	31973000	40518000	0	20259000	0	0	0	0	0	0	0	0	0	0	6.1e-08	2	18.325	158
P31937	3-hydroxyisobutyrate dehydrogenase, mitochondrial	HIBADH	>sp|P31937|3HIDH_HUMAN 3-hydroxyisobutyrate dehydrogenase, mitochondrial OS=Homo sapiens GN=HIBADH PE=1 SV=2	0	0	0	0	0	0	65699000	69327000	67513000	54533000	63572000	59052500	#DIV/0!	#DIV/0!	#DIV/0!	#DIV/0!	3.66e-08	3	35.329	336
P62857	40S ribosomal protein S28	RPS28	>sp|P62857|RS28_HUMAN 40S ribosomal protein S28 OS=Homo sapiens GN=RPS28 PE=1 SV=1	664430000	645090000	654760000	576670000	0	288335000	0	0	0	0	0	0	0	0	0	0	7.4e-13	2	7.8409	69
Q9Y221	60S ribosome subunit biogenesis protein NIP7 homolog	NIP7	>sp|Q9Y221|NIP7_HUMAN 60S ribosome subunit biogenesis protein NIP7 homolog OS=Homo sapiens GN=NIP7 PE=1 SV=1	69346000	53506000	61426000	63547000	68258000	65902500	0	0	0	0	0	0	0	0	0	0	6.71e-09	2	20.462	180
Q01813	6-phosphofructokinase type C	PFKP	>sp|Q01813|K6PP_HUMAN 6-phosphofructokinase type C OS=Homo sapiens GN=PFKP PE=1 SV=2	992170000	1059000000	1025585000	363950000	475420000	419685000	1673700000	1708800000	1691250000	2036700000	2029300000	2033000000	1.86043	2.13561	3.89256	4.46831	9.77e-204	21	85.595	784
Q9Y305	Acyl-coenzyme A thioesterase 9, mitochondrial	ACOT9	>sp|Q9Y305|ACOT9_HUMAN Acyl-coenzyme A thioesterase 9, mitochondrial OS=Homo sapiens GN=ACOT9 PE=1 SV=2	17614000	20016000	18815000	0	0	0	29988000	30763000	30375500	33395000	32153000	32774000	1.82136	1.87664	#DIV/0!	#DIV/0!	4.28e-07	2	49.901	439
P30520	Adenylosuccinate synthetase isozyme 2	ADSS	>sp|P30520|PURA2_HUMAN Adenylosuccinate synthetase isozyme 2 OS=Homo sapiens GN=ADSS PE=1 SV=3	675790000	702790000	689290000	635690000	535160000	585425000	316750000	293310000	305030000	301150000	306170000	303660000	0.49925	0.474615	0.503294	0.47846	3.26e-42	11	50.097	456
P62330	ADP-ribosylation factor 6	ARF6	>sp|P62330|ARF6_HUMAN ADP-ribosylation factor 6 OS=Homo sapiens GN=ARF6 PE=1 SV=2	40928000	45200000	43064000	33412000	46140000	39776000	0	26262000	13131000	0	32000000	16000000	0.344002	0.400278	0.31888	0.371047	3.4e-07	3	20.082	175
Q9NP61	ADP-ribosylation factor GTPase-activating protein 3	ARFGAP3	>sp|Q9NP61|ARFG3_HUMAN ADP-ribosylation factor GTPase-activating protein 3 OS=Homo sapiens GN=ARFGAP3 PE=1 SV=1;>sp|Q8N6H7|ARFG2_HUMAN ADP-ribosylation factor GTPase-activating protein 2 OS=Homo sapiens GN=ARFGAP2 PE=1 SV=1	23984000	36717000	30350500	15982000	16564000	16273000	0	0	0	0	0	0	0	0	0	0	0.0002282	2	56.928	516
Q8IZ83	Aldehyde dehydrogenase family 16 member A1	ALDH16A1	>sp|Q8IZ83|A16A1_HUMAN Aldehyde dehydrogenase family 16 member A1 OS=Homo sapiens GN=ALDH16A1 PE=1 SV=2	0	0	0	0	0	0	59066000	42323000	50694500	50144000	46967000	48555500	#DIV/0!	#DIV/0!	#DIV/0!	#DIV/0!	7.34e-12	4	85.126	802
Q04828	Aldo-keto reductase family 1 member C1	AKR1C1	>sp|Q04828|AK1C1_HUMAN Aldo-keto reductase family 1 member C1 OS=Homo sapiens GN=AKR1C1 PE=1 SV=1;>sp|P52895|AK1C2_HUMAN Aldo-keto reductase family 1 member C2 OS=Homo sapiens GN=AKR1C2 PE=1 SV=3	0	0	0	0	0	0	107000000	78018000	92509000	382790000	331830000	357310000	#DIV/0!	#DIV/0!	#DIV/0!	#DIV/0!	1.31e-23	7	36.788	323
Q13685	Angio-associated migratory cell protein	AAMP	>sp|Q13685|AAMP_HUMAN Angio-associated migratory cell protein OS=Homo sapiens GN=AAMP PE=1 SV=2	36468000	0	18234000	33435000	0	16717500	36426000	38992000	37709000	30687000	39171000	34929000	2.33314	2.06376	2.17884	1.92728	2.89e-06	2	46.75	434
P08758	Annexin A5	ANXA5	>sp|P08758|ANXA5_HUMAN Annexin A5 OS=Homo sapiens GN=ANXA5 PE=1 SV=2	2270600000	2149600000	2210100000	1553900000	1598700000	1576300000	3761000000	4022900000	3891950000	4094400000	4405100000	4249750000	1.9867	2.07161	2.38495	2.48688	3.03e-136	15	35.936	320
O95994	Anterior gradient protein 2 homolog	AGR2	>sp|O95994|AGR2_HUMAN Anterior gradient protein 2 homolog OS=Homo sapiens GN=AGR2 PE=1 SV=1	0	0	0	0	0	0	71214000	83451000	77332500	189720000	209820000	199770000	#DIV/0!	#DIV/0!	#DIV/0!	#DIV/0!	1.81e-14	3	19.979	175
Q9BUR5	Apolipoprotein O	APOO	>sp|Q9BUR5|APOO_HUMAN Apolipoprotein O OS=Homo sapiens GN=APOO PE=1 SV=1	0	22437000	11218500	0	0	0	0	46093000	23046500	29204000	29036000	29120000	2.31765	2.79649	#DIV/0!	#DIV/0!	5.82e-05	2	22.284	198
Q12797	Aspartyl/asparaginyl beta-hydroxylase	ASPH	>sp|Q12797|ASPH_HUMAN Aspartyl/asparaginyl beta-hydroxylase OS=Homo sapiens GN=ASPH PE=1 SV=3	99339000	70813000	85076000	42228000	0	21114000	274830000	266650000	270740000	211190000	213100000	212145000	3.59023	2.68647	12.386	9.26813	1.23e-19	5	85.862	758
P61221	ATP-binding cassette sub-family E member 1	ABCE1	>sp|P61221|ABCE1_HUMAN ATP-binding cassette sub-family E member 1 OS=Homo sapiens GN=ABCE1 PE=1 SV=1	279330000	316770000	298050000	289400000	253650000	271525000	157460000	127430000	142445000	103990000	104360000	104175000	0.539182	0.376557	0.506743	0.353902	3.59e-42	9	67.314	599
Q7Z478	ATP-dependent RNA helicase DHX29	DHX29	>sp|Q7Z478|DHX29_HUMAN ATP-dependent RNA helicase DHX29 OS=Homo sapiens GN=DHX29 PE=1 SV=2	0	0	0	0	0	0	27166000	0	13583000	23465000	0	11732500	#DIV/0!	#DIV/0!	#DIV/0!	#DIV/0!	3.12e-06	2	155.23	1369
Q99459	Cell division cycle 5-like protein	CDC5L	>sp|Q99459|CDC5L_HUMAN Cell division cycle 5-like protein OS=Homo sapiens GN=CDC5L PE=1 SV=2	0	19454000	9727000	0	46646000	23323000	0	0	0	0	0	0	0	0	0	0	2.29e-12	2	92.25	802
O75794	Cell division cycle protein 123 homolog	CDC123	>sp|O75794|CD123_HUMAN Cell division cycle protein 123 homolog OS=Homo sapiens GN=CDC123 PE=1 SV=1	36445000	39437000	37941000	46821000	42398000	44609500	0	0	0	40058000	0	20029000	0	0.568731	0	0.414154	1.52e-19	5	39.134	336
O60271	C-Jun-amino-terminal kinase-interacting protein 4	SPAG9	>sp|O60271|JIP4_HUMAN C-Jun-amino-terminal kinase-interacting protein 4 OS=Homo sapiens GN=SPAG9 PE=1 SV=4	19823000	22450000	21136500	31294000	36677000	33985500	0	0	0	0	0	0	0	0	0	0	5.13e-05	2	146.2	1321
Q16630	Cleavage and polyadenylation specificity factor subunit 6	CPSF6	>sp|Q16630|CPSF6_HUMAN Cleavage and polyadenylation specificity factor subunit 6 OS=Homo sapiens GN=CPSF6 PE=1 SV=2	44055000	0	22027500	88590000	69003000	78796500	0	0	0	0	0	0	0	0	0	0	9.18e-09	3	59.209	551
Q9H0A8	COMM domain-containing protein 4	COMMD4	>sp|Q9H0A8|COMD4_HUMAN COMM domain-containing protein 4 OS=Homo sapiens GN=COMMD4 PE=1 SV=1	0	0	0	0	0	0	0	20447000	10223500	24205000	0	12102500	#DIV/0!	#DIV/0!	#DIV/0!	#DIV/0!	3.31e-07	2	21.764	199
Q15003	Condensin complex subunit 2	NCAPH	>sp|Q15003|CND2_HUMAN Condensin complex subunit 2 OS=Homo sapiens GN=NCAPH PE=1 SV=3	55094000	47112000	51103000	45693000	67112000	56402500	52249000	0	26124500	56547000	0	28273500	0.576738	0.596059	0.447405	0.462393	3.64e-10	3	82.562	741
P29279	Connective tissue growth factor	CTGF	>sp|P29279|CTGF_HUMAN Connective tissue growth factor OS=Homo sapiens GN=CTGF PE=1 SV=2	0	0	0	0	0	0	0	38662000	19331000	48106000	35061000	41583500	#DIV/0!	#DIV/0!	#DIV/0!	#DIV/0!	1.96e-09	2	38.091	349
P46109	Crk-like protein	CRKL	>sp|P46109|CRKL_HUMAN Crk-like protein OS=Homo sapiens GN=CRKL PE=1 SV=1	75289000	74628000	74958500	141820000	118040000	129930000	71750000	0	35875000	0	80044000	40022000	0.539943	0.57522	0.266706	0.284131	3.91e-12	4	33.777	303
Q9BU89	Deoxyhypusine hydroxylase	DOHH	>sp|Q9BU89|DOHH_HUMAN Deoxyhypusine hydroxylase OS=Homo sapiens GN=DOHH PE=1 SV=1	79778000	90733000	85255500	80642000	0	40321000	47672000	0	23836000	0	0	0	0.315419	0	0.571022	0	6.29e-11	4	32.904	302
Q5QJE6	Deoxynucleotidyltransferase terminal-interacting protein 2	DNTTIP2	>sp|Q5QJE6|TDIF2_HUMAN Deoxynucleotidyltransferase terminal-interacting protein 2 OS=Homo sapiens GN=DNTTIP2 PE=1 SV=2	22968000	22247000	22607500	0	0	0	31613000	42891000	37252000	49682000	29169000	39425500	1.85898	1.8788	#DIV/0!	#DIV/0!	1.66e-08	2	84.468	756
Q16555	Dihydropyrimidinase-related protein 2	DPYSL2	>sp|Q16555|DPYL2_HUMAN Dihydropyrimidinase-related protein 2 OS=Homo sapiens GN=DPYSL2 PE=1 SV=1	115030000	137620000	126325000	111430000	100220000	105825000	290900000	308110000	299505000	332560000	357340000	344950000	2.6748	2.94187	2.7338	3.00675	5.47e-23	10	62.293	572
P53634	Dipeptidyl peptidase 1;Dipeptidyl peptidase 1 exclusion domain chain;Dipeptidyl peptidase 1 heavy chain;Dipeptidyl peptidase 1 light chain	CTSC	>sp|P53634|CATC_HUMAN Dipeptidyl peptidase 1 OS=Homo sapiens GN=CTSC PE=1 SV=2	0	0	0	0	0	0	46728000	54050000	50389000	51754000	48754000	50254000	#DIV/0!	#DIV/0!	#DIV/0!	#DIV/0!	5.15e-11	4	51.853	463
Q9UH17	DNA dC->dU-editing enzyme APOBEC-3B	APOBEC3B	>sp|Q9UH17|ABC3B_HUMAN DNA dC->dU-editing enzyme APOBEC-3B OS=Homo sapiens GN=APOBEC3B PE=1 SV=1;>sp|Q96AK3|ABC3D_HUMAN DNA dC->dU-editing enzyme APOBEC-3D OS=Homo sapiens GN=APOBEC3D PE=1 SV=1	0	0	0	0	0	0	68807000	79526000	74166500	56101000	67174000	61637500	#DIV/0!	#DIV/0!	#DIV/0!	#DIV/0!	5.66e-06	2	45.924	382
Q92878	DNA repair protein RAD50	RAD50	>sp|Q92878|RAD50_HUMAN DNA repair protein RAD50 OS=Homo sapiens GN=RAD50 PE=1 SV=1	15100000	15061000	15080500	0	24103000	12051500	0	0	0	0	0	0	0	0	0	0	3.78e-06	2	153.89	1312
O60762	Dolichol-phosphate mannosyltransferase	DPM1	>sp|O60762|DPM1_HUMAN Dolichol-phosphate mannosyltransferase subunit 1 OS=Homo sapiens GN=DPM1 PE=1 SV=1	47506000	0	23753000	0	0	0	104670000	93985000	99327500	58981000	65049000	62015000	4.71768	2.81277	#DIV/0!	#DIV/0!	1.02e-07	2	29.634	260
P46977	Dolichyl-diphosphooligosaccharide--protein glycosyltransferase subunit STT3A	STT3A	>sp|P46977|STT3A_HUMAN Dolichyl-diphosphooligosaccharide--protein glycosyltransferase subunit STT3A OS=Homo sapiens GN=STT3A PE=1 SV=2	0	129880000	64940000	271610000	291490000	281550000	0	0	0	0	0	0	0	0	0	0	1.87e-13	5	80.529	705
Q92685	Dol-P-Man:Man(5)GlcNAc(2)-PP-Dol alpha-1,3-mannosyltransferase	ALG3	>sp|Q92685|ALG3_HUMAN Dol-P-Man:Man(5)GlcNAc(2)-PP-Dol alpha-1,3-mannosyltransferase OS=Homo sapiens GN=ALG3 PE=1 SV=1	0	0	0	0	0	0	12390000	20264000	16327000	13729000	11270000	12499500	#DIV/0!	#DIV/0!	#DIV/0!	#DIV/0!	1.48e-05	2	50.126	438
O60216	Double-strand-break repair protein rad21 homolog	RAD21	>sp|O60216|RAD21_HUMAN Double-strand-break repair protein rad21 homolog OS=Homo sapiens GN=RAD21 PE=1 SV=2	0	0	0	0	0	0	44186000	0	22093000	0	48947000	24473500	#DIV/0!	#DIV/0!	#DIV/0!	#DIV/0!	1.67e-05	2	71.689	631
Q9UJU6	Drebrin-like protein	DBNL	>sp|Q9UJU6|DBNL_HUMAN Drebrin-like protein OS=Homo sapiens GN=DBNL PE=1 SV=1	75463000	84669000	80066000	64675000	60378000	62526500	0	51839000	25919500	0	0	0	0.365221	0	0.400418	0	4.14e-16	3	48.207	430
Q96C19	EF-hand domain-containing protein D2	EFHD2	>sp|Q96C19|EFHD2_HUMAN EF-hand domain-containing protein D2 OS=Homo sapiens GN=EFHD2 PE=1 SV=1	80492000	65289000	72890500	122100000	78675000	100387500	171670000	197950000	184810000	188740000	177790000	183265000	2.86043	2.70872	1.77827	1.68395	1.3e-14	4	26.697	240
P61916	Epididymal secretory protein E1	NPC2	>sp|P61916|NPC2_HUMAN Epididymal secretory protein E1 OS=Homo sapiens GN=NPC2 PE=1 SV=1	0	32680000	16340000	0	0	0	61566000	62938000	62252000	58029000	0	29014500	4.29812	1.91302	#DIV/0!	#DIV/0!	1.92e-05	2	16.57	151
P07099	Epoxide hydrolase 1	EPHX1	>sp|P07099|HYEP_HUMAN Epoxide hydrolase 1 OS=Homo sapiens GN=EPHX1 PE=1 SV=1	35698000	0	17849000	0	0	0	95078000	0	47539000	42384000	30630000	36507000	3.00478	2.20353	#DIV/0!	#DIV/0!	2.46e-06	2	52.948	455
Q96HE7	ERO1-like protein alpha	ERO1L	>sp|Q96HE7|ERO1A_HUMAN ERO1-like protein alpha OS=Homo sapiens GN=ERO1L PE=1 SV=2	0	0	0	50718000	0	25359000	44106000	61336000	52721000	56006000	71049000	63527500	#DIV/0!	#DIV/0!	2.00818	2.31078	2.36e-14	4	54.392	468
Q53GQ0	Estradiol 17-beta-dehydrogenase 12	HSD17B12	>sp|Q53GQ0|DHB12_HUMAN Estradiol 17-beta-dehydrogenase 12 OS=Homo sapiens GN=HSD17B12 PE=1 SV=2	29828000	41936000	35882000	140760000	155190000	147975000	0	33899000	16949500	0	0	0	0.532914	0	0.110642	0	3.38e-12	3	34.324	312
Q13868	Exosome complex component RRP4	EXOSC2	>sp|Q13868|EXOS2_HUMAN Exosome complex component RRP4 OS=Homo sapiens GN=EXOSC2 PE=1 SV=2	44999000	42836000	43917500	50584000	44486000	47535000	0	0	0	0	0	0	0	0	0	0	6.79e-07	2	32.789	293
Q9NQT5	Exosome complex component RRP40	EXOSC3	>sp|Q9NQT5|EXOS3_HUMAN Exosome complex component RRP40 OS=Homo sapiens GN=EXOSC3 PE=1 SV=3	53088000	46861000	49974500	42598000	40320000	41459000	0	36558000	18279000	28471000	0	14235500	0.412649	0.306888	0.425877	0.316726	8.08e-08	3	29.572	275
O43592	Exportin-T	XPOT	>sp|O43592|XPOT_HUMAN Exportin-T OS=Homo sapiens GN=XPOT PE=1 SV=2	174150000	180610000	177380000	171500000	270500000	221000000	92564000	76887000	84725500	71708000	100910000	86309000	0.538873	0.524213	0.370316	0.360241	1.27e-34	12	109.96	962
Q96I24	Far upstream element-binding protein 3	FUBP3	>sp|Q96I24|FUBP3_HUMAN Far upstream element-binding protein 3 OS=Homo sapiens GN=FUBP3 PE=1 SV=2	75347000	0	37673500	74923000	109160000	92041500	0	0	0	0	0	0	0	0	0	0	1.03e-10	3	61.64	572
P51648	Fatty aldehyde dehydrogenase	ALDH3A2	>sp|P51648|AL3A2_HUMAN Fatty aldehyde dehydrogenase OS=Homo sapiens GN=ALDH3A2 PE=1 SV=1	130600000	126210000	128405000	181230000	98872000	140051000	364880000	329850000	347365000	391560000	421670000	406615000	3.05198	3.4116	2.3958	2.6781	7.45e-25	7	54.847	485
Q96AC1	Fermitin family homolog 2	FERMT2	>sp|Q96AC1|FERM2_HUMAN Fermitin family homolog 2 OS=Homo sapiens GN=FERMT2 PE=1 SV=1	198070000	176850000	187460000	107590000	91971000	99780500	527390000	525980000	526685000	418700000	426570000	422635000	3.16971	2.42892	5.09866	3.90705	6.58e-39	10	77.86	680
P30043	Flavin reductase (NADPH)	BLVRB	>sp|P30043|BLVRB_HUMAN Flavin reductase (NADPH) OS=Homo sapiens GN=BLVRB PE=1 SV=3	353950000	359000000	356475000	162300000	204920000	183610000	766970000	629760000	698365000	755000000	750680000	752840000	2.21019	2.27525	3.67398	3.78213	1.04e-86	7	22.119	206
Q13630	GDP-L-fucose synthase	TSTA3	>sp|Q13630|FCL_HUMAN GDP-L-fucose synthase OS=Homo sapiens GN=TSTA3 PE=1 SV=1	0	0	0	0	0	0	35728000	0	17864000	37891000	44469000	41180000	#DIV/0!	#DIV/0!	#DIV/0!	#DIV/0!	0.0006113	2	35.892	321
Q96EK6	Glucosamine 6-phosphate N-acetyltransferase	GNPNAT1	>sp|Q96EK6|GNA1_HUMAN Glucosamine 6-phosphate N-acetyltransferase OS=Homo sapiens GN=GNPNAT1 PE=1 SV=1	104780000	92866000	98823000	97536000	98593000	98064500	323000000	342510000	332755000	438080000	428970000	433525000	3.79878	4.7262	3.27766	4.07786	2.42e-19	5	20.749	184
P11413	Glucose-6-phosphate 1-dehydrogenase	G6PD	>sp|P11413|G6PD_HUMAN Glucose-6-phosphate 1-dehydrogenase OS=Homo sapiens GN=G6PD PE=1 SV=4	314330000	315760000	315045000	320570000	331170000	325870000	1299900000	1316000000	1307950000	1435200000	1445000000	1440100000	4.68377	4.92466	3.87702	4.07641	6.41e-54	16	59.256	515
P48506	Glutamate--cysteine ligase catalytic subunit	GCLC	>sp|P48506|GSH1_HUMAN Glutamate--cysteine ligase catalytic subunit OS=Homo sapiens GN=GCLC PE=1 SV=2	0	0	0	0	109950000	54975000	141440000	118360000	129900000	180030000	159760000	169895000	#DIV/0!	#DIV/0!	2.28242	2.85066	6.58e-26	8	72.765	637
P48507	Glutamate--cysteine ligase regulatory subunit	GCLM	>sp|P48507|GSH0_HUMAN Glutamate--cysteine ligase regulatory subunit OS=Homo sapiens GN=GCLM PE=1 SV=1	126410000	125550000	125980000	112120000	0	56060000	222530000	232910000	227720000	328400000	355220000	341810000	2.03928	2.92307	3.92373	5.62421	1.79e-22	6	30.727	274
P00390	Glutathione reductase, mitochondrial	GSR	>sp|P00390|GSHR_HUMAN Glutathione reductase, mitochondrial OS=Homo sapiens GN=GSR PE=1 SV=2	370860000	305950000	338405000	110660000	167980000	139320000	1025700000	1023800000	1024750000	1024100000	1116700000	1070400000	3.41632	3.40773	7.10485	7.087	3.78e-75	10	56.256	522
P09211	Glutathione S-transferase P	GSTP1	>sp|P09211|GSTP1_HUMAN Glutathione S-transferase P OS=Homo sapiens GN=GSTP1 PE=1 SV=2	2536300000	2679000000	2607650000	2113400000	2132300000	2122850000	4028100000	4201600000	4114850000	4081200000	4201800000	4141500000	1.78025	1.71106	1.87234	1.79957	6.8e-146	9	23.356	210
Q92598	Heat shock protein 105 kDa	HSPH1	>sp|Q92598|HS105_HUMAN Heat shock protein 105 kDa OS=Homo sapiens GN=HSPH1 PE=1 SV=1	963720000	767910000	865815000	1561900000	1146100000	1354000000	56792000	29500000	43146000	43156000	61869000	52512500	0.0562202	0.0653422	0.0307803	0.0357745	9.45e-98	19	96.864	858
Q9Y547	Heat shock protein beta-11	HSPB11	>sp|Q9Y547|IFT25_HUMAN Intraflagellar transport protein 25 homolog OS=Homo sapiens GN=HSPB11 PE=1 SV=1	29794000	0	14897000	56192000	0	28096000	0	0	0	0	0	0	0	0	0	0	1.99e-07	2	16.297	144
Q14527	Helicase-like transcription factor	HLTF	>sp|Q14527|HLTF_HUMAN Helicase-like transcription factor OS=Homo sapiens GN=HLTF PE=1 SV=2	0	0	0	0	0	0	62903000	82836000	72869500	50606000	60467000	55536500	#DIV/0!	#DIV/0!	#DIV/0!	#DIV/0!	2.88e-09	4	113.93	1009
P09601	Heme oxygenase 1	HMOX1	>sp|P09601|HMOX1_HUMAN Heme oxygenase 1 OS=Homo sapiens GN=HMOX1 PE=1 SV=1	66455000	55019000	60737000	31455000	0	15727500	203000000	204260000	203630000	413720000	401410000	407565000	3.78238	7.22936	12.5064	23.9038	1.99e-18	5	32.818	288
O75874	Isocitrate dehydrogenase [NADP] cytoplasmic	IDH1	>sp|O75874|IDHC_HUMAN Isocitrate dehydrogenase [NADP] cytoplasmic OS=Homo sapiens GN=IDH1 PE=1 SV=2	341080000	325620000	333350000	162980000	138930000	150955000	501830000	508810000	505320000	611720000	586390000	599055000	1.71019	1.93608	3.23348	3.66057	6.45e-70	9	46.659	414
Q8NF37	Lysophosphatidylcholine acyltransferase 1	LPCAT1	>sp|Q8NF37|PCAT1_HUMAN Lysophosphatidylcholine acyltransferase 1 OS=Homo sapiens GN=LPCAT1 PE=1 SV=2	0	0	0	0	0	0	57677000	73820000	65748500	48825000	45305000	47065000	#DIV/0!	#DIV/0!	#DIV/0!	#DIV/0!	3.62e-10	2	59.151	534
P11279	Lysosome-associated membrane glycoprotein 1	LAMP1	>sp|P11279|LAMP1_HUMAN Lysosome-associated membrane glycoprotein 1 OS=Homo sapiens GN=LAMP1 PE=1 SV=3	0	0	0	0	0	0	213240000	243170000	228205000	275650000	266750000	271200000	#DIV/0!	#DIV/0!	#DIV/0!	#DIV/0!	2.29e-10	3	44.882	417
P50579	Methionine aminopeptidase 2	METAP2	>sp|P50579|MAP2_HUMAN Methionine aminopeptidase 2 OS=Homo sapiens GN=METAP2 PE=1 SV=1	60465000	72984000	66724500	53058000	55221000	54139500	50704000	0	25352000	62860000	0	31430000	0.428651	0.507476	0.452323	0.5355	4.09e-12	4	52.891	478
P11137	Microtubule-associated protein 2	MAP2	>sp|P11137|MTAP2_HUMAN Microtubule-associated protein 2 OS=Homo sapiens GN=MAP2 PE=1 SV=4	0	0	0	0	0	0	222920000	238170000	230545000	226730000	248700000	237715000	#DIV/0!	#DIV/0!	#DIV/0!	#DIV/0!	7.63e-15	5	199.52	1827
Q9NZM1	Myoferlin	MYOF	>sp|Q9NZM1|MYOF_HUMAN Myoferlin OS=Homo sapiens GN=MYOF PE=1 SV=1	93561000	106170000	99865500	0	85125000	42562500	153980000	169020000	161500000	201510000	196650000	199080000	1.82446	2.14767	3.66519	4.3145	3.41e-45	12	234.71	2061
P15559	NAD(P)H dehydrogenase [quinone] 1	NQO1	>sp|P15559|NQO1_HUMAN NAD(P)H dehydrogenase [quinone] 1 OS=Homo sapiens GN=NQO1 PE=1 SV=1	813400000	816360000	814880000	137730000	0	68865000	4062900000	3593400000	3828150000	8486300000	3885200000	6185750000	5.29996	8.17814	53.6959	82.8559	1.98e-93	12	30.867	274
P28331	NADH-ubiquinone oxidoreductase 75 kDa subunit, mitochondrial	NDUFS1	>sp|P28331|NDUS1_HUMAN NADH-ubiquinone oxidoreductase 75 kDa subunit, mitochondrial OS=Homo sapiens GN=NDUFS1 PE=1 SV=3	64679000	85650000	75164500	107180000	93669000	100424500	74480000	0	37240000	0	0	0	0.558951	0	0.358196	0	6.34e-13	6	79.467	727
P48163	NADP-dependent malic enzyme	ME1	>sp|P48163|MAOX_HUMAN NADP-dependent malic enzyme OS=Homo sapiens GN=ME1 PE=1 SV=1	69043000	79299000	74171000	45565000	0	22782500	337860000	274150000	306005000	368360000	319190000	343775000	4.65448	4.9934	12.9741	13.9188	3.17e-60	10	64.149	572
P48681	Nestin	NES	>sp|P48681|NEST_HUMAN Nestin OS=Homo sapiens GN=NES PE=1 SV=2	114150000	110510000	112330000	31926000	74586000	53256000	626030000	957580000	791805000	680330000	682270000	681300000	7.95243	6.53429	14.3615	11.8005	1.72e-88	19	177.44	1621
Q6PIU2	Neutral cholesterol ester hydrolase 1	NCEH1	>sp|Q6PIU2|NCEH1_HUMAN Neutral cholesterol ester hydrolase 1 OS=Homo sapiens GN=NCEH1 PE=1 SV=3	121790000	0	60895000	0	0	0	107300000	107130000	107215000	123530000	122810000	123170000	1.98633	2.17911	#DIV/0!	#DIV/0!	8.36e-11	4	45.807	408
Q7Z417	Nuclear fragile X mental retardation-interacting protein 2	NUFIP2	>sp|Q7Z417|NUFP2_HUMAN Nuclear fragile X mental retardation-interacting protein 2 OS=Homo sapiens GN=NUFIP2 PE=1 SV=1	0	37483000	18741500	18032000	0	9016000	0	0	0	0	0	0	0	0	0	0	6.87e-09	3	76.12	695
Q96RS6	NudC domain-containing protein 1	NUDCD1	>sp|Q96RS6|NUDC1_HUMAN NudC domain-containing protein 1 OS=Homo sapiens GN=NUDCD1 PE=1 SV=2	41490000	0	20745000	0	39534000	19767000	82801000	46397000	64599000	48467000	44741000	46604000	3.51309	2.42028	3.15672	2.17476	4.7e-09	2	66.755	583
P04181	Ornithine aminotransferase, mitochondrial;Ornithine aminotransferase, hepatic form;Ornithine aminotransferase, renal form	OAT	>sp|P04181|OAT_HUMAN Ornithine aminotransferase, mitochondrial OS=Homo sapiens GN=OAT PE=1 SV=1	94996000	219770000	157383000	785770000	660910000	723340000	44404000	52974000	48689000	57497000	43327000	50412000	0.34902	0.34509	0.0650188	0.0642867	1.26e-30	7	48.534	439
Q96SU4	Oxysterol-binding protein-related protein 9	OSBPL9	>sp|Q96SU4|OSBL9_HUMAN Oxysterol-binding protein-related protein 9 OS=Homo sapiens GN=OSBPL9 PE=1 SV=2	0	0	0	0	0	0	0	70313000	35156500	58394000	57110000	57752000	#DIV/0!	#DIV/0!	#DIV/0!	#DIV/0!	2.82e-06	2	83.184	736
Q15645	Pachytene checkpoint protein 2 homolog	TRIP13	>sp|Q15645|PCH2_HUMAN Pachytene checkpoint protein 2 homolog OS=Homo sapiens GN=TRIP13 PE=1 SV=2	31224000	46115000	38669500	85708000	74064000	79886000	0	0	0	0	0	0	0	0	0	0	6.92e-12	4	48.55	432
Q9NTJ5	Phosphatidylinositide phosphatase SAC1	SACM1L	>sp|Q9NTJ5|SAC1_HUMAN Phosphatidylinositide phosphatase SAC1 OS=Homo sapiens GN=SACM1L PE=1 SV=2	0	0	0	0	0	0	44453000	0	22226500	0	45776000	22888000	#DIV/0!	#DIV/0!	#DIV/0!	#DIV/0!	2.77e-10	4	66.966	587
Q16822	Phosphoenolpyruvate carboxykinase [GTP], mitochondrial	PCK2	>sp|Q16822|PCKGM_HUMAN Phosphoenolpyruvate carboxykinase [GTP], mitochondrial OS=Homo sapiens GN=PCK2 PE=1 SV=3	313050000	0	156525000	0	0	0	329350000	370250000	349800000	311280000	325200000	318240000	2.52123	2.19042	#DIV/0!	#DIV/0!	9.01e-12	4	70.729	640
O60828	Polyglutamine-binding protein 1	PQBP1	>sp|O60828|PQBP1_HUMAN Polyglutamine-binding protein 1 OS=Homo sapiens GN=PQBP1 PE=1 SV=1	25249000	25108000	25178500	33558000	0	16779000	0	0	0	0	0	0	0	0	0	0	3.5e-12	3	30.472	265
Q9Y2S7	Polymerase delta-interacting protein 2	POLDIP2	>sp|Q9Y2S7|PDIP2_HUMAN Polymerase delta-interacting protein 2 OS=Homo sapiens GN=POLDIP2 PE=1 SV=1	43903000	41698000	42800500	40602000	43489000	42045500	0	0	0	0	0	0	0	0	0	0	3.33e-06	2	42.033	368
Q14914	Prostaglandin reductase 1	PTGR1	>sp|Q14914|PTGR1_HUMAN Prostaglandin reductase 1 OS=Homo sapiens GN=PTGR1 PE=1 SV=2	184320000	191150000	187735000	0	0	0	373000000	387070000	380035000	408890000	413630000	411260000	2.28379	2.36008	#DIV/0!	#DIV/0!	3.68e-26	8	35.869	329
O95456	Proteasome assembly chaperone 1	PSMG1	>sp|O95456|PSMG1_HUMAN Proteasome assembly chaperone 1 OS=Homo sapiens GN=PSMG1 PE=1 SV=1	25298000	31938000	28618000	39371000	0	19685500	39923000	48511000	44217000	39502000	77635000	58568500	1.74312	2.20486	2.16967	2.7444	2.47e-05	2	32.854	288
Q8N8S7	Protein enabled homolog	ENAH	>sp|Q8N8S7|ENAH_HUMAN Protein enabled homolog OS=Homo sapiens GN=ENAH PE=1 SV=2	69023000	86619000	77821000	77909000	45988000	61948500	34607000	33990000	34298500	36263000	35829000	36046000	0.497228	0.499018	0.534805	0.53673	4.53e-10	3	66.509	591
Q9Y520	Protein PRRC2C	PRRC2C	>sp|Q9Y520|PRC2C_HUMAN Protein PRRC2C OS=Homo sapiens GN=PRRC2C PE=1 SV=4	89636000	0	44818000	14312000	0	7156000	0	0	0	0	0	0	0	0	0	0	0.00015242	2	316.91	2896
P60903	Protein S100-A10	S100A10	>sp|P60903|S10AA_HUMAN Protein S100-A10 OS=Homo sapiens GN=S100A10 PE=1 SV=2	0	0	0	0	0	0	148350000	0	74175000	147710000	132310000	140010000	#DIV/0!	#DIV/0!	#DIV/0!	#DIV/0!	3.33e-06	2	11.203	97
P60468	Protein transport protein Sec61 subunit beta	SEC61B	>sp|P60468|SC61B_HUMAN Protein transport protein Sec61 subunit beta OS=Homo sapiens GN=SEC61B PE=1 SV=2	0	79468000	39734000	0	0	0	69711000	74189000	71950000	93373000	128750000	111061500	2.04289	3.01132	#DIV/0!	#DIV/0!	2.99e-07	2	9.9743	96
P06454	Prothymosin alpha;Thymosin alpha-1	PTMA	>sp|P06454|PTMA_HUMAN Prothymosin alpha OS=Homo sapiens GN=PTMA PE=1 SV=2	112030000	68927000	90478500	198270000	0	99135000	210260000	493130000	351695000	201880000	282720000	242300000	4.38529	2.88512	3.42681	2.25453	2.46e-15	4	12.203	111
P43487	Ran-specific GTPase-activating protein	RANBP1	>sp|P43487|RANG_HUMAN Ran-specific GTPase-activating protein OS=Homo sapiens GN=RANBP1 PE=1 SV=1	706110000	616380000	661245000	1359200000	1320200000	1339700000	319200000	300130000	309665000	289660000	291120000	290390000	0.528332	0.473124	0.223273	0.199942	3.61e-55	6	23.31	201
P61026	Ras-related protein Rab-10	RAB10	>sp|P61026|RAB10_HUMAN Ras-related protein Rab-10 OS=Homo sapiens GN=RAB10 PE=1 SV=1	163880000	133680000	148780000	141640000	0	70820000	245080000	231200000	238140000	295560000	300230000	297895000	1.80578	2.15712	3.24808	3.88005	5.32e-16	2	22.541	200
P00352	Retinal dehydrogenase 1	ALDH1A1	>sp|P00352|AL1A1_HUMAN Retinal dehydrogenase 1 OS=Homo sapiens GN=ALDH1A1 PE=1 SV=2	414490000	382070000	398280000	56007000	0	28003500	5479900000	2936600000	4208250000	6700100000	3598200000	5149150000	11.9204	13.9285	145.158	169.611	6.6e-115	17	54.861	501
Q14684	Ribosomal RNA processing protein 1 homolog B	RRP1B	>sp|Q14684|RRP1B_HUMAN Ribosomal RNA processing protein 1 homolog B OS=Homo sapiens GN=RRP1B PE=1 SV=3	0	47869000	23934500	52160000	68606000	60383000	0	0	0	0	0	0	0	0	0	0	4.38e-17	5	84.427	758
Q9Y3A5	Ribosome maturation protein SBDS	SBDS	>sp|Q9Y3A5|SBDS_HUMAN Ribosome maturation protein SBDS OS=Homo sapiens GN=SBDS PE=1 SV=4	100160000	66950000	83555000	92520000	75258000	83889000	0	35344000	17672000	0	34976000	17488000	0.238611	0.225488	0.203485	0.192294	3.09e-07	2	28.763	250
P98175	RNA-binding protein 10	RBM10	>sp|P98175|RBM10_HUMAN RNA-binding protein 10 OS=Homo sapiens GN=RBM10 PE=1 SV=3	19706000	0	9853000	33194000	0	16597000	0	0	0	0	0	0	0	0	0	0	2.89e-05	2	103.53	930
O14828	Secretory carrier-associated membrane protein 3	SCAMP3	>sp|O14828|SCAM3_HUMAN Secretory carrier-associated membrane protein 3 OS=Homo sapiens GN=SCAMP3 PE=1 SV=3	0	0	0	0	0	0	72672000	0	36336000	102380000	0	51190000	#DIV/0!	#DIV/0!	#DIV/0!	#DIV/0!	2.5e-13	3	38.287	347
Q13501	Sequestosome-1	SQSTM1	>sp|Q13501|SQSTM_HUMAN Sequestosome-1 OS=Homo sapiens GN=SQSTM1 PE=1 SV=1	237100000	227950000	232525000	0	65119000	32559500	507180000	621340000	564260000	700250000	724530000	712390000	2.73771	3.30069	16.7399	20.1823	9.88e-33	6	47.687	440
A0MZ66	Shootin-1	KIAA1598	>sp|A0MZ66|SHOT1_HUMAN Shootin-1 OS=Homo sapiens GN=KIAA1598 PE=1 SV=4	0	44155000	22077500	0	0	0	131510000	130830000	131170000	115430000	154920000	135175000	6.70289	6.59633	#DIV/0!	#DIV/0!	1.74e-19	5	71.639	631
Q9UNH7	Sorting nexin-6	SNX6	>sp|Q9UNH7|SNX6_HUMAN Sorting nexin-6 OS=Homo sapiens GN=SNX6 PE=1 SV=1	52543000	41478000	47010500	42666000	62601000	52633500	46133000	0	23066500	0	0	0	0.553559	0	0.423321	0	7.84e-09	3	46.648	406
P35610	Sterol O-acyltransferase 1	SOAT1	>sp|P35610|SOAT1_HUMAN Sterol O-acyltransferase 1 OS=Homo sapiens GN=SOAT1 PE=1 SV=3	0	49578000	24789000	39153000	0	19576500	61864000	58276000	60070000	92106000	78855000	85480500	2.73386	3.71505	2.96397	4.02774	5.57e-08	2	64.734	550
P55809	Succinyl-CoA:3-ketoacid coenzyme A transferase 1, mitochondrial	OXCT1	>sp|P55809|SCOT1_HUMAN Succinyl-CoA:3-ketoacid coenzyme A transferase 1, mitochondrial OS=Homo sapiens GN=OXCT1 PE=1 SV=1	57912000	56370000	57141000	38284000	0	19142000	88011000	83712000	85861500	115600000	78558000	97079000	1.69523	1.83035	4.33273	4.67808	1.68e-11	2	56.157	520
Q9Y6N5	Sulfide:quinone oxidoreductase, mitochondrial	SQRDL	>sp|Q9Y6N5|SQRD_HUMAN Sulfide:quinone oxidoreductase, mitochondrial OS=Homo sapiens GN=SQRDL PE=1 SV=1	29686000	0	14843000	0	0	0	53548000	35752000	44650000	41610000	37593000	39601500	3.39373	2.87439	#DIV/0!	#DIV/0!	8.28e-08	3	49.96	450
Q16881	Thioredoxin reductase 1, cytoplasmic	TXNRD1	>sp|Q16881|TRXR1_HUMAN Thioredoxin reductase 1, cytoplasmic OS=Homo sapiens GN=TXNRD1 PE=1 SV=3	705540000	833320000	769430000	255430000	162750000	209090000	3063100000	3008400000	3035750000	3719700000	4414100000	4066900000	4.45117	5.69443	14.0244	17.9415	2.53e-156	18	70.923	649
P04183	Thymidine kinase, cytosolic	TK1	>sp|P04183|KITH_HUMAN Thymidine kinase, cytosolic OS=Homo sapiens GN=TK1 PE=1 SV=2	31248000	0	15624000	45962000	40333000	43147500	0	0	0	0	0	0	0	0	0	0	0.00023693	2	25.468	234
Q07157	Tight junction protein ZO-1	TJP1	>sp|Q07157|ZO1_HUMAN Tight junction protein ZO-1 OS=Homo sapiens GN=TJP1 PE=1 SV=3	98203000	77384000	87793500	0	57163000	28581500	270180000	182000000	226090000	286860000	304070000	295465000	2.90533	3.62577	7.64095	9.53566	6.3e-36	12	195.46	1748
P37837	Transaldolase	TALDO1	>sp|P37837|TALDO_HUMAN Transaldolase OS=Homo sapiens GN=TALDO1 PE=1 SV=2	645940000	658390000	652165000	659100000	604290000	631695000	1282500000	1365500000	1324000000	1336200000	1384700000	1360450000	2.29038	2.2474	2.02456	1.98657	4.45e-46	9	37.54	337
Q8TED0	U3 small nucleolar RNA-associated protein 15 homolog	UTP15	>sp|Q8TED0|UTP15_HUMAN U3 small nucleolar RNA-associated protein 15 homolog OS=Homo sapiens GN=UTP15 PE=1 SV=3	0	49410000	24705000	53733000	0	26866500	50097000	48082000	49089500	52617000	46687000	49652000	2.24172	2.16525	1.76493	1.70473	3.49e-06	2	58.414	518
Q9Y5J1	U3 small nucleolar RNA-associated protein 18 homolog	UTP18	>sp|Q9Y5J1|UTP18_HUMAN U3 small nucleolar RNA-associated protein 18 homolog OS=Homo sapiens GN=UTP18 PE=1 SV=3	90856000	69317000	80086500	85980000	0	42990000	0	0	0	0	0	0	0	0	0	0	2.9e-14	4	62.003	556
O95155	Ubiquitin conjugation factor E4 B	UBE4B	>sp|O95155|UBE4B_HUMAN Ubiquitin conjugation factor E4 B OS=Homo sapiens GN=UBE4B PE=1 SV=1	0	0	0	0	0	0	28631000	0	14315500	0	35214000	17607000	#DIV/0!	#DIV/0!	#DIV/0!	#DIV/0!	3.12e-10	3	146.18	1302
O00762	Ubiquitin-conjugating enzyme E2 C	UBE2C	>sp|O00762|UBE2C_HUMAN Ubiquitin-conjugating enzyme E2 C OS=Homo sapiens GN=UBE2C PE=1 SV=1	109830000	99418000	104624000	145800000	121620000	133710000	0	0	0	101130000	0	50565000	0	0.520685	0	0.348832	2.03e-09	3	19.652	179
P62253	Ubiquitin-conjugating enzyme E2 G1	UBE2G1	>sp|P62253|UB2G1_HUMAN Ubiquitin-conjugating enzyme E2 G1 OS=Homo sapiens GN=UBE2G1 PE=1 SV=3	39690000	0	19845000	0	0	0	44415000	48264000	46339500	41840000	41036000	41438000	2.63437	2.24959	#DIV/0!	#DIV/0!	1.14e-05	2	19.509	170
Q16222	UDP-N-acetylhexosamine pyrophosphorylase;UDP-N-acetylgalactosamine pyrophosphorylase;UDP-N-acetylglucosamine pyrophosphorylase	UAP1	>sp|Q16222|UAP1_HUMAN UDP-N-acetylhexosamine pyrophosphorylase OS=Homo sapiens GN=UAP1 PE=1 SV=3	66950000	67905000	67427500	53852000	55315000	54583500	0	0	0	0	40566000	20283000	0	0.324079	0	0.342768	1.23e-09	3	58.768	522
O75436	Vacuolar protein sorting-associated protein 26A	VPS26A	>sp|O75436|VP26A_HUMAN Vacuolar protein sorting-associated protein 26A OS=Homo sapiens GN=VPS26A PE=1 SV=2	101250000	0	50625000	84188000	0	42094000	87165000	110350000	98757500	125440000	79078000	102259000	2.20081	2.17617	2.26621	2.24084	3.4e-12	5	38.169	327
Q96H79	Zinc finger CCCH-type antiviral protein 1-like	ZC3HAV1L	>sp|Q96H79|ZCCHL_HUMAN Zinc finger CCCH-type antiviral protein 1-like OS=Homo sapiens GN=ZC3HAV1L PE=1 SV=2	0	0	0	0	0	0	0	79900000	39950000	0	70912000	35456000	#DIV/0!	#DIV/0!	#DIV/0!	#DIV/0!	2.73e-05	2	32.962	300
