# Supplementary material for: The Essential Role of H19 Contributing to Cisplatin Resistance by Regulating Glutathione Metabolism in High-Grade Serous Ovarian Cancer
Source: Sci Rep. 2016 May 19;6:26093. doi: 10.1038/srep26093 (PMC4872133; doi:10.1038/srep26093)
Supplement: Supplementary Dataset 11 [file srep26093-s12.xls]

## Sheet: s10 Gene Ontology Biological pr
Category	Term	Count	%	PValue	Genes	List Total	Pop Hits	Pop Total	Fold Enrichment	Bonferroni	Benjamini	FDR
GOTERM_BP_FAT	GO:0055114~oxidation reduction	22	19.469	6.3397e-09	P51648, Q9BU89, P00352, Q9Y6N5, P00390, P09601, P48163, Q13630, Q8IZ83, P30043, P48507, Q12797, P31937, O75874, Q96HE7, P11413, P28331, Q16881, P15559, Q14914, Q04828, Q53GQ0	101	639	13528	4.61141	5.85787e-06	5.85787e-06	9.91561e-06
GOTERM_BP_FAT	GO:0006739~NADP metabolic process	5	4.42478	4.77873e-06	P37837, P31937, O75874, P11413, P48163	101	16	13528	41.8564	0.00440582	0.00220534	0.0074739
GOTERM_BP_FAT	GO:0051186~cofactor metabolic process	10	8.84956	1.372e-05	P37837, P48507, P31937, O75874, P00390, P11413, P09601, P48163, P48506, Q9Y305	101	195	13528	6.86875	0.0125973	0.00421686	0.0214566
GOTERM_BP_FAT	GO:0006732~coenzyme metabolic process	9	7.9646	1.72109e-05	P37837, P48507, P31937, O75874, P00390, P11413, P48163, P48506, Q9Y305	101	153	13528	7.87886	0.0157773	0.00396787	0.0269154
GOTERM_BP_FAT	GO:0042254~ribosome biogenesis	8	7.07965	3.26499e-05	Q9NQT5, Q14684, Q13868, Q9Y221, P62857, Q9Y3A5, Q8TED0, Q9Y5J1	101	122	13528	8.78299	0.0297184	0.00601563	0.0510538
GOTERM_BP_FAT	GO:0006749~glutathione metabolic process	5	4.42478	5.02202e-05	P48507, O75874, P00390, P11413, P48506	101	28	13528	23.918	0.0453444	0.00770428	0.0785181
GOTERM_BP_FAT	GO:0006364~rRNA processing	7	6.19469	5.98751e-05	Q9NQT5, Q14684, Q13868, P62857, Q9Y3A5, Q8TED0, Q9Y5J1	101	92	13528	10.1911	0.0538236	0.0078726	0.0936066
GOTERM_BP_FAT	GO:0016072~rRNA metabolic process	7	6.19469	7.60147e-05	Q9NQT5, Q14684, Q13868, P62857, Q9Y3A5, Q8TED0, Q9Y5J1	101	96	13528	9.7665	0.0678302	0.0087416	0.118825
GOTERM_BP_FAT	GO:0006769~nicotinamide metabolic process	5	4.42478	0.000209427	P37837, P31937, O75874, P11413, P48163	101	40	13528	16.7426	0.175956	0.0212739	0.327053
GOTERM_BP_FAT	GO:0046496~nicotinamide nucleotide metabolic process	5	4.42478	0.000209427	P37837, P31937, O75874, P11413, P48163	101	40	13528	16.7426	0.175956	0.0212739	0.327053
GOTERM_BP_FAT	GO:0009820~alkaloid metabolic process	5	4.42478	0.000230759	P37837, P31937, O75874, P11413, P48163	101	41	13528	16.3342	0.192043	0.0210988	0.360309
GOTERM_BP_FAT	GO:0019362~pyridine nucleotide metabolic process	5	4.42478	0.000253611	P37837, P31937, O75874, P11413, P48163	101	42	13528	15.9453	0.208928	0.0210806	0.395924
GOTERM_BP_FAT	GO:0022613~ribonucleoprotein complex biogenesis	8	7.07965	0.000371469	Q9NQT5, Q14684, Q13868, Q9Y221, P62857, Q9Y3A5, Q8TED0, Q9Y5J1	101	180	13528	5.95292	0.290576	0.0282031	0.579419
GOTERM_BP_FAT	GO:0006733~oxidoreduction coenzyme metabolic process	5	4.42478	0.00057971	P37837, P31937, O75874, P11413, P48163	101	52	13528	12.8789	0.414803	0.0403781	0.902857
GOTERM_BP_FAT	GO:0009410~response to xenobiotic stimulus	4	3.53982	0.000623397	Q6PIU2, P15559, P48506, Q04828	101	23	13528	23.294	0.437969	0.0403216	0.970586
GOTERM_BP_FAT	GO:0006518~peptide metabolic process	5	4.42478	0.000623504	P48507, O75874, P00390, P11413, P48506	101	53	13528	12.6359	0.438025	0.0376911	0.970752
GOTERM_BP_FAT	GO:0043603~cellular amide metabolic process	5	4.42478	0.000768934	P37837, P31937, O75874, P11413, P48163	101	56	13528	11.959	0.508733	0.0434508	1.19591
GOTERM_BP_FAT	GO:0006081~cellular aldehyde metabolic process	4	3.53982	0.00112268	P51648, P37837, P00352, O75874	101	28	13528	19.1344	0.645817	0.0592289	1.74158
GOTERM_BP_FAT	GO:0006098~pentose-phosphate shunt	3	2.65487	0.00188281	P37837, P31937, P11413	101	9	13528	44.6469	0.824718	0.09221	2.90457
GOTERM_BP_FAT	GO:0046364~monosaccharide biosynthetic process	4	3.53982	0.00253772	Q16222, P11413, Q16822, Q13630	101	37	13528	14.4801	0.904424	0.11624	3.89622
GOTERM_BP_FAT	GO:0034470~ncRNA processing	7	6.19469	0.00262106	Q9NQT5, Q14684, Q13868, P62857, Q9Y3A5, Q8TED0, Q9Y5J1	101	187	13528	5.01382	0.911525	0.114189	4.02174
GOTERM_BP_FAT	GO:0019748~secondary metabolic process	5	4.42478	0.00276366	P37837, P31937, O75874, P11413, P48163	101	79	13528	8.47725	0.922475	0.114647	4.23614
GOTERM_BP_FAT	GO:0046165~alcohol biosynthetic process	4	3.53982	0.0041671	Q16222, P11413, Q16822, Q13630	101	44	13528	12.1764	0.978899	0.160865	6.32246
GOTERM_BP_FAT	GO:0005996~monosaccharide metabolic process	7	6.19469	0.00604953	Q16222, P37837, Q01813, P31937, P11413, Q16822, Q13630	101	222	13528	4.22335	0.996327	0.216333	9.05406
GOTERM_BP_FAT	GO:0034660~ncRNA metabolic process	7	6.19469	0.00715509	Q9NQT5, Q14684, Q13868, P62857, Q9Y3A5, Q8TED0, Q9Y5J1	101	230	13528	4.07645	0.998687	0.241537	10.6234
GOTERM_BP_FAT	GO:0006979~response to oxidative stress	6	5.30973	0.00735759	P48507, O75874, P11413, P09601, P15559, P48506	101	164	13528	4.90027	0.998912	0.238863	10.9081
GOTERM_BP_FAT	GO:0006575~cellular amino acid derivative metabolic process	6	5.30973	0.00773365	P48507, Q9BU89, O75874, P00390, P11413, P48506	101	166	13528	4.84123	0.999233	0.241119	11.4345
GOTERM_BP_FAT	GO:0006007~glucose catabolic process	4	3.53982	0.00901264	P37837, Q01813, P31937, P11413	101	58	13528	9.23728	0.999767	0.266429	13.2033
GOTERM_BP_FAT	GO:0006805~xenobiotic metabolic process	3	2.65487	0.00942502	Q6PIU2, P15559, Q04828	101	20	13528	20.0911	0.999842	0.268385	13.7665
GOTERM_BP_FAT	GO:0009636~response to toxin	4	3.53982	0.0103465	P07099, Q14914, P15559, Q04828	101	61	13528	8.78299	0.999933	0.282066	15.0126
GOTERM_BP_FAT	GO:0006790~sulfur metabolic process	5	4.42478	0.0103972	P48507, O75874, P00390, P11413, P48506	101	115	13528	5.8235	0.999936	0.275237	15.0807
GOTERM_BP_FAT	GO:0007131~reciprocal meiotic recombination	3	2.65487	0.0134313	O60216, Q92878, Q15645	101	24	13528	16.7426	0.999996	0.331723	19.0627
GOTERM_BP_FAT	GO:0019318~hexose metabolic process	6	5.30973	0.0139037	P37837, Q01813, P31937, P11413, Q16822, Q13630	101	192	13528	4.18564	0.999998	0.332547	19.6667
GOTERM_BP_FAT	GO:0019320~hexose catabolic process	4	3.53982	0.0144384	P37837, Q01813, P31937, P11413	101	69	13528	7.76467	0.999999	0.334504	20.3454
GOTERM_BP_FAT	GO:0034637~cellular carbohydrate biosynthetic process	4	3.53982	0.0144384	Q16222, P11413, Q16822, Q13630	101	69	13528	7.76467	0.999999	0.334504	20.3454
GOTERM_BP_FAT	GO:0046365~monosaccharide catabolic process	4	3.53982	0.015585	P37837, Q01813, P31937, P11413	101	71	13528	7.54595	1	0.347459	21.7825
GOTERM_BP_FAT	GO:0006396~RNA processing	10	8.84956	0.0197852	Q99459, Q9NQT5, Q14684, Q13868, P62857, Q9Y3A5, Q8TED0, Q16630, Q9Y5J1, P98175	101	547	13528	2.44864	1	0.409961	26.8423
GOTERM_BP_FAT	GO:0051409~response to nitrosative stress	2	1.76991	0.0220143	P48507, P48506	101	3	13528	89.2937	1	0.435235	29.4015
GOTERM_BP_FAT	GO:0046164~alcohol catabolic process	4	3.53982	0.0220712	P37837, Q01813, P31937, P11413	101	81	13528	6.61435	1	0.42728	29.4658
GOTERM_BP_FAT	GO:0006869~lipid transport	5	4.42478	0.0224926	P35610, Q9BUR5, Q96SU4, P61916, Q04828	101	145	13528	4.61864	1	0.424877	29.9396
GOTERM_BP_FAT	GO:0033554~cellular response to stress	10	8.84956	0.0240527	P46109, O60216, Q96HE7, Q92878, P11413, P31947, Q15645, P09601, Q9NZM1, Q9UJU6	101	566	13528	2.36644	1	0.438324	31.6682
GOTERM_BP_FAT	GO:0044275~cellular carbohydrate catabolic process	4	3.53982	0.0250192	P37837, Q01813, P31937, P11413	101	85	13528	6.30309	1	0.443059	32.7189
GOTERM_BP_FAT	GO:0006006~glucose metabolic process	5	4.42478	0.0267353	P37837, Q01813, P31937, P11413, Q16822	101	153	13528	4.37714	1	0.457042	34.5475
GOTERM_BP_FAT	GO:0010876~lipid localization	5	4.42478	0.0290249	P35610, Q9BUR5, Q96SU4, P61916, Q04828	101	157	13528	4.26562	1	0.476909	36.9147
GOTERM_BP_FAT	GO:0030301~cholesterol transport	3	2.65487	0.0304633	P35610, P61916, Q04828	101	37	13528	10.86	1	0.485616	38.3607
GOTERM_BP_FAT	GO:0015918~sterol transport	3	2.65487	0.0304633	P35610, P61916, Q04828	101	37	13528	10.86	1	0.485616	38.3607
GOTERM_BP_FAT	GO:0055092~sterol homeostasis	3	2.65487	0.0320035	P35610, P61916, Q04828	101	38	13528	10.5743	1	0.494932	39.8745
GOTERM_BP_FAT	GO:0042632~cholesterol homeostasis	3	2.65487	0.0320035	P35610, P61916, Q04828	101	38	13528	10.5743	1	0.494932	39.8745
GOTERM_BP_FAT	GO:0051260~protein homooligomerization	4	3.53982	0.0332711	Q01813, O60271, P08758, Q04828	101	95	13528	5.6396	1	0.50082	41.0941
GOTERM_BP_FAT	GO:0070507~regulation of microtubule cytoskeleton organization	3	2.65487	0.0384603	P11137, P43487, Q9Y3A5	101	42	13528	9.56719	1	0.545155	45.8499
GOTERM_BP_FAT	GO:0007127~meiosis I	3	2.65487	0.0384603	O60216, Q92878, Q15645	101	42	13528	9.56719	1	0.545155	45.8499
GOTERM_BP_FAT	GO:0006534~cysteine metabolic process	2	1.76991	0.0435487	P48507, P48506	101	6	13528	44.6469	1	0.583284	50.1624
GOTERM_BP_FAT	GO:0016051~carbohydrate biosynthetic process	4	3.53982	0.0448129	Q16222, P11413, Q16822, Q13630	101	107	13528	5.00713	1	0.586284	51.1827
GOTERM_BP_FAT	GO:0016052~carbohydrate catabolic process	4	3.53982	0.0469067	P37837, Q01813, P31937, P11413	101	109	13528	4.91525	1	0.59584	52.8298
GOTERM_BP_FAT	GO:0042592~homeostatic process	11	9.73451	0.0506059	P48507, P35610, Q92878, P00390, P11413, Q16881, P28331, P09601, P61916, P48506, Q04828	101	751	13528	1.96185	1	0.616989	55.6134
GOTERM_BP_FAT	GO:0006002~fructose 6-phosphate metabolic process	2	1.76991	0.050622	P37837, Q01813	101	7	13528	38.2687	1	0.609833	55.6251
GOTERM_BP_FAT	GO:0051900~regulation of mitochondrial depolarization	2	1.76991	0.050622	P48507, P48506	101	7	13528	38.2687	1	0.609833	55.6251
GOTERM_BP_FAT	GO:0032886~regulation of microtubule-based process	3	2.65487	0.0508226	P11137, P43487, Q9Y3A5	101	49	13528	8.20044	1	0.604195	55.7715
GOTERM_BP_FAT	GO:0046907~intracellular transport	10	8.84956	0.0538172	P60468, Q9UNH7, Q13501, O43592, P43487, O14828, Q9NP61, P61916, O75436, Q8N8S7	101	657	13528	2.03867	1	0.618803	57.9043
GOTERM_BP_FAT	GO:0055088~lipid homeostasis	3	2.65487	0.0545843	P35610, P61916, Q04828	101	51	13528	7.87886	1	0.617282	58.4349
GOTERM_BP_FAT	GO:0008202~steroid metabolic process	5	4.42478	0.0626789	P35610, P11413, Q96SU4, Q04828, Q53GQ0	101	202	13528	3.31536	1	0.662926	63.6654
GOTERM_BP_FAT	GO:0006916~anti-apoptosis	5	4.42478	0.0663697	P09211, Q13501, P09601, P08758, P48506	101	206	13528	3.25099	1	0.677977	65.8397
GOTERM_BP_FAT	GO:0006750~glutathione biosynthetic process	2	1.76991	0.0715327	P48507, P48506	101	10	13528	26.7881	1	0.699752	68.6777
GOTERM_BP_FAT	GO:0006302~double-strand break repair	3	2.65487	0.0768834	O60216, Q92878, Q15645	101	62	13528	6.481	1	0.720423	71.3849
GOTERM_BP_FAT	GO:0019321~pentose metabolic process	2	1.76991	0.0784011	P37837, P11413	101	11	13528	24.3528	1	0.721586	72.1119
GOTERM_BP_FAT	GO:0045454~cell redox homeostasis	3	2.65487	0.0790338	P00390, Q16881, P48506	101	63	13528	6.37812	1	0.718581	72.4099
GOTERM_BP_FAT	GO:0051493~regulation of cytoskeleton organization	4	3.53982	0.079662	P11137, P62330, P43487, Q9Y3A5	101	136	13528	3.93943	1	0.715625	72.7028
GOTERM_BP_FAT	GO:0022403~cell cycle phase	7	6.19469	0.0861914	O60216, Q92878, Q15003, O00762, Q15645, P43487, O75794	101	414	13528	2.2647	1	0.739014	75.5794
GOTERM_BP_FAT	GO:0009108~coenzyme biosynthetic process	3	2.65487	0.0923172	P48507, P48163, P48506	101	69	13528	5.8235	1	0.758435	78.0179
GOTERM_BP_FAT	GO:0000279~M phase	6	5.30973	0.0966866	O60216, Q92878, Q15003, O00762, Q15645, P43487	101	329	13528	2.44269	1	0.769634	79.6159
GOTERM_BP_FAT	GO:0009225~nucleotide-sugar metabolic process	2	1.76991	0.0987058	Q16222, Q13630	101	14	13528	19.1344	1	0.77175	80.317
