# Supplementary material for: The Essential Role of H19 Contributing to Cisplatin Resistance by Regulating Glutathione Metabolism in High-Grade Serous Ovarian Cancer
Source: Sci Rep. 2016 May 19;6:26093. doi: 10.1038/srep26093 (PMC4872133; doi:10.1038/srep26093)
Supplement: Supplementary Dataset 12 [file srep26093-s13.xls]

## Sheet: s11 KEGG pathway analysis 
Category	Term	Count	%	PValue	Genes	List Total	Pop Hits	Pop Total	Fold Enrichment	Bonferroni	Benjamini	FDR
KEGG_PATHWAY	hsa00480:Glutathione metabolism	6	5.30973	0.00012523	P48507, O75874, P09211, P00390, P11413, P48506	52	50	5085	11.7346	0.00860415	0.00860415	0.129145
KEGG_PATHWAY	hsa00030:Pentose phosphate pathway	3	2.65487	0.0255412	P37837, Q01813, P11413	52	25	5085	11.7346	0.832243	0.590419	23.4308
KEGG_PATHWAY	hsa00620:Pyruvate metabolism	3	2.65487	0.0604058	P51648, Q16822, P48163	52	40	5085	7.33413	0.986421	0.761424	47.4249
KEGG_PATHWAY	hsa00520:Amino sugar and nucleotide sugar metabolism	3	2.65487	0.0714466	Q16222, Q13630, Q96EK6	52	44	5085	6.6674	0.993993	0.7216	53.4618
KEGG_PATHWAY	hsa00280:Valine, leucine and isoleucine degradation	3	2.65487	0.0714466	P51648, P31937, P55809	52	44	5085	6.6674	0.993993	0.7216	53.4618
KEGG_PATHWAY	hsa00510:N-Glycan biosynthesis	3	2.65487	0.0771963	O60762, Q92685, P46977	52	46	5085	6.37751	0.996087	0.670004	56.3509
