# Supplementary material for: The Essential Role of H19 Contributing to Cisplatin Resistance by Regulating Glutathione Metabolism in High-Grade Serous Ovarian Cancer
Source: Sci Rep. 2016 May 19;6:26093. doi: 10.1038/srep26093 (PMC4872133; doi:10.1038/srep26093)
Supplement: Supplementary Dataset 13 [file srep26093-s14.xls]

## Sheet: Sheet1
Protein IDs	Protein names	Gene names	GO process
P31937	3-hydroxyisobutyrate dehydrogenase, mitochondrial	HIBADH	Oxidation reduction
Q96HE7	ERO1-like protein alpha	ERO1L	Oxidation reduction
P15559	NAD(P)H dehydrogenase [quinone] 1	NQO1	Oxidation reduction
P28331	NADH-ubiquinone oxidoreductase 75 kDa subunit, mitochondrial	NDUFS1	Oxidation reduction
P00352	Retinal dehydrogenase 1	ALDH1A1	Oxidation reduction
Q8IZ83	Aldehyde dehydrogenase family 16 member A1	ALDH16A1	Oxidation reduction
P51648	Fatty aldehyde dehydrogenase	ALDH3A2	Oxidation reduction
Q04828	Aldo-keto reductase family 1 member C1	AKR1C1	Oxidation reduction
Q12797	Aspartyl/asparaginyl beta-hydroxylase	ASPH	Oxidation reduction
P30043	Flavin reductase (NADPH)	BLVRB	Oxidation reduction
Q9BU89	Deoxyhypusine hydroxylase	DOHH	Oxidation reduction
P11413	Glucose-6-phosphate 1-dehydrogenase	G6PD	Oxidation reduction
P48507	Glutamate--cysteine ligase regulatory subunit	GCLM	Oxidation reduction
P00390	Glutathione reductase, mitochondrial	GSR	Oxidation reduction
P09601	Heme oxygenase 1	HMOX1	Oxidation reduction
Q53GQ0	Estradiol 17-beta-dehydrogenase 12	HSD17B12	Oxidation reduction
O75874	Isocitrate dehydrogenase [NADP] cytoplasmic	IDH1	Oxidation reduction
P48163	NADP-dependent malic enzyme	ME1	Oxidation reduction
Q14914	Prostaglandin reductase 1	PTGR1	Oxidation reduction
Q9Y6N5	Sulfide:quinone oxidoreductase, mitochondrial	SQRDL	Oxidation reduction
Q16881	Thioredoxin reductase 1, cytoplasmic	TXNRD1	Oxidation reduction
Q13630	GDP-L-fucose synthase	TSTA3	Oxidation reduction
