# Supplementary material for: The Essential Role of H19 Contributing to Cisplatin Resistance by Regulating Glutathione Metabolism in High-Grade Serous Ovarian Cancer
Source: Sci Rep. 2016 May 19;6:26093. doi: 10.1038/srep26093 (PMC4872133; doi:10.1038/srep26093)
Supplement: Supplementary Dataset 14 [file srep26093-s15.xls]

## Sheet: 1
Protein IDs	Protein names	Gene names	Fasta headers	A2780 LFQ intensity 1	A2780 LFQ intensity 2	A2780 LFQ intensity average	A2780-DR H19si LFQ intensity 1	A2780-DR H19si LFQ intensity 2	A2780-DR H19si LFQ intensity average	A2780-DR LFQ intensity 1	A2780-DR LFQ intensity 2	A2780-DR LFQ intensity average	A2780-DR control LFQ intensity 1	A2780-DR control LFQ intensity 2	A2780-DR control LFQ intensity average	A2780-DR/A2780 fold change	A2780-DR control/A2780 fold change	A2780-DR/A2780-DR H19si fold change	A2780-DR control/A2780-DR H19si fold change	PEP	Unique peptides	Mol. weight [kDa]	Sequence length
Q04828	Aldo-keto reductase family 1 member C1	AKR1C1	>sp|Q04828|AK1C1_HUMAN Aldo-keto reductase family 1 member C1 OS=Homo sapiens GN=AKR1C1 PE=1 SV=1;>sp|P52895|AK1C2_HUMAN Aldo-keto reductase family 1 member C2 OS=Homo sapiens GN=AKR1C2 PE=1 SV=3	0	0	0	0	0	0	107000000	78018000	92509000	382790000	331830000	357310000	#DIV/0!	#DIV/0!	#DIV/0!	#DIV/0!	1.31e-23	7	36.788	323
Q8IZ83	Aldehyde dehydrogenase family 16 member A1	ALDH16A1	>sp|Q8IZ83|A16A1_HUMAN Aldehyde dehydrogenase family 16 member A1 OS=Homo sapiens GN=ALDH16A1 PE=1 SV=2	0	0	0	0	0	0	59066000	42323000	50694500	50144000	46967000	48555500	#DIV/0!	#DIV/0!	#DIV/0!	#DIV/0!	7.34e-12	4	85.126	802
P00352	Retinal dehydrogenase 1	ALDH1A1	>sp|P00352|AL1A1_HUMAN Retinal dehydrogenase 1 OS=Homo sapiens GN=ALDH1A1 PE=1 SV=2	414490000	382070000	398280000	56007000	0	28003500	5479900000	2936600000	4208250000	6700100000	3598200000	5149150000	11.9204	13.9285	145.158	169.611	6.6e-115	17	54.861	501
Q9NP61	ADP-ribosylation factor GTPase-activating protein 3	ARFGAP3	>sp|Q9NP61|ARFG3_HUMAN ADP-ribosylation factor GTPase-activating protein 3 OS=Homo sapiens GN=ARFGAP3 PE=1 SV=1;>sp|Q8N6H7|ARFG2_HUMAN ADP-ribosylation factor GTPase-activating protein 2 OS=Homo sapiens GN=ARFGAP2 PE=1 SV=1	23984000	36717000	30350500	15982000	16564000	16273000	0	0	0	0	0	0	0	0	0	0	0.0002282	2	56.928	516
P30043	Flavin reductase (NADPH)	BLVRB	>sp|P30043|BLVRB_HUMAN Flavin reductase (NADPH) OS=Homo sapiens GN=BLVRB PE=1 SV=3	353950000	359000000	356475000	162300000	204920000	183610000	766970000	629760000	698365000	755000000	750680000	752840000	2.21019	2.27525	3.67398	3.78213	1.04e-86	7	22.119	206
P46109	Crk-like protein	CRKL	>sp|P46109|CRKL_HUMAN Crk-like protein OS=Homo sapiens GN=CRKL PE=1 SV=1	75289000	74628000	74958500	141820000	118040000	129930000	71750000	0	35875000	0	80044000	40022000	0.539943	0.57522	0.266706	0.284131	3.91e-12	4	33.777	303
Q8N8S7	Protein enabled homolog	ENAH	>sp|Q8N8S7|ENAH_HUMAN Protein enabled homolog OS=Homo sapiens GN=ENAH PE=1 SV=2	69023000	86619000	77821000	77909000	45988000	61948500	34607000	33990000	34298500	36263000	35829000	36046000	0.497228	0.499018	0.534805	0.53673	4.53e-10	3	66.509	591
P07099	Epoxide hydrolase 1	EPHX1	>sp|P07099|HYEP_HUMAN Epoxide hydrolase 1 OS=Homo sapiens GN=EPHX1 PE=1 SV=1	35698000	0	17849000	0	0	0	95078000	0	47539000	42384000	30630000	36507000	3.00478	2.20353	#DIV/0!	#DIV/0!	2.46e-06	2	52.948	455
P11413	Glucose-6-phosphate 1-dehydrogenase	G6PD	>sp|P11413|G6PD_HUMAN Glucose-6-phosphate 1-dehydrogenase OS=Homo sapiens GN=G6PD PE=1 SV=4	314330000	315760000	315045000	320570000	331170000	325870000	1299900000	1316000000	1307950000	1435200000	1445000000	1440100000	4.68377	4.92466	3.87702	4.07641	6.41e-54	16	59.256	515
P48506	Glutamate--cysteine ligase catalytic subunit	GCLC	>sp|P48506|GSH1_HUMAN Glutamate--cysteine ligase catalytic subunit OS=Homo sapiens GN=GCLC PE=1 SV=2	0	0	0	0	109950000	54975000	141440000	118360000	129900000	180030000	159760000	169895000	#DIV/0!	#DIV/0!	2.28242	2.85066	6.58e-26	8	72.765	637
P48507	Glutamate--cysteine ligase regulatory subunit	GCLM	>sp|P48507|GSH0_HUMAN Glutamate--cysteine ligase regulatory subunit OS=Homo sapiens GN=GCLM PE=1 SV=1	126410000	125550000	125980000	112120000	0	56060000	222530000	232910000	227720000	328400000	355220000	341810000	2.03928	2.92307	3.92373	5.62421	1.79e-22	6	30.727	274
P00390	Glutathione reductase, mitochondrial	GSR	>sp|P00390|GSHR_HUMAN Glutathione reductase, mitochondrial OS=Homo sapiens GN=GSR PE=1 SV=2	370860000	305950000	338405000	110660000	167980000	139320000	1025700000	1023800000	1024750000	1024100000	1116700000	1070400000	3.41632	3.40773	7.10485	7.087	3.78e-75	10	56.256	522
P09211	Glutathione S-transferase P	GSTP1	>sp|P09211|GSTP1_HUMAN Glutathione S-transferase P OS=Homo sapiens GN=GSTP1 PE=1 SV=2	2536300000	2679000000	2607650000	2113400000	2132300000	2122850000	4028100000	4201600000	4114850000	4081200000	4201800000	4141500000	1.78025	1.71106	1.87234	1.79957	6.8e-146	9	23.356	210
P09601	Heme oxygenase 1	HMOX1	>sp|P09601|HMOX1_HUMAN Heme oxygenase 1 OS=Homo sapiens GN=HMOX1 PE=1 SV=1	66455000	55019000	60737000	31455000	0	15727500	203000000	204260000	203630000	413720000	401410000	407565000	3.78238	7.22936	12.5064	23.9038	1.99e-18	5	32.818	288
O75874	Isocitrate dehydrogenase [NADP] cytoplasmic	IDH1	>sp|O75874|IDHC_HUMAN Isocitrate dehydrogenase [NADP] cytoplasmic OS=Homo sapiens GN=IDH1 PE=1 SV=2	341080000	325620000	333350000	162980000	138930000	150955000	501830000	508810000	505320000	611720000	586390000	599055000	1.71019	1.93608	3.23348	3.66057	6.45e-70	9	46.659	414
Q8NF37	Lysophosphatidylcholine acyltransferase 1	LPCAT1	>sp|Q8NF37|PCAT1_HUMAN Lysophosphatidylcholine acyltransferase 1 OS=Homo sapiens GN=LPCAT1 PE=1 SV=2	0	0	0	0	0	0	57677000	73820000	65748500	48825000	45305000	47065000	#DIV/0!	#DIV/0!	#DIV/0!	#DIV/0!	3.62e-10	2	59.151	534
P48163	NADP-dependent malic enzyme	ME1	>sp|P48163|MAOX_HUMAN NADP-dependent malic enzyme OS=Homo sapiens GN=ME1 PE=1 SV=1	69043000	79299000	74171000	45565000	0	22782500	337860000	274150000	306005000	368360000	319190000	343775000	4.65448	4.9934	12.9741	13.9188	3.17e-60	10	64.149	572
P15559	NAD(P)H dehydrogenase [quinone] 1	NQO1	>sp|P15559|NQO1_HUMAN NAD(P)H dehydrogenase [quinone] 1 OS=Homo sapiens GN=NQO1 PE=1 SV=1	813400000	816360000	814880000	137730000	0	68865000	4062900000	3593400000	3828150000	8486300000	3885200000	6185750000	5.29996	8.17814	53.6959	82.8559	1.98e-93	12	30.867	274
P04181	Ornithine aminotransferase, mitochondrial;Ornithine aminotransferase, hepatic form;Ornithine aminotransferase, renal form	OAT	>sp|P04181|OAT_HUMAN Ornithine aminotransferase, mitochondrial OS=Homo sapiens GN=OAT PE=1 SV=1	94996000	219770000	157383000	785770000	660910000	723340000	44404000	52974000	48689000	57497000	43327000	50412000	0.34902	0.34509	0.0650188	0.0642867	1.26e-30	7	48.534	439
P61026	Ras-related protein Rab-10	RAB10	>sp|P61026|RAB10_HUMAN Ras-related protein Rab-10 OS=Homo sapiens GN=RAB10 PE=1 SV=1	163880000	133680000	148780000	141640000	0	70820000	245080000	231200000	238140000	295560000	300230000	297895000	1.80578	2.15712	3.24808	3.88005	5.32e-16	2	22.541	200
P60468	Protein transport protein Sec61 subunit beta	SEC61B	>sp|P60468|SC61B_HUMAN Protein transport protein Sec61 subunit beta OS=Homo sapiens GN=SEC61B PE=1 SV=2	0	79468000	39734000	0	0	0	69711000	74189000	71950000	93373000	128750000	111061500	2.04289	3.01132	#DIV/0!	#DIV/0!	2.99e-07	2	9.9743	96
P35610	Sterol O-acyltransferase 1	SOAT1	>sp|P35610|SOAT1_HUMAN Sterol O-acyltransferase 1 OS=Homo sapiens GN=SOAT1 PE=1 SV=3	0	49578000	24789000	39153000	0	19576500	61864000	58276000	60070000	92106000	78855000	85480500	2.73386	3.71505	2.96397	4.02774	5.57e-08	2	64.734	550
Q9Y6N5	Sulfide:quinone oxidoreductase, mitochondrial	SQRDL	>sp|Q9Y6N5|SQRD_HUMAN Sulfide:quinone oxidoreductase, mitochondrial OS=Homo sapiens GN=SQRDL PE=1 SV=1	29686000	0	14843000	0	0	0	53548000	35752000	44650000	41610000	37593000	39601500	3.39373	2.87439	#DIV/0!	#DIV/0!	8.28e-08	3	49.96	450
Q13501	Sequestosome-1	SQSTM1	>sp|Q13501|SQSTM_HUMAN Sequestosome-1 OS=Homo sapiens GN=SQSTM1 PE=1 SV=1	237100000	227950000	232525000	0	65119000	32559500	507180000	621340000	564260000	700250000	724530000	712390000	2.73771	3.30069	16.7399	20.1823	9.88e-33	6	47.687	440
P37837	Transaldolase	TALDO1	>sp|P37837|TALDO_HUMAN Transaldolase OS=Homo sapiens GN=TALDO1 PE=1 SV=2	645940000	658390000	652165000	659100000	604290000	631695000	1282500000	1365500000	1324000000	1336200000	1384700000	1360450000	2.29038	2.2474	2.02456	1.98657	4.45e-46	9	37.54	337
Q16881	Thioredoxin reductase 1, cytoplasmic	TXNRD1	>sp|Q16881|TRXR1_HUMAN Thioredoxin reductase 1, cytoplasmic OS=Homo sapiens GN=TXNRD1 PE=1 SV=3	705540000	833320000	769430000	255430000	162750000	209090000	3063100000	3008400000	3035750000	3719700000	4414100000	4066900000	4.45117	5.69443	14.0244	17.9415	2.53e-156	18	70.923	649
Q96H79	Zinc finger CCCH-type antiviral protein 1-like	ZC3HAV1L	>sp|Q96H79|ZCCHL_HUMAN Zinc finger CCCH-type antiviral protein 1-like OS=Homo sapiens GN=ZC3HAV1L PE=1 SV=2	0	0	0	0	0	0	0	79900000	39950000	0	70912000	35456000	#DIV/0!	#DIV/0!	#DIV/0!	#DIV/0!	2.73e-05	2	32.962	300
