# Supplementary material for: The Essential Role of H19 Contributing to Cisplatin Resistance by Regulating Glutathione Metabolism in High-Grade Serous Ovarian Cancer
Source: Sci Rep. 2016 May 19;6:26093. doi: 10.1038/srep26093 (PMC4872133; doi:10.1038/srep26093)
Supplement: Supplementary Dataset 15 [file srep26093-s16.xls]

## Sheet: Sheet1
Protein IDs	Protein names	Gene names	KEGG pathway
P11413	Glucose-6-phosphate 1-dehydrogenase	G6PD	Glutathione metabolism
P48506	Glutamate--cysteine ligase catalytic subunit	GCLC	Glutathione metabolism
P48507	Glutamate--cysteine ligase regulatory subunit	GCLM	Glutathione metabolism
P09211	Glutathione S-transferase P	GSTP1	Glutathione metabolism
P00390	Glutathione reductase, mitochondrial	GSR	Glutathione metabolism
O75874	Isocitrate dehydrogenase [NADP] cytoplasmic	IDH1	Glutathione metabolism
