# Supplementary material for: The Essential Role of H19 Contributing to Cisplatin Resistance by Regulating Glutathione Metabolism in High-Grade Serous Ovarian Cancer
Source: Sci Rep. 2016 May 19;6:26093. doi: 10.1038/srep26093 (PMC4872133; doi:10.1038/srep26093)
Supplement: Supplementary Dataset 16 [file srep26093-s17.xls]

## Sheet: Sheet1
Sample	Age	FIGO	RFS(monthes)	H19	linc-RECK-3	miR-675-3p	miR-125b
1	44	ⅢB	25	0.009	0.321	0.209	0.032
2	42	ⅢC	18	0.191	0.097	1.424	0.268
3	41	ⅢC	14	0.005	0.188	0.398	0.529
4	47	ⅢC	24	0.007	0.112	0.435	0.2
5	48	Ⅳ	15	0.064	0.047	0.444	0.143
6	58	Ⅳ	36	0.314	0.429	0.457	0.13
7	61	ⅢC	40	0.079	0.47	0.078	0.06
8	42	Ⅳ	45	0.034	0.084	0.032	0.028
9	43	ⅢC	22	0.014	0.017	0.025	0.046
10	62	ⅢB	28	1.625	0.045
11	60	ⅢC	36	0.005	0.13
12	55	ⅢC	62	0.306	0.099
13	70	ⅢC	36	0.049	0.94
14	57	ⅢC	7	0.042	0.321	0.071	0.129
15	69	ⅢC	11	9.19	0.082	2.639	0.036
16	44	ⅢC	9	2.042	0.277	0.134	0.01
17	42	ⅢC	8	0.009	0.192	0.052	0.017
18	66	ⅢC	11	0.057	0.14	0.157	0.043
19	47	ⅢB	6	0.03	2.014	0.045	0.029
20	48	ⅢC	5	0.637	0.081	0.454	0.024
21	52	ⅢC	2	0.206	0.908	0.072	0.021
22	48	ⅢC	4	3.182	0.835	0.824	0.018
23	48	ⅢC	5	1.959	0.137	1.334	0.036
24	62	ⅢC	8	0.877	0.068
25	53	ⅢC	5	9.918	0.015
26	62	ⅢC	0	9	0.031
27	60	ⅢC	4	6.409	0.895
28	49	ⅡB		2.297	0.087
29	47	ⅢC		0.026	0.096
30	44	ⅢC		0.005	0.128
31	51	ⅢC		3.58	0.233
32	61	ⅢC		0.007	0.104
33	71	ⅢC		0.511	0.053
34	66	ⅢC		1.197	0.395
35	67	ⅢC		0.172	0.075
36	53	ⅢC		3.531	0.308
37	36	ⅢC		2.809	0.835
38	51	ⅢC		0.693	0.101
39	65	ⅢC		0.009	2.173
40	58	Ⅳ		7.16	0.117
41	52	ⅢC		0.039	0.222
