# Supplementary material for: The Essential Role of H19 Contributing to Cisplatin Resistance by Regulating Glutathione Metabolism in High-Grade Serous Ovarian Cancer
Source: Sci Rep. 2016 May 19;6:26093. doi: 10.1038/srep26093 (PMC4872133; doi:10.1038/srep26093)
Supplement: Supplementary Dataset 17 [file srep26093-s18.xls]

## Sheet: Sheet1
ACTB	forward	5’-TGGCACCCAGCACAATGAA-3’
	reverse	5’-CTAAGTCATAGTCCGCCTAGAAGCA-3’
GAPDH	forward	5’-GAAGGTGAAGGTCGGAGTC-3’
	reverse	5’-GAAGATGGTGATGGGATTTC-3’
H19	forward	5’-GGGTCTGTTTCTTTACTTCCTCCAC-3’
	reverse	5’-GATGTTGGGCTGATGAGGTCTGG-3’
linc-RECK-3	forward	5’-CCGCAGTGTAGCCTGCTGTATAAG-3’
	reverse	5’-CCGCTTCCCTCACTACCACCA-3’
linc-CARS2-2	forward	5’-TGGGGAAACACATGGGCACT-3’
	reverse	5’-GGATCTGGCTCACTCGTGCT-3’
linc-ABCD3-1	forward	5’-CCATCTCAGCACATCAATAAACAG-3’
	reverse	5’-TGACAAGGAATCATCCAGAACC-3’
linc-TNFRSF19-1	forward	5’-TGCTGGACTTCCCGTCACTT-3’
	reverse	5’-AAGCAAAGGCAGCTTGGTCC-3’
linc-CREBBP	forward	5’-AACTGCGTGCCCATCTGTCT-3’
	reverse	5’-CAAGAGCACGCAAGGAGACG-3’
LINC00961	forward	5’-AAACGGCAGTGATTGGGGTG-3’
	reverse	5’-GCGTCACATGAAGGTCCAGAAGT-3’
LINC00515	forward	5’-ACATTTTGTTGAACGGAGCAGTGA-3’
	reverse	5’-CCCATTTTTATACCTTGGAGCAGC-3’
MGC45922	forward	5’-AACAGCGGAACTCAGACGCT-3’
	reverse	5’-CAGGGACAAAGCCGCAAAGG-3’
MALAT1	forward	5’-GGTGCTTGAAGGGGAGGGAA-3’
	reverse	5’-GGTGGCGATGTGGCAGAGAA-3’
