# Supplementary material for: The Essential Role of H19 Contributing to Cisplatin Resistance by Regulating Glutathione Metabolism in High-Grade Serous Ovarian Cancer
Source: Sci Rep. 2016 May 19;6:26093. doi: 10.1038/srep26093 (PMC4872133; doi:10.1038/srep26093)
Supplement: Supplementary Dataset 18 [file srep26093-s19.xls]

## Sheet: Sheet1
H19 full length amplification primer	forward	5’-ACGGCTTTGACACTCGAGAC-3’
	reverse	5’-GCGTCATTCTGATGGGACTT-3’
H19 segmented amplification primer
1	forward	5’-CCCAGCCATGTGCAAAGT-3’
	reverse	5’-CCTGTAACCAAAAGTGACCG-3
2	forward	5’-CCGGGCTAGGACCGAGGA-3’
	reverse	5’-CCGAGAAGATGTCACCTTTGCTAA-3’
3	forward	5’-CATCCCGGTCACTTTTGG-3’
	reverse	5’-AGCACTGCCTGTCTTCCC-3’
4	forward	5’-AGGAGGTTTAGGGGATCGA-3’
	reverse	5’-GCATACAGCGTCACCAAGTC-3’
5	forward	5’-GGGAAGACAGGCAGTGCT-3’
	reverse	5’-GAGGTCGGGGCAGTGAGAT-3’
6	forward	5’-CTGGAGACGAGGGTGAGTTT-3’
	reverse	5’-AGGGGCACAGAGCGAGAT-3’
7	forward	5’-CAGACCTCATCAGCCCAAC-3’
	reverse	5’-GGGCGTAATGGAATGCTT-3’
8	forward	5’-TTGGAGTTGTGGAGACGGC-3’
	reverse	5’-CATTCTGATGGGACTTTGGG-3’
