# Supplementary material for: The Essential Role of H19 Contributing to Cisplatin Resistance by Regulating Glutathione Metabolism in High-Grade Serous Ovarian Cancer
Source: Sci Rep. 2016 May 19;6:26093. doi: 10.1038/srep26093 (PMC4872133; doi:10.1038/srep26093)
Supplement: Supplementary Dataset 19 [file srep26093-s20.xls]

## Sheet: Sheet1
H19shRNA-F1	CTAGGAGAGTTAGCAAAGGTGACATCTCGAGATGTCACCTTTGCTAACTCTCTTTTTG
H19shRNA-R1	AATTCAAAAAGAGAGTTAGCAAAGGTGACATCTCGAGATGTCACCTTTGCTAACTCTC
H19shRNA-F2	CTAGACCCACCGCAATTCATTTAGTCTCGAGACTAAATGAATTGCGGTGGGTTTTTTG
H19shRNA-R2	AATTCAAAAAACCCACCGCAATTCATTTAGTCTCGAGACTAAATGAATTGCGGTGGGT
H19shRNA-F3	CTAGAAGCGGGTCTGTTTCTTTACTCTCGAGAGTAAAGAAACAGACCCGCTTTTTTTG
H19shRNA-R3	AATTCAAAAAAAGCGGGTCTGTTTCTTTACTCTCGAGAGTAAAGAAACAGACCCGCTT
Nrf2shRNA	5'-GACAGAAGTTGACAATTAT-3'
